# Supplementary material for: COVID-19: Emergence, Spread, Possible Treatments, and Global Burden
Source: Front Public Health. 2020 May 28;8:216. doi: 10.3389/fpubh.2020.00216 (PMC7270802; doi:10.3389/fpubh.2020.00216)
Supplement: Supplementary file 1 [file Table_1.XLSX]

## Sheet: Sheet1
count	query	rank	title	status	open	study_results	condition	intervention	type	location	url
1087	COVID-19	1	Observational Cohort of COVID-19 Patients at Raymond-Poincare	Not yet recruiting	Y	No Results Available	COVID-19				https://ClinicalTrials.gov/show/NCT04364698
1087	COVID-19	1	Observational Cohort of COVID-19 Patients at Raymond-Poincare	Not yet recruiting	Y	No Results Available					https://ClinicalTrials.gov/show/NCT04364698
1087	COVID-19	1	Observational Cohort of COVID-19 Patients at Raymond-Poincare	Not yet recruiting	Y	No Results Available				Department of Infectiology, Raymond Poincaré Hospital, APHP, Garches, France	https://ClinicalTrials.gov/show/NCT04364698
1087	COVID-19	2	Application of Desferal to Treat COVID-19	Recruiting	Y	No Results Available	COVID-19				https://ClinicalTrials.gov/show/NCT04333550
1087	COVID-19	2	Application of Desferal to Treat COVID-19	Recruiting	Y	No Results Available		Deferoxamine	Drug		https://ClinicalTrials.gov/show/NCT04333550
1087	COVID-19	2	Application of Desferal to Treat COVID-19	Recruiting	Y	No Results Available				Regenerative Medicine Research Center, Kermanshah University of Medical Sciences, Kermanshah, Iran, Kermanshah, Iran, Islamic Republic of	https://ClinicalTrials.gov/show/NCT04333550
1087	COVID-19	3	Clinical Study To Evaluate The Performance And Safety Of Favipiravir in COVID-19	Active, not recruiting	N	No Results Available	COVID-19				https://ClinicalTrials.gov/show/NCT04336904
1087	COVID-19	3	Clinical Study To Evaluate The Performance And Safety Of Favipiravir in COVID-19	Active, not recruiting	N	No Results Available		Favipiravir	Drug		https://ClinicalTrials.gov/show/NCT04336904
1087	COVID-19	3	Clinical Study To Evaluate The Performance And Safety Of Favipiravir in COVID-19	Active, not recruiting	N	No Results Available		Placebo	Other		https://ClinicalTrials.gov/show/NCT04336904
1087	COVID-19	3	Clinical Study To Evaluate The Performance And Safety Of Favipiravir in COVID-19	Active, not recruiting	N	No Results Available				Asst Fatebenefratelli Sacco, Milano, Italy	https://ClinicalTrials.gov/show/NCT04336904
1087	COVID-19	4	CORonavirus (COVID-19) Diagnostic Lung UltraSound Study	Not yet recruiting	Y	No Results Available	COVID-19				https://ClinicalTrials.gov/show/NCT04351802
1087	COVID-19	4	CORonavirus (COVID-19) Diagnostic Lung UltraSound Study	Not yet recruiting	Y	No Results Available		Lung ultrasound	Diagnostic Test		https://ClinicalTrials.gov/show/NCT04351802
1087	COVID-19	4	CORonavirus (COVID-19) Diagnostic Lung UltraSound Study	Not yet recruiting	Y	No Results Available					https://ClinicalTrials.gov/show/NCT04351802
1087	COVID-19	5	A Study Evaluating the Efficacy and Safety of High-Titer Anti-SARS-CoV-2 Plasma in Hospitalized Patients With COVID-19 Infection	Not yet recruiting	Y	No Results Available	COVID-19				https://ClinicalTrials.gov/show/NCT04354831
1087	COVID-19	5	A Study Evaluating the Efficacy and Safety of High-Titer Anti-SARS-CoV-2 Plasma in Hospitalized Patients With COVID-19 Infection	Not yet recruiting	Y	No Results Available		anti-SARS-CoV-2 convalescent plasma	Biological		https://ClinicalTrials.gov/show/NCT04354831
1087	COVID-19	5	A Study Evaluating the Efficacy and Safety of High-Titer Anti-SARS-CoV-2 Plasma in Hospitalized Patients With COVID-19 Infection	Not yet recruiting	Y	No Results Available					https://ClinicalTrials.gov/show/NCT04354831
1087	COVID-19	6	Study to Evaluate the Efficacy and Safety of Tocilizumab Versus Corticosteroids in Hospitalised COVID-19 Patients With High Risk of Progression	Not yet recruiting	Y	No Results Available	COVID-19				https://ClinicalTrials.gov/show/NCT04345445
1087	COVID-19	6	Study to Evaluate the Efficacy and Safety of Tocilizumab Versus Corticosteroids in Hospitalised COVID-19 Patients With High Risk of Progression	Not yet recruiting	Y	No Results Available		Tocilizumab	Drug		https://ClinicalTrials.gov/show/NCT04345445
1087	COVID-19	6	Study to Evaluate the Efficacy and Safety of Tocilizumab Versus Corticosteroids in Hospitalised COVID-19 Patients With High Risk of Progression	Not yet recruiting	Y	No Results Available		Methylprednisolone	Drug		https://ClinicalTrials.gov/show/NCT04345445
1087	COVID-19	6	Study to Evaluate the Efficacy and Safety of Tocilizumab Versus Corticosteroids in Hospitalised COVID-19 Patients With High Risk of Progression	Not yet recruiting	Y	No Results Available				University Malaya Medical Centre, Kuala Lumpur, Malaysia	https://ClinicalTrials.gov/show/NCT04345445
1087	COVID-19	7	Effectiveness and Safety of Medical Treatment for SARS-CoV-2 (COVID-19) in Colombia	Not yet recruiting	Y	No Results Available	COVID-19				https://ClinicalTrials.gov/show/NCT04359095
1087	COVID-19	7	Effectiveness and Safety of Medical Treatment for SARS-CoV-2 (COVID-19) in Colombia	Not yet recruiting	Y	No Results Available		Hydroxychloroquine	Drug		https://ClinicalTrials.gov/show/NCT04359095
1087	COVID-19	7	Effectiveness and Safety of Medical Treatment for SARS-CoV-2 (COVID-19) in Colombia	Not yet recruiting	Y	No Results Available		Lopinavir / Ritonavir Pill	Drug		https://ClinicalTrials.gov/show/NCT04359095
1087	COVID-19	7	Effectiveness and Safety of Medical Treatment for SARS-CoV-2 (COVID-19) in Colombia	Not yet recruiting	Y	No Results Available		Azithromycin	Drug		https://ClinicalTrials.gov/show/NCT04359095
1087	COVID-19	7	Effectiveness and Safety of Medical Treatment for SARS-CoV-2 (COVID-19) in Colombia	Not yet recruiting	Y	No Results Available		Standard treatment	Other		https://ClinicalTrials.gov/show/NCT04359095
1087	COVID-19	7	Effectiveness and Safety of Medical Treatment for SARS-CoV-2 (COVID-19) in Colombia	Not yet recruiting	Y	No Results Available				Hospital Universitario de Neiva, Neiva, Huila, Colombia	https://ClinicalTrials.gov/show/NCT04359095
1087	COVID-19	7	Effectiveness and Safety of Medical Treatment for SARS-CoV-2 (COVID-19) in Colombia	Not yet recruiting	Y	No Results Available				Clínica Reina Sofía, Bogotá, Colombia	https://ClinicalTrials.gov/show/NCT04359095
1087	COVID-19	7	Effectiveness and Safety of Medical Treatment for SARS-CoV-2 (COVID-19) in Colombia	Not yet recruiting	Y	No Results Available				Fundacion Cardio Infantil, Bogotá, Colombia	https://ClinicalTrials.gov/show/NCT04359095
1087	COVID-19	7	Effectiveness and Safety of Medical Treatment for SARS-CoV-2 (COVID-19) in Colombia	Not yet recruiting	Y	No Results Available				Hospital Universitario San Ignacio, Bogotá, Colombia	https://ClinicalTrials.gov/show/NCT04359095
1087	COVID-19	7	Effectiveness and Safety of Medical Treatment for SARS-CoV-2 (COVID-19) in Colombia	Not yet recruiting	Y	No Results Available				Clinica Universitaria Colombia, Bogotá, Colombia	https://ClinicalTrials.gov/show/NCT04359095
1087	COVID-19	7	Effectiveness and Safety of Medical Treatment for SARS-CoV-2 (COVID-19) in Colombia	Not yet recruiting	Y	No Results Available				Hospital Universitario Nacional de Colombia, Bogotá, Colombia	https://ClinicalTrials.gov/show/NCT04359095
1087	COVID-19	8	Isotretinoin in Treatment of COVID-19	Not yet recruiting	Y	No Results Available	COVID-19				https://ClinicalTrials.gov/show/NCT04361422
1087	COVID-19	8	Isotretinoin in Treatment of COVID-19	Not yet recruiting	Y	No Results Available		Isotretinoin Only Product in Oral Dose Form	Drug		https://ClinicalTrials.gov/show/NCT04361422
1087	COVID-19	8	Isotretinoin in Treatment of COVID-19	Not yet recruiting	Y	No Results Available					https://ClinicalTrials.gov/show/NCT04361422
1087	COVID-19	9	Gut Microbiota, "Spark and Flame" of COVID-19 Disease	Not yet recruiting	Y	No Results Available	COVID-19				https://ClinicalTrials.gov/show/NCT04355741
1087	COVID-19	9	Gut Microbiota, "Spark and Flame" of COVID-19 Disease	Not yet recruiting	Y	No Results Available		Exposure	Other		https://ClinicalTrials.gov/show/NCT04355741
1087	COVID-19	9	Gut Microbiota, "Spark and Flame" of COVID-19 Disease	Not yet recruiting	Y	No Results Available				Hospital CUF Infante Santo, S.A., Lisbon, Portugal	https://ClinicalTrials.gov/show/NCT04355741
1087	COVID-19	9	Gut Microbiota, "Spark and Flame" of COVID-19 Disease	Not yet recruiting	Y	No Results Available				Hospital de São Francisco Xavier, Lisbon, Portugal	https://ClinicalTrials.gov/show/NCT04355741
1087	COVID-19	9	Gut Microbiota, "Spark and Flame" of COVID-19 Disease	Not yet recruiting	Y	No Results Available				Centro Hospitalar Universitário São João, Oporto, Portugal	https://ClinicalTrials.gov/show/NCT04355741
1087	COVID-19	10	COVID-19 Symptom Tracker	Recruiting	Y	No Results Available	COVID-19				https://ClinicalTrials.gov/show/NCT04331509
1087	COVID-19	10	COVID-19 Symptom Tracker	Recruiting	Y	No Results Available		No Intervention	Other		https://ClinicalTrials.gov/show/NCT04331509
1087	COVID-19	10	COVID-19 Symptom Tracker	Recruiting	Y	No Results Available				Massachusetts General Hospital, Boston, Massachusetts, United States	https://ClinicalTrials.gov/show/NCT04331509
1087	COVID-19	10	COVID-19 Symptom Tracker	Recruiting	Y	No Results Available				King's College London, London, United Kingdom	https://ClinicalTrials.gov/show/NCT04331509
1087	COVID-19	11	The Phase 2 Study to Evaluate the Safety and Efficacy of Clevudine in Patients With Moderate COVID-19	Not yet recruiting	Y	No Results Available	COVID-19				https://ClinicalTrials.gov/show/NCT04347915
1087	COVID-19	11	The Phase 2 Study to Evaluate the Safety and Efficacy of Clevudine in Patients With Moderate COVID-19	Not yet recruiting	Y	No Results Available		Clevudine	Drug		https://ClinicalTrials.gov/show/NCT04347915
1087	COVID-19	11	The Phase 2 Study to Evaluate the Safety and Efficacy of Clevudine in Patients With Moderate COVID-19	Not yet recruiting	Y	No Results Available		Hydroxychloroquine	Drug		https://ClinicalTrials.gov/show/NCT04347915
1087	COVID-19	11	The Phase 2 Study to Evaluate the Safety and Efficacy of Clevudine in Patients With Moderate COVID-19	Not yet recruiting	Y	No Results Available					https://ClinicalTrials.gov/show/NCT04347915
1087	COVID-19	12	Hyperbaric Oxygen Therapy (HBOT) as a Treatment for COVID-19 (COVID-19) Infection	Not yet recruiting	Y	No Results Available	COVID-19				https://ClinicalTrials.gov/show/NCT04343183
1087	COVID-19	12	Hyperbaric Oxygen Therapy (HBOT) as a Treatment for COVID-19 (COVID-19) Infection	Not yet recruiting	Y	No Results Available		Hyperbaric Oxygen Therapy	Device		https://ClinicalTrials.gov/show/NCT04343183
1087	COVID-19	12	Hyperbaric Oxygen Therapy (HBOT) as a Treatment for COVID-19 (COVID-19) Infection	Not yet recruiting	Y	No Results Available				Ochsner Medical Center, New Orleans, Louisiana, United States	https://ClinicalTrials.gov/show/NCT04343183
1087	COVID-19	13	Preventing Cardiac Complication of COVID-19 Disease With Early Acute Coronary Syndrome Therapy: A Randomised Controlled Trial.	Recruiting	Y	No Results Available	COVID-19				https://ClinicalTrials.gov/show/NCT04333407
1087	COVID-19	13	Preventing Cardiac Complication of COVID-19 Disease With Early Acute Coronary Syndrome Therapy: A Randomised Controlled Trial.	Recruiting	Y	No Results Available		Aspirin 75mg	Drug		https://ClinicalTrials.gov/show/NCT04333407
1087	COVID-19	13	Preventing Cardiac Complication of COVID-19 Disease With Early Acute Coronary Syndrome Therapy: A Randomised Controlled Trial.	Recruiting	Y	No Results Available		Clopidogrel 75mg	Drug		https://ClinicalTrials.gov/show/NCT04333407
1087	COVID-19	13	Preventing Cardiac Complication of COVID-19 Disease With Early Acute Coronary Syndrome Therapy: A Randomised Controlled Trial.	Recruiting	Y	No Results Available		Rivaroxaban 2.5 MG	Drug		https://ClinicalTrials.gov/show/NCT04333407
1087	COVID-19	13	Preventing Cardiac Complication of COVID-19 Disease With Early Acute Coronary Syndrome Therapy: A Randomised Controlled Trial.	Recruiting	Y	No Results Available		Atorvastatin 40mg	Drug		https://ClinicalTrials.gov/show/NCT04333407
1087	COVID-19	13	Preventing Cardiac Complication of COVID-19 Disease With Early Acute Coronary Syndrome Therapy: A Randomised Controlled Trial.	Recruiting	Y	No Results Available		Omeprazole 20mg	Drug		https://ClinicalTrials.gov/show/NCT04333407
1087	COVID-19	13	Preventing Cardiac Complication of COVID-19 Disease With Early Acute Coronary Syndrome Therapy: A Randomised Controlled Trial.	Recruiting	Y	No Results Available				Charing Cross Hospital, London, United Kingdom	https://ClinicalTrials.gov/show/NCT04333407
1087	COVID-19	14	COVID-19 Endoscopy Survey	Recruiting	Y	No Results Available	COVID-19				https://ClinicalTrials.gov/show/NCT04342637
1087	COVID-19	14	COVID-19 Endoscopy Survey	Recruiting	Y	No Results Available		Practice details	Other		https://ClinicalTrials.gov/show/NCT04342637
1087	COVID-19	14	COVID-19 Endoscopy Survey	Recruiting	Y	No Results Available				Kings County Hospital Center, Brooklyn, NY, USA, Albertson, New York, United States	https://ClinicalTrials.gov/show/NCT04342637
1087	COVID-19	14	COVID-19 Endoscopy Survey	Recruiting	Y	No Results Available				Faculty of Medicine, Zagazig University, Zagazig, Sharkia, Egypt	https://ClinicalTrials.gov/show/NCT04342637
1087	COVID-19	14	COVID-19 Endoscopy Survey	Recruiting	Y	No Results Available				Al-Azhar Univerisity, Cairo, Egypt	https://ClinicalTrials.gov/show/NCT04342637
1087	COVID-19	14	COVID-19 Endoscopy Survey	Recruiting	Y	No Results Available				Ahvaz Imam hospital, Ahvaz, Iran, Islamic Republic of	https://ClinicalTrials.gov/show/NCT04342637
1087	COVID-19	15	The Efficacy and Safety of Huai er in the Adjuvant Treatment of COVID-19	Not yet recruiting	Y	No Results Available	COVID-19				https://ClinicalTrials.gov/show/NCT04291053
1087	COVID-19	15	The Efficacy and Safety of Huai er in the Adjuvant Treatment of COVID-19	Not yet recruiting	Y	No Results Available		Huaier Granule	Drug		https://ClinicalTrials.gov/show/NCT04291053
1087	COVID-19	15	The Efficacy and Safety of Huai er in the Adjuvant Treatment of COVID-19	Not yet recruiting	Y	No Results Available					https://ClinicalTrials.gov/show/NCT04291053
1087	COVID-19	16	Hydrogen-Oxygen Generator With Nebulizer in the Improvement of Symptoms in Patients Infected With COVID-19	Recruiting	Y	No Results Available	COVID-19				https://ClinicalTrials.gov/show/NCT04336462
1087	COVID-19	16	Hydrogen-Oxygen Generator With Nebulizer in the Improvement of Symptoms in Patients Infected With COVID-19	Recruiting	Y	No Results Available		oxyhydrogen	Device		https://ClinicalTrials.gov/show/NCT04336462
1087	COVID-19	16	Hydrogen-Oxygen Generator With Nebulizer in the Improvement of Symptoms in Patients Infected With COVID-19	Recruiting	Y	No Results Available		Oxygen	Device		https://ClinicalTrials.gov/show/NCT04336462
1087	COVID-19	16	Hydrogen-Oxygen Generator With Nebulizer in the Improvement of Symptoms in Patients Infected With COVID-19	Recruiting	Y	No Results Available				First Affiliated Hospital of Guangzhou Medical University, Guangzhou, Guangdong, China	https://ClinicalTrials.gov/show/NCT04336462
1087	COVID-19	17	The Role of Resistant Starch in COVID-19 Infection	Not yet recruiting	Y	No Results Available	COVID-19				https://ClinicalTrials.gov/show/NCT04342689
1087	COVID-19	17	The Role of Resistant Starch in COVID-19 Infection	Not yet recruiting	Y	No Results Available		Dietary Supplement containing resistant starch	Drug		https://ClinicalTrials.gov/show/NCT04342689
1087	COVID-19	17	The Role of Resistant Starch in COVID-19 Infection	Not yet recruiting	Y	No Results Available		Placebo Starch	Dietary Supplement		https://ClinicalTrials.gov/show/NCT04342689
1087	COVID-19	17	The Role of Resistant Starch in COVID-19 Infection	Not yet recruiting	Y	No Results Available					https://ClinicalTrials.gov/show/NCT04342689
1087	COVID-19	18	C5a Receptor Expression - COVID-19 (C5-COV)	Recruiting	Y	No Results Available	COVID-19				https://ClinicalTrials.gov/show/NCT04369820
1087	COVID-19	18	C5a Receptor Expression - COVID-19 (C5-COV)	Recruiting	Y	No Results Available		Blood sample	Biological		https://ClinicalTrials.gov/show/NCT04369820
1087	COVID-19	18	C5a Receptor Expression - COVID-19 (C5-COV)	Recruiting	Y	No Results Available				Assistance Publique Hôpitaux de Marseille, Marseille, France	https://ClinicalTrials.gov/show/NCT04369820
1087	COVID-19	19	Study of FT516 for the Treatment of COVID-19 in Hospitalized Patients With Hypoxia	Not yet recruiting	Y	No Results Available	COVID-19				https://ClinicalTrials.gov/show/NCT04363346
1087	COVID-19	19	Study of FT516 for the Treatment of COVID-19 in Hospitalized Patients With Hypoxia	Not yet recruiting	Y	No Results Available		FT516	Drug		https://ClinicalTrials.gov/show/NCT04363346
1087	COVID-19	19	Study of FT516 for the Treatment of COVID-19 in Hospitalized Patients With Hypoxia	Not yet recruiting	Y	No Results Available				University of Minnesota, Minneapolis, Minnesota, United States	https://ClinicalTrials.gov/show/NCT04363346
1087	COVID-19	20	DAS181 for Severe COVID-19: Compassionate Use	Recruiting	Y	No Results Available	COVID-19				https://ClinicalTrials.gov/show/NCT04324489
1087	COVID-19	20	DAS181 for Severe COVID-19: Compassionate Use	Recruiting	Y	No Results Available		DAS181	Drug		https://ClinicalTrials.gov/show/NCT04324489
1087	COVID-19	20	DAS181 for Severe COVID-19: Compassionate Use	Recruiting	Y	No Results Available				Renmin Hospital of Wuhan University, Wuhan, Hubei, China	https://ClinicalTrials.gov/show/NCT04324489
1087	COVID-19	21	A Prospective "Universal" Observational Database for COVID-19	Recruiting	Y	No Results Available	COVID-19				https://ClinicalTrials.gov/show/NCT04347993
1087	COVID-19	21	A Prospective "Universal" Observational Database for COVID-19	Recruiting	Y	No Results Available					https://ClinicalTrials.gov/show/NCT04347993
1087	COVID-19	21	A Prospective "Universal" Observational Database for COVID-19	Recruiting	Y	No Results Available				Hackensack Meridian Health - John Theurer Cancer Center, Hackensack, New Jersey, United States	https://ClinicalTrials.gov/show/NCT04347993
1087	COVID-19	22	Anti-inflammatory/Antioxidant Oral Nutrition Supplementation in COVID-19	Not yet recruiting	Y	No Results Available	COVID-19				https://ClinicalTrials.gov/show/NCT04323228
1087	COVID-19	22	Anti-inflammatory/Antioxidant Oral Nutrition Supplementation in COVID-19	Not yet recruiting	Y	No Results Available		oral nutrition supplement (ONS) enriched in eicosapentaenoic acid, gamma-linolenic acid and antioxidants	Dietary Supplement		https://ClinicalTrials.gov/show/NCT04323228
1087	COVID-19	22	Anti-inflammatory/Antioxidant Oral Nutrition Supplementation in COVID-19	Not yet recruiting	Y	No Results Available		isocaloric/isonutrigenous ONS	Dietary Supplement		https://ClinicalTrials.gov/show/NCT04323228
1087	COVID-19	22	Anti-inflammatory/Antioxidant Oral Nutrition Supplementation in COVID-19	Not yet recruiting	Y	No Results Available					https://ClinicalTrials.gov/show/NCT04323228
1087	COVID-19	23	Study of Open Label Losartan in COVID-19	Recruiting	Y	No Results Available	COVID-19				https://ClinicalTrials.gov/show/NCT04335123
1087	COVID-19	23	Study of Open Label Losartan in COVID-19	Recruiting	Y	No Results Available		Losartan	Drug		https://ClinicalTrials.gov/show/NCT04335123
1087	COVID-19	23	Study of Open Label Losartan in COVID-19	Recruiting	Y	No Results Available				University of Kansas Medical Center, Kansas City, Kansas, United States	https://ClinicalTrials.gov/show/NCT04335123
1087	COVID-19	24	Minimal Invasive Autopsies to Investigate Changes in Deceased COVID-19 Patients	Recruiting	Y	No Results Available	COVID-19				https://ClinicalTrials.gov/show/NCT04366882
1087	COVID-19	24	Minimal Invasive Autopsies to Investigate Changes in Deceased COVID-19 Patients	Recruiting	Y	No Results Available		CT-scan with minimal invasive autopsy	Procedure		https://ClinicalTrials.gov/show/NCT04366882
1087	COVID-19	24	Minimal Invasive Autopsies to Investigate Changes in Deceased COVID-19 Patients	Recruiting	Y	No Results Available				Jessa Hospital, Hasselt, Belgium	https://ClinicalTrials.gov/show/NCT04366882
1087	COVID-19	25	Ivermectin and Nitazoxanide Combination Therapy for COVID-19	Not yet recruiting	Y	No Results Available	COVID-19				https://ClinicalTrials.gov/show/NCT04360356
1087	COVID-19	25	Ivermectin and Nitazoxanide Combination Therapy for COVID-19	Not yet recruiting	Y	No Results Available		Ivermectin plus Nitazoxanide	Combination Product		https://ClinicalTrials.gov/show/NCT04360356
1087	COVID-19	25	Ivermectin and Nitazoxanide Combination Therapy for COVID-19	Not yet recruiting	Y	No Results Available		Standard Care	Other		https://ClinicalTrials.gov/show/NCT04360356
1087	COVID-19	25	Ivermectin and Nitazoxanide Combination Therapy for COVID-19	Not yet recruiting	Y	No Results Available					https://ClinicalTrials.gov/show/NCT04360356
1087	COVID-19	26	Multi-site Adaptive Trials Using Hydroxycholoroquine for COVID-19	Recruiting	Y	No Results Available	COVID-19				https://ClinicalTrials.gov/show/NCT04370262
1087	COVID-19	26	Multi-site Adaptive Trials Using Hydroxycholoroquine for COVID-19	Recruiting	Y	No Results Available		HCQ + Intravenous Famotidine	Drug		https://ClinicalTrials.gov/show/NCT04370262
1087	COVID-19	26	Multi-site Adaptive Trials Using Hydroxycholoroquine for COVID-19	Recruiting	Y	No Results Available		HCQ + Placebo	Drug		https://ClinicalTrials.gov/show/NCT04370262
1087	COVID-19	26	Multi-site Adaptive Trials Using Hydroxycholoroquine for COVID-19	Recruiting	Y	No Results Available				Southside Hospital, Bay Shore, New York, United States	https://ClinicalTrials.gov/show/NCT04370262
1087	COVID-19	26	Multi-site Adaptive Trials Using Hydroxycholoroquine for COVID-19	Recruiting	Y	No Results Available				North Shore University Hospital, Manhasset, New York, United States	https://ClinicalTrials.gov/show/NCT04370262
1087	COVID-19	26	Multi-site Adaptive Trials Using Hydroxycholoroquine for COVID-19	Recruiting	Y	No Results Available				Northern Westchester Hospital, Mount Kisco, New York, United States	https://ClinicalTrials.gov/show/NCT04370262
1087	COVID-19	26	Multi-site Adaptive Trials Using Hydroxycholoroquine for COVID-19	Recruiting	Y	No Results Available				Lenox Hill Hospital, New York, New York, United States	https://ClinicalTrials.gov/show/NCT04370262
1087	COVID-19	26	Multi-site Adaptive Trials Using Hydroxycholoroquine for COVID-19	Recruiting	Y	No Results Available				Long Island Jewish Medical Center, Queens, New York, United States	https://ClinicalTrials.gov/show/NCT04370262
1087	COVID-19	26	Multi-site Adaptive Trials Using Hydroxycholoroquine for COVID-19	Recruiting	Y	No Results Available				Staten Island University Hospital, Staten Island, New York, United States	https://ClinicalTrials.gov/show/NCT04370262
1087	COVID-19	27	Open-label, Randomized Study of IFX-1 in Patients With Severe COVID-19 Pneumonia	Recruiting	Y	No Results Available	COVID-19 Pneumonia				https://ClinicalTrials.gov/show/NCT04333420
1087	COVID-19	27	Open-label, Randomized Study of IFX-1 in Patients With Severe COVID-19 Pneumonia	Recruiting	Y	No Results Available		Best supportive Care (BSC) + IFX-1	Drug		https://ClinicalTrials.gov/show/NCT04333420
1087	COVID-19	27	Open-label, Randomized Study of IFX-1 in Patients With Severe COVID-19 Pneumonia	Recruiting	Y	No Results Available		Best supportive care only	Drug		https://ClinicalTrials.gov/show/NCT04333420
1087	COVID-19	27	Open-label, Randomized Study of IFX-1 in Patients With Severe COVID-19 Pneumonia	Recruiting	Y	No Results Available				University Amsterdam, Amsterdam, Netherlands	https://ClinicalTrials.gov/show/NCT04333420
1087	COVID-19	27	Open-label, Randomized Study of IFX-1 in Patients With Severe COVID-19 Pneumonia	Recruiting	Y	No Results Available				University Amsterdam, Amsterdam, Netherlands	https://ClinicalTrials.gov/show/NCT04333420
1087	COVID-19	27	Open-label, Randomized Study of IFX-1 in Patients With Severe COVID-19 Pneumonia	Recruiting	Y	No Results Available				University Maastricht, Maastricht, Netherlands	https://ClinicalTrials.gov/show/NCT04333420
1087	COVID-19	28	Dapagliflozin in Respiratory Failure in Patients With COVID-19	Recruiting	Y	No Results Available	COVID-19				https://ClinicalTrials.gov/show/NCT04350593
1087	COVID-19	28	Dapagliflozin in Respiratory Failure in Patients With COVID-19	Recruiting	Y	No Results Available		Dapagliflozin 10 MG	Drug		https://ClinicalTrials.gov/show/NCT04350593
1087	COVID-19	28	Dapagliflozin in Respiratory Failure in Patients With COVID-19	Recruiting	Y	No Results Available		Placebo	Drug		https://ClinicalTrials.gov/show/NCT04350593
1087	COVID-19	28	Dapagliflozin in Respiratory Failure in Patients With COVID-19	Recruiting	Y	No Results Available				Saint Luke's Mid America Heart Institute, Kansas City, Missouri, United States	https://ClinicalTrials.gov/show/NCT04350593
1087	COVID-19	29	Convalescent Plasma as Treatment for Hospitalized Subjects With COVID-19 Infection	Recruiting	Y	No Results Available	COVID-19				https://ClinicalTrials.gov/show/NCT04343755
1087	COVID-19	29	Convalescent Plasma as Treatment for Hospitalized Subjects With COVID-19 Infection	Recruiting	Y	No Results Available		Convalescent Plasma	Biological		https://ClinicalTrials.gov/show/NCT04343755
1087	COVID-19	29	Convalescent Plasma as Treatment for Hospitalized Subjects With COVID-19 Infection	Recruiting	Y	No Results Available				Hackensack University Medical Center, Hackensack, New Jersey, United States	https://ClinicalTrials.gov/show/NCT04343755
1087	COVID-19	30	Hyperimmune Plasma for Critical Patients With COVID-19	Recruiting	Y	No Results Available	COVID-19				https://ClinicalTrials.gov/show/NCT04321421
1087	COVID-19	30	Hyperimmune Plasma for Critical Patients With COVID-19	Recruiting	Y	No Results Available		hyperimmune plasma	Other		https://ClinicalTrials.gov/show/NCT04321421
1087	COVID-19	30	Hyperimmune Plasma for Critical Patients With COVID-19	Recruiting	Y	No Results Available				Catherine Klersy, Pavia, PV, Italy	https://ClinicalTrials.gov/show/NCT04321421
1087	COVID-19	30	Hyperimmune Plasma for Critical Patients With COVID-19	Recruiting	Y	No Results Available				Ospedale Asst Carlo Poma Mantova, Mantova, Italy	https://ClinicalTrials.gov/show/NCT04321421
1087	COVID-19	31	ALBERTA HOPE COVID-19 for the Prevention of Severe COVID19 Disease	Recruiting	Y	No Results Available	COVID-19				https://ClinicalTrials.gov/show/NCT04329611
1087	COVID-19	31	ALBERTA HOPE COVID-19 for the Prevention of Severe COVID19 Disease	Recruiting	Y	No Results Available		Hydroxychloroquine	Drug		https://ClinicalTrials.gov/show/NCT04329611
1087	COVID-19	31	ALBERTA HOPE COVID-19 for the Prevention of Severe COVID19 Disease	Recruiting	Y	No Results Available				University of Calgary/Foothills Medical Centre, Calgary, Alberta, Canada	https://ClinicalTrials.gov/show/NCT04329611
1087	COVID-19	31	ALBERTA HOPE COVID-19 for the Prevention of Severe COVID19 Disease	Recruiting	Y	No Results Available				University of Alberta, Edmonton, Alberta, Canada	https://ClinicalTrials.gov/show/NCT04329611
1087	COVID-19	32	Efficacy of Addition of Naproxen in the Treatment of Critically Ill Patients Hospitalized for COVID-19 Infection	Not yet recruiting	Y	No Results Available	COVID-19				https://ClinicalTrials.gov/show/NCT04325633
1087	COVID-19	32	Efficacy of Addition of Naproxen in the Treatment of Critically Ill Patients Hospitalized for COVID-19 Infection	Not yet recruiting	Y	No Results Available		1: Naproxen	Drug		https://ClinicalTrials.gov/show/NCT04325633
1087	COVID-19	32	Efficacy of Addition of Naproxen in the Treatment of Critically Ill Patients Hospitalized for COVID-19 Infection	Not yet recruiting	Y	No Results Available		2: Standard of care	Drug		https://ClinicalTrials.gov/show/NCT04325633
1087	COVID-19	32	Efficacy of Addition of Naproxen in the Treatment of Critically Ill Patients Hospitalized for COVID-19 Infection	Not yet recruiting	Y	No Results Available					https://ClinicalTrials.gov/show/NCT04325633
1087	COVID-19	33	COVID-19 and Vaccination Attitudes	Recruiting	Y	No Results Available	COVID-19				https://ClinicalTrials.gov/show/NCT04352582
1087	COVID-19	33	COVID-19 and Vaccination Attitudes	Recruiting	Y	No Results Available		Survey	Other		https://ClinicalTrials.gov/show/NCT04352582
1087	COVID-19	33	COVID-19 and Vaccination Attitudes	Recruiting	Y	No Results Available				Survey, London, United Kingdom	https://ClinicalTrials.gov/show/NCT04352582
1087	COVID-19	34	Novel Adoptive Cellular Therapy With SARS-CoV-2 Specific T Cells in Patients With Severe COVID-19	Recruiting	Y	No Results Available	COVID-19				https://ClinicalTrials.gov/show/NCT04351659
1087	COVID-19	34	Novel Adoptive Cellular Therapy With SARS-CoV-2 Specific T Cells in Patients With Severe COVID-19	Recruiting	Y	No Results Available		Blood donation from convalescent donor	Other		https://ClinicalTrials.gov/show/NCT04351659
1087	COVID-19	34	Novel Adoptive Cellular Therapy With SARS-CoV-2 Specific T Cells in Patients With Severe COVID-19	Recruiting	Y	No Results Available				National University Hospital, Singapore, Singapore	https://ClinicalTrials.gov/show/NCT04351659
1087	COVID-19	34	Novel Adoptive Cellular Therapy With SARS-CoV-2 Specific T Cells in Patients With Severe COVID-19	Recruiting	Y	No Results Available				Singapore General Hospital, Singapore, Singapore	https://ClinicalTrials.gov/show/NCT04351659
1087	COVID-19	35	Traditional Chinese Medicine for Severe COVID-19	Not yet recruiting	Y	No Results Available	COVID-19				https://ClinicalTrials.gov/show/NCT04323332
1087	COVID-19	35	Traditional Chinese Medicine for Severe COVID-19	Not yet recruiting	Y	No Results Available		Traditional Chinese Medicine Prescription	Drug		https://ClinicalTrials.gov/show/NCT04323332
1087	COVID-19	35	Traditional Chinese Medicine for Severe COVID-19	Not yet recruiting	Y	No Results Available				Hao Li, Beijing, Beijing, China	https://ClinicalTrials.gov/show/NCT04323332
1087	COVID-19	36	Cohort of Patients Infected With SARS-CoV2 (COVID-19) or Suspected of Being	Recruiting	Y	No Results Available	COVID-19				https://ClinicalTrials.gov/show/NCT04352348
1087	COVID-19	36	Cohort of Patients Infected With SARS-CoV2 (COVID-19) or Suspected of Being	Recruiting	Y	No Results Available		blood samples	Other		https://ClinicalTrials.gov/show/NCT04352348
1087	COVID-19	36	Cohort of Patients Infected With SARS-CoV2 (COVID-19) or Suspected of Being	Recruiting	Y	No Results Available				GH Pitié-Salpêtrière / Service d'Accueil des Urgences, Paris, Ile-de-France, France	https://ClinicalTrials.gov/show/NCT04352348
1087	COVID-19	37	COVID-19 Plasma Collection	Recruiting	Y	No Results Available	COVID-19				https://ClinicalTrials.gov/show/NCT04344015
1087	COVID-19	37	COVID-19 Plasma Collection	Recruiting	Y	No Results Available		Plasma Donation	Other		https://ClinicalTrials.gov/show/NCT04344015
1087	COVID-19	37	COVID-19 Plasma Collection	Recruiting	Y	No Results Available				Thomas Jefferson University Hospital, Philadelphia, Pennsylvania, United States	https://ClinicalTrials.gov/show/NCT04344015
1087	COVID-19	38	Clinical Research of Human Mesenchymal Stem Cells in the Treatment of COVID-19 Pneumonia	Recruiting	Y	No Results Available	COVID-19				https://ClinicalTrials.gov/show/NCT04339660
1087	COVID-19	38	Clinical Research of Human Mesenchymal Stem Cells in the Treatment of COVID-19 Pneumonia	Recruiting	Y	No Results Available		UC-MSCs	Biological		https://ClinicalTrials.gov/show/NCT04339660
1087	COVID-19	38	Clinical Research of Human Mesenchymal Stem Cells in the Treatment of COVID-19 Pneumonia	Recruiting	Y	No Results Available		Placebo	Other		https://ClinicalTrials.gov/show/NCT04339660
1087	COVID-19	38	Clinical Research of Human Mesenchymal Stem Cells in the Treatment of COVID-19 Pneumonia	Recruiting	Y	No Results Available				Puren Hospital Affiliated to Wuhan University of Science and Technology, Wuhan, Hubei, China	https://ClinicalTrials.gov/show/NCT04339660
1087	COVID-19	39	Clinical Trial on Regularity of TCM Syndrome and Differentiation Treatment of COVID-19.	Recruiting	Y	No Results Available	COVID-19				https://ClinicalTrials.gov/show/NCT04306497
1087	COVID-19	39	Clinical Trial on Regularity of TCM Syndrome and Differentiation Treatment of COVID-19.	Recruiting	Y	No Results Available		TCM prescriptions	Drug		https://ClinicalTrials.gov/show/NCT04306497
1087	COVID-19	39	Clinical Trial on Regularity of TCM Syndrome and Differentiation Treatment of COVID-19.	Recruiting	Y	No Results Available				Huai'an fourth people's Hospital, Huaian, Jiangsu, China	https://ClinicalTrials.gov/show/NCT04306497
1087	COVID-19	40	Qualitative and Quantitative Evaluation of Anosmia Over Time in Clinically Symptomatic Patients Tested for COVID-19 Infection	Recruiting	Y	No Results Available	COVID-19				https://ClinicalTrials.gov/show/NCT04354857
1087	COVID-19	40	Qualitative and Quantitative Evaluation of Anosmia Over Time in Clinically Symptomatic Patients Tested for COVID-19 Infection	Recruiting	Y	No Results Available		olfactory and gustatory tests	Other		https://ClinicalTrials.gov/show/NCT04354857
1087	COVID-19	40	Qualitative and Quantitative Evaluation of Anosmia Over Time in Clinically Symptomatic Patients Tested for COVID-19 Infection	Recruiting	Y	No Results Available				CHU de Nimes, Nîmes, France	https://ClinicalTrials.gov/show/NCT04354857
1087	COVID-19	41	Recombinant Human Angiotensin-converting Enzyme 2 (rhACE2) as a Treatment for Patients With COVID-19	Withdrawn	N	No Results Available	COVID-19				https://ClinicalTrials.gov/show/NCT04287686
1087	COVID-19	41	Recombinant Human Angiotensin-converting Enzyme 2 (rhACE2) as a Treatment for Patients With COVID-19	Withdrawn	N	No Results Available		Recombinant human angiotensin-converting enzyme 2 (rhACE2)	Drug		https://ClinicalTrials.gov/show/NCT04287686
1087	COVID-19	41	Recombinant Human Angiotensin-converting Enzyme 2 (rhACE2) as a Treatment for Patients With COVID-19	Withdrawn	N	No Results Available				GCP Office of The First Affiliated Hospital of Guangzhou Medical University, Guangzhou, Guangdong, China	https://ClinicalTrials.gov/show/NCT04287686
1087	COVID-19	42	Study of Efficacy and Safety of Canakinumab Treatment for CRS in Participants With COVID-19-induced Pneumonia	Not yet recruiting	Y	No Results Available	COVID-19				https://ClinicalTrials.gov/show/NCT04362813
1087	COVID-19	42	Study of Efficacy and Safety of Canakinumab Treatment for CRS in Participants With COVID-19-induced Pneumonia	Not yet recruiting	Y	No Results Available		Canakinumab	Drug		https://ClinicalTrials.gov/show/NCT04362813
1087	COVID-19	42	Study of Efficacy and Safety of Canakinumab Treatment for CRS in Participants With COVID-19-induced Pneumonia	Not yet recruiting	Y	No Results Available		Placebo	Drug		https://ClinicalTrials.gov/show/NCT04362813
1087	COVID-19	42	Study of Efficacy and Safety of Canakinumab Treatment for CRS in Participants With COVID-19-induced Pneumonia	Not yet recruiting	Y	No Results Available					https://ClinicalTrials.gov/show/NCT04362813
1087	COVID-19	43	DAS181 for STOP COVID-19	Not yet recruiting	Y	No Results Available	COVID-19				https://ClinicalTrials.gov/show/NCT04354389
1087	COVID-19	43	DAS181 for STOP COVID-19	Not yet recruiting	Y	No Results Available		DAS181	Drug		https://ClinicalTrials.gov/show/NCT04354389
1087	COVID-19	43	DAS181 for STOP COVID-19	Not yet recruiting	Y	No Results Available		Placebo	Drug		https://ClinicalTrials.gov/show/NCT04354389
1087	COVID-19	43	DAS181 for STOP COVID-19	Not yet recruiting	Y	No Results Available				Fondazione IRCCS Ca' Granda - Ospedale Maggiore Policlinico, Milano, Italy	https://ClinicalTrials.gov/show/NCT04354389
1087	COVID-19	43	DAS181 for STOP COVID-19	Not yet recruiting	Y	No Results Available				A.O.U Policlinico Di Modena, Modena, Italy	https://ClinicalTrials.gov/show/NCT04354389
1087	COVID-19	44	Home Care for Patients With COVID-19: Active Monitoring in Two Italian Health Units (Casale Monferrato and Torino)	Recruiting	Y	No Results Available	COVID-19				https://ClinicalTrials.gov/show/NCT04361916
1087	COVID-19	44	Home Care for Patients With COVID-19: Active Monitoring in Two Italian Health Units (Casale Monferrato and Torino)	Recruiting	Y	No Results Available		home care monitoring	Other		https://ClinicalTrials.gov/show/NCT04361916
1087	COVID-19	44	Home Care for Patients With COVID-19: Active Monitoring in Two Italian Health Units (Casale Monferrato and Torino)	Recruiting	Y	No Results Available				Asl Alessandria, Casale Monferrato, Alessandria, Italy	https://ClinicalTrials.gov/show/NCT04361916
1087	COVID-19	45	Assessment of Incidence of SARS-CoV-2 Infection and COVID-19 in Brazil (AVISA)	Not yet recruiting	Y	No Results Available	COVID-19				https://ClinicalTrials.gov/show/NCT04355338
1087	COVID-19	45	Assessment of Incidence of SARS-CoV-2 Infection and COVID-19 in Brazil (AVISA)	Not yet recruiting	Y	No Results Available					https://ClinicalTrials.gov/show/NCT04355338
1087	COVID-19	45	Assessment of Incidence of SARS-CoV-2 Infection and COVID-19 in Brazil (AVISA)	Not yet recruiting	Y	No Results Available					https://ClinicalTrials.gov/show/NCT04355338
1087	COVID-19	46	Exhaustion and Needs in Frontline COVID-19 Healthcare Workers: Cross-sectional Study in a Belgian Population	Recruiting	Y	No Results Available	COVID-19				https://ClinicalTrials.gov/show/NCT04344145
1087	COVID-19	46	Exhaustion and Needs in Frontline COVID-19 Healthcare Workers: Cross-sectional Study in a Belgian Population	Recruiting	Y	No Results Available					https://ClinicalTrials.gov/show/NCT04344145
1087	COVID-19	46	Exhaustion and Needs in Frontline COVID-19 Healthcare Workers: Cross-sectional Study in a Belgian Population	Recruiting	Y	No Results Available				Erasme Hospital CUB, Brussels, Belgium	https://ClinicalTrials.gov/show/NCT04344145
1087	COVID-19	47	A Phase I/II Study of Universal Off-the-shelf NKG2D-ACE2 CAR-NK Cells for Therapy of COVID-19	Recruiting	Y	No Results Available	COVID-19				https://ClinicalTrials.gov/show/NCT04324996
1087	COVID-19	47	A Phase I/II Study of Universal Off-the-shelf NKG2D-ACE2 CAR-NK Cells for Therapy of COVID-19	Recruiting	Y	No Results Available		NK cells,IL15-NK cells,NKG2D CAR-NK cells,ACE2 CAR-NK cells,NKG2D-ACE2 CAR-NK cells	Biological		https://ClinicalTrials.gov/show/NCT04324996
1087	COVID-19	47	A Phase I/II Study of Universal Off-the-shelf NKG2D-ACE2 CAR-NK Cells for Therapy of COVID-19	Recruiting	Y	No Results Available				Chongqing Public Health Medical Center, Chongqing, China	https://ClinicalTrials.gov/show/NCT04324996
1087	COVID-19	48	Phase 3 Randomized, Double-blind, Placebo-controlled Multi-center Study to Assess the Efficacy and Safety of Ruxolitinib in Patients With COVID-19 Associated Cytokine Storm (RUXCOVID)	Not yet recruiting	Y	No Results Available	COVID-19				https://ClinicalTrials.gov/show/NCT04362137
1087	COVID-19	48	Phase 3 Randomized, Double-blind, Placebo-controlled Multi-center Study to Assess the Efficacy and Safety of Ruxolitinib in Patients With COVID-19 Associated Cytokine Storm (RUXCOVID)	Not yet recruiting	Y	No Results Available		Ruxolitinib	Drug		https://ClinicalTrials.gov/show/NCT04362137
1087	COVID-19	48	Phase 3 Randomized, Double-blind, Placebo-controlled Multi-center Study to Assess the Efficacy and Safety of Ruxolitinib in Patients With COVID-19 Associated Cytokine Storm (RUXCOVID)	Not yet recruiting	Y	No Results Available		Placebo	Drug		https://ClinicalTrials.gov/show/NCT04362137
1087	COVID-19	48	Phase 3 Randomized, Double-blind, Placebo-controlled Multi-center Study to Assess the Efficacy and Safety of Ruxolitinib in Patients With COVID-19 Associated Cytokine Storm (RUXCOVID)	Not yet recruiting	Y	No Results Available					https://ClinicalTrials.gov/show/NCT04362137
1087	COVID-19	49	Safety and Efficacy of Ruxolitinib for COVID-19	Not yet recruiting	Y	No Results Available	COVID-19				https://ClinicalTrials.gov/show/NCT04348071
1087	COVID-19	49	Safety and Efficacy of Ruxolitinib for COVID-19	Not yet recruiting	Y	No Results Available		Ruxolitinib	Drug		https://ClinicalTrials.gov/show/NCT04348071
1087	COVID-19	49	Safety and Efficacy of Ruxolitinib for COVID-19	Not yet recruiting	Y	No Results Available					https://ClinicalTrials.gov/show/NCT04348071
1087	COVID-19	50	Safety and Efficacy of Baricitinib for COVID-19	Not yet recruiting	Y	No Results Available	COVID-19				https://ClinicalTrials.gov/show/NCT04340232
1087	COVID-19	50	Safety and Efficacy of Baricitinib for COVID-19	Not yet recruiting	Y	No Results Available		Baricitinib	Drug		https://ClinicalTrials.gov/show/NCT04340232
1087	COVID-19	50	Safety and Efficacy of Baricitinib for COVID-19	Not yet recruiting	Y	No Results Available				University of Colorado, Denver, Aurora, Colorado, United States	https://ClinicalTrials.gov/show/NCT04340232
1087	COVID-19	51	Favipiravir in Hospitalized COVID-19 Patients	Not yet recruiting	Y	No Results Available	COVID-19				https://ClinicalTrials.gov/show/NCT04359615
1087	COVID-19	51	Favipiravir in Hospitalized COVID-19 Patients	Not yet recruiting	Y	No Results Available		Favipiravir	Drug		https://ClinicalTrials.gov/show/NCT04359615
1087	COVID-19	51	Favipiravir in Hospitalized COVID-19 Patients	Not yet recruiting	Y	No Results Available		Hydroxychloroquine	Drug		https://ClinicalTrials.gov/show/NCT04359615
1087	COVID-19	51	Favipiravir in Hospitalized COVID-19 Patients	Not yet recruiting	Y	No Results Available				Shahid Modarres Hospital, Shahid Beheshti University of Medical Sciences and Health Services, Tehran, Iran, Islamic Republic of	https://ClinicalTrials.gov/show/NCT04359615
1087	COVID-19	52	Treatment of Moderate to Severe Coronavirus Disease (COVID-19) in Hospitalized Patients	Enrolling by invitation	N	No Results Available	COVID-19				https://ClinicalTrials.gov/show/NCT04321993
1087	COVID-19	52	Treatment of Moderate to Severe Coronavirus Disease (COVID-19) in Hospitalized Patients	Enrolling by invitation	N	No Results Available		Lopinavir/ritonavir	Drug		https://ClinicalTrials.gov/show/NCT04321993
1087	COVID-19	52	Treatment of Moderate to Severe Coronavirus Disease (COVID-19) in Hospitalized Patients	Enrolling by invitation	N	No Results Available		Hydroxychloroquine sulfate	Drug		https://ClinicalTrials.gov/show/NCT04321993
1087	COVID-19	52	Treatment of Moderate to Severe Coronavirus Disease (COVID-19) in Hospitalized Patients	Enrolling by invitation	N	No Results Available		Baricitinib (janus kinase inhibitor)	Drug		https://ClinicalTrials.gov/show/NCT04321993
1087	COVID-19	52	Treatment of Moderate to Severe Coronavirus Disease (COVID-19) in Hospitalized Patients	Enrolling by invitation	N	No Results Available				Nova Scotia Health Authority, Halifax, Nova Scotia, Canada	https://ClinicalTrials.gov/show/NCT04321993
1087	COVID-19	53	Azithromycin in Hospitalized COVID-19 Patients	Not yet recruiting	Y	No Results Available	COVID-19				https://ClinicalTrials.gov/show/NCT04359316
1087	COVID-19	53	Azithromycin in Hospitalized COVID-19 Patients	Not yet recruiting	Y	No Results Available		Hydroxychloroquine	Drug		https://ClinicalTrials.gov/show/NCT04359316
1087	COVID-19	53	Azithromycin in Hospitalized COVID-19 Patients	Not yet recruiting	Y	No Results Available		Azithromycin	Drug		https://ClinicalTrials.gov/show/NCT04359316
1087	COVID-19	53	Azithromycin in Hospitalized COVID-19 Patients	Not yet recruiting	Y	No Results Available				Shahid Modarres Hospital, Shahid Beheshti University of Medical Sciences and Health Services, Tehran, Iran, Islamic Republic of	https://ClinicalTrials.gov/show/NCT04359316
1087	COVID-19	54	NGS Diagnostic in COVID-19 Hosts - Genetic Cause Relating to the Course of Disease Progression	Not yet recruiting	Y	No Results Available	COVID-19				https://ClinicalTrials.gov/show/NCT04364828
1087	COVID-19	54	NGS Diagnostic in COVID-19 Hosts - Genetic Cause Relating to the Course of Disease Progression	Not yet recruiting	Y	No Results Available		Whole Genome Analysis	Genetic		https://ClinicalTrials.gov/show/NCT04364828
1087	COVID-19	54	NGS Diagnostic in COVID-19 Hosts - Genetic Cause Relating to the Course of Disease Progression	Not yet recruiting	Y	No Results Available		T-cell receptor (TCR) repertoire	Genetic		https://ClinicalTrials.gov/show/NCT04364828
1087	COVID-19	54	NGS Diagnostic in COVID-19 Hosts - Genetic Cause Relating to the Course of Disease Progression	Not yet recruiting	Y	No Results Available		SARS-CoV-2 viral composition	Genetic		https://ClinicalTrials.gov/show/NCT04364828
1087	COVID-19	54	NGS Diagnostic in COVID-19 Hosts - Genetic Cause Relating to the Course of Disease Progression	Not yet recruiting	Y	No Results Available					https://ClinicalTrials.gov/show/NCT04364828
1087	COVID-19	55	Classification of COVID-19 Infection in Posteroanterior Chest X-rays	Completed	N	No Results Available	COVID-19				https://ClinicalTrials.gov/show/NCT04358536
1087	COVID-19	55	Classification of COVID-19 Infection in Posteroanterior Chest X-rays	Completed	N	No Results Available		CovX	Device		https://ClinicalTrials.gov/show/NCT04358536
1087	COVID-19	55	Classification of COVID-19 Infection in Posteroanterior Chest X-rays	Completed	N	No Results Available				Dascena, Oakland, California, United States	https://ClinicalTrials.gov/show/NCT04358536
1087	COVID-19	56	Tocilizumab in COVID-19 Pneumonia (TOCIVID-19)	Recruiting	Y	No Results Available	COVID-19 Pneumonia				https://ClinicalTrials.gov/show/NCT04317092
1087	COVID-19	56	Tocilizumab in COVID-19 Pneumonia (TOCIVID-19)	Recruiting	Y	No Results Available		Tocilizumab Injection	Drug		https://ClinicalTrials.gov/show/NCT04317092
1087	COVID-19	56	Tocilizumab in COVID-19 Pneumonia (TOCIVID-19)	Recruiting	Y	No Results Available				Azienda Ospedaliera "SS. Antonio e Biagio e C. Arrigo" (Dipartimento Internistico SSD Reumatologia), Alessandria, Italy	https://ClinicalTrials.gov/show/NCT04317092
1087	COVID-19	56	Tocilizumab in COVID-19 Pneumonia (TOCIVID-19)	Recruiting	Y	No Results Available				Ospedale di Busto Arsizio ASST Valle Olona (U.O.C. Malattie Infettive), Busto Arsizio, Italy	https://ClinicalTrials.gov/show/NCT04317092
1087	COVID-19	56	Tocilizumab in COVID-19 Pneumonia (TOCIVID-19)	Recruiting	Y	No Results Available				A.O.U. Policlinico V. Emanuele (U.O. di Malattie infettive, U.O. di Anestesia e Rianimazione, U.O. di Medicina d'Urgenza), Catania, Italy	https://ClinicalTrials.gov/show/NCT04317092
1087	COVID-19	56	Tocilizumab in COVID-19 Pneumonia (TOCIVID-19)	Recruiting	Y	No Results Available				AOE Cannizzaro di Catania (U.O. di Malattie Infettive, U.O. di Anestesia e Rianimazione, U.O., Catania, Italy	https://ClinicalTrials.gov/show/NCT04317092
1087	COVID-19	56	Tocilizumab in COVID-19 Pneumonia (TOCIVID-19)	Recruiting	Y	No Results Available				Ospedale Annunziata Azienda Ospedaliera di Cosenza (U.O.C. Malattie Infettive), Cosenza, Italy	https://ClinicalTrials.gov/show/NCT04317092
1087	COVID-19	56	Tocilizumab in COVID-19 Pneumonia (TOCIVID-19)	Recruiting	Y	No Results Available				ASST OVEST MILANESE presidi Legnano - Magenta, Magenta, Italy	https://ClinicalTrials.gov/show/NCT04317092
1087	COVID-19	56	Tocilizumab in COVID-19 Pneumonia (TOCIVID-19)	Recruiting	Y	No Results Available				Azienda Ospedaliero-Universitaria di Modena, Modena, Italy	https://ClinicalTrials.gov/show/NCT04317092
1087	COVID-19	56	Tocilizumab in COVID-19 Pneumonia (TOCIVID-19)	Recruiting	Y	No Results Available				A.O.U. di Modena (Dipartimento Chirurgie Generali e Specialità Chirurgiche - Struttura Complessa di Anestesia e Rianimazione I), Modena, Italy	https://ClinicalTrials.gov/show/NCT04317092
1087	COVID-19	56	Tocilizumab in COVID-19 Pneumonia (TOCIVID-19)	Recruiting	Y	No Results Available				A.O.U. di Modena (Dipartimento Chirurgie Generali e Specialità Chirurgiche - Struttura Complessa di Anestesia e Rianimazione II), Modena, Italy	https://ClinicalTrials.gov/show/NCT04317092
1087	COVID-19	56	Tocilizumab in COVID-19 Pneumonia (TOCIVID-19)	Recruiting	Y	No Results Available				A.O.U. di Modena (Dipartimento Medicine Specialistiche - Struttura Complessa Malattie Infettive), Modena, Italy	https://ClinicalTrials.gov/show/NCT04317092
1087	COVID-19	56	Tocilizumab in COVID-19 Pneumonia (TOCIVID-19)	Recruiting	Y	No Results Available				Dipartimento Medicine Specialistiche - Struttura Complessa Malattie dell'Apparato Respiratorio, Modena, Italy	https://ClinicalTrials.gov/show/NCT04317092
1087	COVID-19	56	Tocilizumab in COVID-19 Pneumonia (TOCIVID-19)	Recruiting	Y	No Results Available				A.O.R.N. Ospedale dei Colli Monaldi-Cotugno-CTO (U.O.C. Oncologia), Naples, Italy	https://ClinicalTrials.gov/show/NCT04317092
1087	COVID-19	56	Tocilizumab in COVID-19 Pneumonia (TOCIVID-19)	Recruiting	Y	No Results Available				National Cancer Institute, Naples, Italy	https://ClinicalTrials.gov/show/NCT04317092
1087	COVID-19	56	Tocilizumab in COVID-19 Pneumonia (TOCIVID-19)	Recruiting	Y	No Results Available				A.O.R.N. Ospedale dei Colli Monaldi-Cotugno-CTO (U.O.C. Anestesia Rianimazione e terapia intensiva), Naples, Italy	https://ClinicalTrials.gov/show/NCT04317092
1087	COVID-19	56	Tocilizumab in COVID-19 Pneumonia (TOCIVID-19)	Recruiting	Y	No Results Available				A.O.R.N. Ospedale dei Colli Monaldi-Cotugno-CTO (U.O.C. Malattie Infettive ad indirizzo respiratorio), Naples, Italy	https://ClinicalTrials.gov/show/NCT04317092
1087	COVID-19	56	Tocilizumab in COVID-19 Pneumonia (TOCIVID-19)	Recruiting	Y	No Results Available				A.O. Ospedali Riuniti Marche Nord - Presidio Ospedaliero San Salvatore di Pesaro (UOC Pronto Soccorso e Medicina d'Urgenza), Pesaro, Italy	https://ClinicalTrials.gov/show/NCT04317092
1087	COVID-19	56	Tocilizumab in COVID-19 Pneumonia (TOCIVID-19)	Recruiting	Y	No Results Available				Denominazione: UOC di Medicina e Chirurgia d'Accettazione e d'Urgenza dell'Ospedale Santa Maria delle Grazie di Pozzuoli, Pozzuoli, Italy	https://ClinicalTrials.gov/show/NCT04317092
1087	COVID-19	56	Tocilizumab in COVID-19 Pneumonia (TOCIVID-19)	Recruiting	Y	No Results Available				Ospedale Santa Maria delle Croci, AUSL della Romagna (U.O. Anestesia e Rianimazione), Ravenna, Italy	https://ClinicalTrials.gov/show/NCT04317092
1087	COVID-19	56	Tocilizumab in COVID-19 Pneumonia (TOCIVID-19)	Recruiting	Y	No Results Available				Grande Ospedale Metropolitano, Reggio Calabria, Reggio Calabria, Italy	https://ClinicalTrials.gov/show/NCT04317092
1087	COVID-19	56	Tocilizumab in COVID-19 Pneumonia (TOCIVID-19)	Recruiting	Y	No Results Available				Ospedale Infermi, AUSL della Romagna (U.O. Malattie Infettive), Rimini, Italy	https://ClinicalTrials.gov/show/NCT04317092
1087	COVID-19	56	Tocilizumab in COVID-19 Pneumonia (TOCIVID-19)	Recruiting	Y	No Results Available				Policlinico Gemelli (U.O.C. Dipartimento Scienze di Laboratorio e Infettivologiche), Rome, Italy	https://ClinicalTrials.gov/show/NCT04317092
1087	COVID-19	56	Tocilizumab in COVID-19 Pneumonia (TOCIVID-19)	Recruiting	Y	No Results Available				ASST Sette Laghi (Dipartimento di Medicina Interna), Varese, Italy	https://ClinicalTrials.gov/show/NCT04317092
1087	COVID-19	56	Tocilizumab in COVID-19 Pneumonia (TOCIVID-19)	Recruiting	Y	No Results Available				ASST Sette Laghi (Dipartimento Emergenze ed Urgenze), Varese, Italy	https://ClinicalTrials.gov/show/NCT04317092
1087	COVID-19	56	Tocilizumab in COVID-19 Pneumonia (TOCIVID-19)	Recruiting	Y	No Results Available				ASST Sette Laghi (U.O.C. Anestesia e Rianimazione Neurochirurgica e Generale), Varese, Italy	https://ClinicalTrials.gov/show/NCT04317092
1087	COVID-19	56	Tocilizumab in COVID-19 Pneumonia (TOCIVID-19)	Recruiting	Y	No Results Available				ASST Sette Laghi (U.O.C. Malattie Infettive e Tropicali), Varese, Italy	https://ClinicalTrials.gov/show/NCT04317092
1087	COVID-19	56	Tocilizumab in COVID-19 Pneumonia (TOCIVID-19)	Recruiting	Y	No Results Available				A.O.U. Integrata di Verona (Dip. Malattie Infettive), Verona, Italy	https://ClinicalTrials.gov/show/NCT04317092
1087	COVID-19	56	Tocilizumab in COVID-19 Pneumonia (TOCIVID-19)	Recruiting	Y	No Results Available				Ospedale Magalini (U.O. Malattie Infettive), Villafranca Di Verona, Italy	https://ClinicalTrials.gov/show/NCT04317092
1087	COVID-19	57	Keto-diet for Intubated Critical Care COVID-19	Not yet recruiting	Y	No Results Available	COVID-19				https://ClinicalTrials.gov/show/NCT04358835
1087	COVID-19	57	Keto-diet for Intubated Critical Care COVID-19	Not yet recruiting	Y	No Results Available		Ketogenic diet	Dietary Supplement		https://ClinicalTrials.gov/show/NCT04358835
1087	COVID-19	57	Keto-diet for Intubated Critical Care COVID-19	Not yet recruiting	Y	No Results Available		standard of care	Other		https://ClinicalTrials.gov/show/NCT04358835
1087	COVID-19	57	Keto-diet for Intubated Critical Care COVID-19	Not yet recruiting	Y	No Results Available					https://ClinicalTrials.gov/show/NCT04358835
1087	COVID-19	58	Expanded Access Program of Ruxolitinib for the Emergency Treatment of Cytokine Storm From COVID-19 Infection	Available	Y	No Results Available	COVID-19				https://ClinicalTrials.gov/show/NCT04355793
1087	COVID-19	58	Expanded Access Program of Ruxolitinib for the Emergency Treatment of Cytokine Storm From COVID-19 Infection	Available	Y	No Results Available		Ruxolitinib	Drug		https://ClinicalTrials.gov/show/NCT04355793
1087	COVID-19	58	Expanded Access Program of Ruxolitinib for the Emergency Treatment of Cytokine Storm From COVID-19 Infection	Available	Y	No Results Available					https://ClinicalTrials.gov/show/NCT04355793
1087	COVID-19	59	An Investigation Into Beneficial Effects of Interferon Beta 1a, Compared to Interferon Beta 1b And The Base Therapeutic Regiment in Moderate to Severe COVID-19: A Randomized Clinical Trial	Completed	N	No Results Available	COVID-19				https://ClinicalTrials.gov/show/NCT04343768
1087	COVID-19	59	An Investigation Into Beneficial Effects of Interferon Beta 1a, Compared to Interferon Beta 1b And The Base Therapeutic Regiment in Moderate to Severe COVID-19: A Randomized Clinical Trial	Completed	N	No Results Available		Hydroxychloroquine	Drug		https://ClinicalTrials.gov/show/NCT04343768
1087	COVID-19	59	An Investigation Into Beneficial Effects of Interferon Beta 1a, Compared to Interferon Beta 1b And The Base Therapeutic Regiment in Moderate to Severe COVID-19: A Randomized Clinical Trial	Completed	N	No Results Available		Lopinavir / Ritonavir	Drug		https://ClinicalTrials.gov/show/NCT04343768
1087	COVID-19	59	An Investigation Into Beneficial Effects of Interferon Beta 1a, Compared to Interferon Beta 1b And The Base Therapeutic Regiment in Moderate to Severe COVID-19: A Randomized Clinical Trial	Completed	N	No Results Available		Interferon Beta-1A	Drug		https://ClinicalTrials.gov/show/NCT04343768
1087	COVID-19	59	An Investigation Into Beneficial Effects of Interferon Beta 1a, Compared to Interferon Beta 1b And The Base Therapeutic Regiment in Moderate to Severe COVID-19: A Randomized Clinical Trial	Completed	N	No Results Available		Interferon Beta-1B	Drug		https://ClinicalTrials.gov/show/NCT04343768
1087	COVID-19	59	An Investigation Into Beneficial Effects of Interferon Beta 1a, Compared to Interferon Beta 1b And The Base Therapeutic Regiment in Moderate to Severe COVID-19: A Randomized Clinical Trial	Completed	N	No Results Available				Loghman Hakim Hospital, Shahid Beheshti University of Medical Sciences and Health Services, Tehran, Iran, Islamic Republic of	https://ClinicalTrials.gov/show/NCT04343768
1087	COVID-19	60	The University of the Philippines Hydroxychloroquine PEP Against COVID-19 Trial	Not yet recruiting	Y	No Results Available	COVID-19				https://ClinicalTrials.gov/show/NCT04364815
1087	COVID-19	60	The University of the Philippines Hydroxychloroquine PEP Against COVID-19 Trial	Not yet recruiting	Y	No Results Available		Hydroxychloroquine plus standard preventive measures	Drug		https://ClinicalTrials.gov/show/NCT04364815
1087	COVID-19	60	The University of the Philippines Hydroxychloroquine PEP Against COVID-19 Trial	Not yet recruiting	Y	No Results Available		Placebo plus standard preventive measures	Drug		https://ClinicalTrials.gov/show/NCT04364815
1087	COVID-19	60	The University of the Philippines Hydroxychloroquine PEP Against COVID-19 Trial	Not yet recruiting	Y	No Results Available					https://ClinicalTrials.gov/show/NCT04364815
1087	COVID-19	61	Hydroxychloroquine vs. Azithromycin for Hospitalized Patients With Suspected or Confirmed COVID-19	Recruiting	Y	No Results Available	COVID-19				https://ClinicalTrials.gov/show/NCT04329832
1087	COVID-19	61	Hydroxychloroquine vs. Azithromycin for Hospitalized Patients With Suspected or Confirmed COVID-19	Recruiting	Y	No Results Available		Hydroxychloroquine	Drug		https://ClinicalTrials.gov/show/NCT04329832
1087	COVID-19	61	Hydroxychloroquine vs. Azithromycin for Hospitalized Patients With Suspected or Confirmed COVID-19	Recruiting	Y	No Results Available		Azithromycin	Drug		https://ClinicalTrials.gov/show/NCT04329832
1087	COVID-19	61	Hydroxychloroquine vs. Azithromycin for Hospitalized Patients With Suspected or Confirmed COVID-19	Recruiting	Y	No Results Available				Intermountain Medical Center, Murray, Utah, United States	https://ClinicalTrials.gov/show/NCT04329832
1087	COVID-19	61	Hydroxychloroquine vs. Azithromycin for Hospitalized Patients With Suspected or Confirmed COVID-19	Recruiting	Y	No Results Available				University of Utah, Salt Lake City, Utah, United States	https://ClinicalTrials.gov/show/NCT04329832
1087	COVID-19	62	Mesenchymal Stem Cell Treatment for Pneumonia Patients Infected With COVID-19	Recruiting	Y	No Results Available	COVID-19				https://ClinicalTrials.gov/show/NCT04252118
1087	COVID-19	62	Mesenchymal Stem Cell Treatment for Pneumonia Patients Infected With COVID-19	Recruiting	Y	No Results Available		MSCs	Biological		https://ClinicalTrials.gov/show/NCT04252118
1087	COVID-19	62	Mesenchymal Stem Cell Treatment for Pneumonia Patients Infected With COVID-19	Recruiting	Y	No Results Available				Beijing 302 Military Hospital of China, Beijing, China	https://ClinicalTrials.gov/show/NCT04252118
1087	COVID-19	63	Clinical and Biological Predictors of COVID-19 Disease in Older Patients	Not yet recruiting	Y	No Results Available	COVID-19				https://ClinicalTrials.gov/show/NCT04348396
1087	COVID-19	63	Clinical and Biological Predictors of COVID-19 Disease in Older Patients	Not yet recruiting	Y	No Results Available					https://ClinicalTrials.gov/show/NCT04348396
1087	COVID-19	63	Clinical and Biological Predictors of COVID-19 Disease in Older Patients	Not yet recruiting	Y	No Results Available				IRCCS INRCA Hospital, Ancona, Italy	https://ClinicalTrials.gov/show/NCT04348396
1087	COVID-19	64	Investigation of the B- and T-cell Repertoire and Immune Response in Patients With Acute and Resolved COVID-19 Infection	Recruiting	Y	No Results Available	COVID-19				https://ClinicalTrials.gov/show/NCT04362865
1087	COVID-19	64	Investigation of the B- and T-cell Repertoire and Immune Response in Patients With Acute and Resolved COVID-19 Infection	Recruiting	Y	No Results Available					https://ClinicalTrials.gov/show/NCT04362865
1087	COVID-19	64	Investigation of the B- and T-cell Repertoire and Immune Response in Patients With Acute and Resolved COVID-19 Infection	Recruiting	Y	No Results Available				National Institutes of Health Clinical Center, Bethesda, Maryland, United States	https://ClinicalTrials.gov/show/NCT04362865
1087	COVID-19	65	Acalabrutinib Study With Best Supportive Care Versus Best Supportive Care in Subjects Hospitalized With COVID-19. CALAVI (Calquence Against the Virus)	Not yet recruiting	Y	No Results Available	COVID-19				https://ClinicalTrials.gov/show/NCT04346199
1087	COVID-19	65	Acalabrutinib Study With Best Supportive Care Versus Best Supportive Care in Subjects Hospitalized With COVID-19. CALAVI (Calquence Against the Virus)	Not yet recruiting	Y	No Results Available		Acalabrutinib	Drug		https://ClinicalTrials.gov/show/NCT04346199
1087	COVID-19	65	Acalabrutinib Study With Best Supportive Care Versus Best Supportive Care in Subjects Hospitalized With COVID-19. CALAVI (Calquence Against the Virus)	Not yet recruiting	Y	No Results Available				Research Site, Barcelona, Spain	https://ClinicalTrials.gov/show/NCT04346199
1087	COVID-19	66	Efficacy of Pragmatic Same-day COVID-19 Ring Prophylaxis for Adult Individuals Exposed to SARS-CoV-2 in Switzerland	Recruiting	Y	No Results Available	Prevention of COVID-19				https://ClinicalTrials.gov/show/NCT04364022
1087	COVID-19	66	Efficacy of Pragmatic Same-day COVID-19 Ring Prophylaxis for Adult Individuals Exposed to SARS-CoV-2 in Switzerland	Recruiting	Y	No Results Available		Hydroxychloroquine Sulfate 200 MG [Plaquenil]	Drug		https://ClinicalTrials.gov/show/NCT04364022
1087	COVID-19	66	Efficacy of Pragmatic Same-day COVID-19 Ring Prophylaxis for Adult Individuals Exposed to SARS-CoV-2 in Switzerland	Recruiting	Y	No Results Available		Lopinavir/ritonavir	Drug		https://ClinicalTrials.gov/show/NCT04364022
1087	COVID-19	66	Efficacy of Pragmatic Same-day COVID-19 Ring Prophylaxis for Adult Individuals Exposed to SARS-CoV-2 in Switzerland	Recruiting	Y	No Results Available				Universitätsspital Basel and SwissTPH, Basel, Switzerland	https://ClinicalTrials.gov/show/NCT04364022
1087	COVID-19	66	Efficacy of Pragmatic Same-day COVID-19 Ring Prophylaxis for Adult Individuals Exposed to SARS-CoV-2 in Switzerland	Recruiting	Y	No Results Available				Hôpitaux Universitaires de Genève, Geneva, Switzerland	https://ClinicalTrials.gov/show/NCT04364022
1087	COVID-19	67	Epidemiological Observation From a Smartphone Self-monitoring Application for Suspected COVID-19 Patients' Triage	Recruiting	Y	No Results Available	COVID-19				https://ClinicalTrials.gov/show/NCT04331171
1087	COVID-19	67	Epidemiological Observation From a Smartphone Self-monitoring Application for Suspected COVID-19 Patients' Triage	Recruiting	Y	No Results Available		Web application users	Device		https://ClinicalTrials.gov/show/NCT04331171
1087	COVID-19	67	Epidemiological Observation From a Smartphone Self-monitoring Application for Suspected COVID-19 Patients' Triage	Recruiting	Y	No Results Available				All French Emergency services, Le Mans, France	https://ClinicalTrials.gov/show/NCT04331171
1087	COVID-19	68	Cardiac Injury in COVID-19: a Pathology Study	Recruiting	Y	No Results Available	COVID-19				https://ClinicalTrials.gov/show/NCT04367792
1087	COVID-19	68	Cardiac Injury in COVID-19: a Pathology Study	Recruiting	Y	No Results Available					https://ClinicalTrials.gov/show/NCT04367792
1087	COVID-19	68	Cardiac Injury in COVID-19: a Pathology Study	Recruiting	Y	No Results Available				ASST Ospedale Papa Giovanni XXIII, Bergamo, Italy	https://ClinicalTrials.gov/show/NCT04367792
1087	COVID-19	69	Ruxolitinib to Combat COVID-19	Not yet recruiting	Y	No Results Available	COVID-19				https://ClinicalTrials.gov/show/NCT04354714
1087	COVID-19	69	Ruxolitinib to Combat COVID-19	Not yet recruiting	Y	No Results Available		Ruxolitinib	Drug		https://ClinicalTrials.gov/show/NCT04354714
1087	COVID-19	69	Ruxolitinib to Combat COVID-19	Not yet recruiting	Y	No Results Available		Peripheral blood draw	Procedure		https://ClinicalTrials.gov/show/NCT04354714
1087	COVID-19	69	Ruxolitinib to Combat COVID-19	Not yet recruiting	Y	No Results Available				Washington University School of Medicine, Saint Louis, Missouri, United States	https://ClinicalTrials.gov/show/NCT04354714
1087	COVID-19	70	Prazosin to Prevent COVID-19 (PREVENT-COVID Trial)	Not yet recruiting	Y	No Results Available	COVID-19				https://ClinicalTrials.gov/show/NCT04365257
1087	COVID-19	70	Prazosin to Prevent COVID-19 (PREVENT-COVID Trial)	Not yet recruiting	Y	No Results Available		Prazosin	Drug		https://ClinicalTrials.gov/show/NCT04365257
1087	COVID-19	70	Prazosin to Prevent COVID-19 (PREVENT-COVID Trial)	Not yet recruiting	Y	No Results Available		Standard of care	Other		https://ClinicalTrials.gov/show/NCT04365257
1087	COVID-19	70	Prazosin to Prevent COVID-19 (PREVENT-COVID Trial)	Not yet recruiting	Y	No Results Available				Johns Hopkins Hospital, Baltimore, Maryland, United States	https://ClinicalTrials.gov/show/NCT04365257
1087	COVID-19	71	Interferon Beta 1a in Hospitalized COVID-19 Patients	Enrolling by invitation	N	No Results Available	COVID-19				https://ClinicalTrials.gov/show/NCT04350671
1087	COVID-19	71	Interferon Beta 1a in Hospitalized COVID-19 Patients	Enrolling by invitation	N	No Results Available		Interferon Beta-1A	Drug		https://ClinicalTrials.gov/show/NCT04350671
1087	COVID-19	71	Interferon Beta 1a in Hospitalized COVID-19 Patients	Enrolling by invitation	N	No Results Available		Lopinavir / Ritonavir	Drug		https://ClinicalTrials.gov/show/NCT04350671
1087	COVID-19	71	Interferon Beta 1a in Hospitalized COVID-19 Patients	Enrolling by invitation	N	No Results Available		Single Dose of Hydroxychloroquine	Drug		https://ClinicalTrials.gov/show/NCT04350671
1087	COVID-19	71	Interferon Beta 1a in Hospitalized COVID-19 Patients	Enrolling by invitation	N	No Results Available				Loghman Hakim Hospital, Shahid Beheshti University of Medical Sciences and Health Services, Tehran, Iran, Islamic Republic of	https://ClinicalTrials.gov/show/NCT04350671
1087	COVID-19	72	Umifenovir in Hospitalized COVID-19 Patients	Enrolling by invitation	N	No Results Available	COVID-19				https://ClinicalTrials.gov/show/NCT04350684
1087	COVID-19	72	Umifenovir in Hospitalized COVID-19 Patients	Enrolling by invitation	N	No Results Available		Umifenovir	Drug		https://ClinicalTrials.gov/show/NCT04350684
1087	COVID-19	72	Umifenovir in Hospitalized COVID-19 Patients	Enrolling by invitation	N	No Results Available		Interferon-β 1a	Drug		https://ClinicalTrials.gov/show/NCT04350684
1087	COVID-19	72	Umifenovir in Hospitalized COVID-19 Patients	Enrolling by invitation	N	No Results Available		Lopinavir / Ritonavir	Drug		https://ClinicalTrials.gov/show/NCT04350684
1087	COVID-19	72	Umifenovir in Hospitalized COVID-19 Patients	Enrolling by invitation	N	No Results Available		Single Dose of Hydroxychloroquine	Drug		https://ClinicalTrials.gov/show/NCT04350684
1087	COVID-19	72	Umifenovir in Hospitalized COVID-19 Patients	Enrolling by invitation	N	No Results Available		Standards of Care	Drug		https://ClinicalTrials.gov/show/NCT04350684
1087	COVID-19	72	Umifenovir in Hospitalized COVID-19 Patients	Enrolling by invitation	N	No Results Available				Loghman Hakim Hospital, Shahid Beheshti University of Medical Sciences and Health Services, Tehran, Iran, Islamic Republic of	https://ClinicalTrials.gov/show/NCT04350684
1087	COVID-19	73	A Trial of Ciclesonide in Adults With Mild COVID-19	Not yet recruiting	Y	No Results Available	COVID-19				https://ClinicalTrials.gov/show/NCT04330586
1087	COVID-19	73	A Trial of Ciclesonide in Adults With Mild COVID-19	Not yet recruiting	Y	No Results Available		Ciclesonide Metered Dose Inhaler [Alvesco]	Drug		https://ClinicalTrials.gov/show/NCT04330586
1087	COVID-19	73	A Trial of Ciclesonide in Adults With Mild COVID-19	Not yet recruiting	Y	No Results Available		Hydroxychloroquine	Drug		https://ClinicalTrials.gov/show/NCT04330586
1087	COVID-19	73	A Trial of Ciclesonide in Adults With Mild COVID-19	Not yet recruiting	Y	No Results Available					https://ClinicalTrials.gov/show/NCT04330586
1087	COVID-19	74	CONvalescent Plasma for Hospitalized Adults With COVID-19 Respiratory Illness (CONCOR-1)	Not yet recruiting	Y	No Results Available	COVID-19				https://ClinicalTrials.gov/show/NCT04348656
1087	COVID-19	74	CONvalescent Plasma for Hospitalized Adults With COVID-19 Respiratory Illness (CONCOR-1)	Not yet recruiting	Y	No Results Available		Convalescent plasma	Other		https://ClinicalTrials.gov/show/NCT04348656
1087	COVID-19	74	CONvalescent Plasma for Hospitalized Adults With COVID-19 Respiratory Illness (CONCOR-1)	Not yet recruiting	Y	No Results Available				University of Alberta, Edmonton, Alberta, Canada	https://ClinicalTrials.gov/show/NCT04348656
1087	COVID-19	74	CONvalescent Plasma for Hospitalized Adults With COVID-19 Respiratory Illness (CONCOR-1)	Not yet recruiting	Y	No Results Available				Vancouver General Hospital, Vancouver, British Columbia, Canada	https://ClinicalTrials.gov/show/NCT04348656
1087	COVID-19	74	CONvalescent Plasma for Hospitalized Adults With COVID-19 Respiratory Illness (CONCOR-1)	Not yet recruiting	Y	No Results Available				Royal Jubilee Hospital, Victoria, British Columbia, Canada	https://ClinicalTrials.gov/show/NCT04348656
1087	COVID-19	74	CONvalescent Plasma for Hospitalized Adults With COVID-19 Respiratory Illness (CONCOR-1)	Not yet recruiting	Y	No Results Available				Victoria General Hospital, Victoria, British Columbia, Canada	https://ClinicalTrials.gov/show/NCT04348656
1087	COVID-19	74	CONvalescent Plasma for Hospitalized Adults With COVID-19 Respiratory Illness (CONCOR-1)	Not yet recruiting	Y	No Results Available				Health Sciences Centre, Winnipeg, Manitoba, Canada	https://ClinicalTrials.gov/show/NCT04348656
1087	COVID-19	74	CONvalescent Plasma for Hospitalized Adults With COVID-19 Respiratory Illness (CONCOR-1)	Not yet recruiting	Y	No Results Available				Hamilton General Hospital, Hamilton, Ontario, Canada	https://ClinicalTrials.gov/show/NCT04348656
1087	COVID-19	74	CONvalescent Plasma for Hospitalized Adults With COVID-19 Respiratory Illness (CONCOR-1)	Not yet recruiting	Y	No Results Available				St. Jospeh's Healthcare Hamtilon, Hamilton, Ontario, Canada	https://ClinicalTrials.gov/show/NCT04348656
1087	COVID-19	74	CONvalescent Plasma for Hospitalized Adults With COVID-19 Respiratory Illness (CONCOR-1)	Not yet recruiting	Y	No Results Available				Juravinski Hospital, Hamilton, Ontario, Canada	https://ClinicalTrials.gov/show/NCT04348656
1087	COVID-19	74	CONvalescent Plasma for Hospitalized Adults With COVID-19 Respiratory Illness (CONCOR-1)	Not yet recruiting	Y	No Results Available				London Health Sciences Centre - University Hospital, London, Ontario, Canada	https://ClinicalTrials.gov/show/NCT04348656
1087	COVID-19	74	CONvalescent Plasma for Hospitalized Adults With COVID-19 Respiratory Illness (CONCOR-1)	Not yet recruiting	Y	No Results Available				Ottawa Hospital - General Campus, Ottawa, Ontario, Canada	https://ClinicalTrials.gov/show/NCT04348656
1087	COVID-19	74	CONvalescent Plasma for Hospitalized Adults With COVID-19 Respiratory Illness (CONCOR-1)	Not yet recruiting	Y	No Results Available				Ottawa Hospital - Civic Campus, Ottawa, Ontario, Canada	https://ClinicalTrials.gov/show/NCT04348656
1087	COVID-19	74	CONvalescent Plasma for Hospitalized Adults With COVID-19 Respiratory Illness (CONCOR-1)	Not yet recruiting	Y	No Results Available				Thunder Bay Regional Health Sciences Centre - Cancer Centre, Thunder Bay, Ontario, Canada	https://ClinicalTrials.gov/show/NCT04348656
1087	COVID-19	74	CONvalescent Plasma for Hospitalized Adults With COVID-19 Respiratory Illness (CONCOR-1)	Not yet recruiting	Y	No Results Available				Sunnybrook Health Sciences Centre, Toronto, Ontario, Canada	https://ClinicalTrials.gov/show/NCT04348656
1087	COVID-19	74	CONvalescent Plasma for Hospitalized Adults With COVID-19 Respiratory Illness (CONCOR-1)	Not yet recruiting	Y	No Results Available				Unity Health Toronto, Toronto, Ontario, Canada	https://ClinicalTrials.gov/show/NCT04348656
1087	COVID-19	74	CONvalescent Plasma for Hospitalized Adults With COVID-19 Respiratory Illness (CONCOR-1)	Not yet recruiting	Y	No Results Available				Sinai Health System, Toronto, Ontario, Canada	https://ClinicalTrials.gov/show/NCT04348656
1087	COVID-19	74	CONvalescent Plasma for Hospitalized Adults With COVID-19 Respiratory Illness (CONCOR-1)	Not yet recruiting	Y	No Results Available				Toronto General Hospital, Toronto, Ontario, Canada	https://ClinicalTrials.gov/show/NCT04348656
1087	COVID-19	74	CONvalescent Plasma for Hospitalized Adults With COVID-19 Respiratory Illness (CONCOR-1)	Not yet recruiting	Y	No Results Available				Toronto Western Hospital, Toronto, Ontario, Canada	https://ClinicalTrials.gov/show/NCT04348656
1087	COVID-19	74	CONvalescent Plasma for Hospitalized Adults With COVID-19 Respiratory Illness (CONCOR-1)	Not yet recruiting	Y	No Results Available				Hôpital de la Cité-de-la-Santé, Laval, Quebec, Canada	https://ClinicalTrials.gov/show/NCT04348656
1087	COVID-19	74	CONvalescent Plasma for Hospitalized Adults With COVID-19 Respiratory Illness (CONCOR-1)	Not yet recruiting	Y	No Results Available				Hôpital Maisonneuve-Rosemont, Montréal, Quebec, Canada	https://ClinicalTrials.gov/show/NCT04348656
1087	COVID-19	74	CONvalescent Plasma for Hospitalized Adults With COVID-19 Respiratory Illness (CONCOR-1)	Not yet recruiting	Y	No Results Available				Centre hospitalier de l'Université de Montréal, Montréal, Quebec, Canada	https://ClinicalTrials.gov/show/NCT04348656
1087	COVID-19	74	CONvalescent Plasma for Hospitalized Adults With COVID-19 Respiratory Illness (CONCOR-1)	Not yet recruiting	Y	No Results Available				Centre hospitalier universitaire Sainte-Justine, Montréal, Quebec, Canada	https://ClinicalTrials.gov/show/NCT04348656
1087	COVID-19	74	CONvalescent Plasma for Hospitalized Adults With COVID-19 Respiratory Illness (CONCOR-1)	Not yet recruiting	Y	No Results Available				Jewish General Hospital, Montréal, Quebec, Canada	https://ClinicalTrials.gov/show/NCT04348656
1087	COVID-19	74	CONvalescent Plasma for Hospitalized Adults With COVID-19 Respiratory Illness (CONCOR-1)	Not yet recruiting	Y	No Results Available				McGill University Health Centre, Montréal, Quebec, Canada	https://ClinicalTrials.gov/show/NCT04348656
1087	COVID-19	74	CONvalescent Plasma for Hospitalized Adults With COVID-19 Respiratory Illness (CONCOR-1)	Not yet recruiting	Y	No Results Available				Hôpital du Sacré-Coeur de Montreal, Montréal, Quebec, Canada	https://ClinicalTrials.gov/show/NCT04348656
1087	COVID-19	74	CONvalescent Plasma for Hospitalized Adults With COVID-19 Respiratory Illness (CONCOR-1)	Not yet recruiting	Y	No Results Available				Centre hospitalier universitaire de Québec, Quebec City, Quebec, Canada	https://ClinicalTrials.gov/show/NCT04348656
1087	COVID-19	74	CONvalescent Plasma for Hospitalized Adults With COVID-19 Respiratory Illness (CONCOR-1)	Not yet recruiting	Y	No Results Available				Centre hospitalier universitaire de Sherbrooke, Sherbrooke, Quebec, Canada	https://ClinicalTrials.gov/show/NCT04348656
1087	COVID-19	74	CONvalescent Plasma for Hospitalized Adults With COVID-19 Respiratory Illness (CONCOR-1)	Not yet recruiting	Y	No Results Available				Centre hospitalier affilié universitaire régional de Trois-Rivières, Trois-Rivières, Quebec, Canada	https://ClinicalTrials.gov/show/NCT04348656
1087	COVID-19	75	Clinical-epidemiological Characterization of COVID-19 Disease in Hospitalized Older Adults	Recruiting	Y	No Results Available	COVID-19				https://ClinicalTrials.gov/show/NCT04362943
1087	COVID-19	75	Clinical-epidemiological Characterization of COVID-19 Disease in Hospitalized Older Adults	Recruiting	Y	No Results Available		Baricitinib or Anakinra	Drug		https://ClinicalTrials.gov/show/NCT04362943
1087	COVID-19	75	Clinical-epidemiological Characterization of COVID-19 Disease in Hospitalized Older Adults	Recruiting	Y	No Results Available				Complejo Hospitalario Universitario de Albacete, Albacete, Spain	https://ClinicalTrials.gov/show/NCT04362943
1087	COVID-19	76	COVID-19 smArtphone-based Trial of Non-ICU Admission Prone Positioning	Enrolling by invitation	N	No Results Available	COVID-19				https://ClinicalTrials.gov/show/NCT04344587
1087	COVID-19	76	COVID-19 smArtphone-based Trial of Non-ICU Admission Prone Positioning	Enrolling by invitation	N	No Results Available		Self-prone position recommendation	Other		https://ClinicalTrials.gov/show/NCT04344587
1087	COVID-19	76	COVID-19 smArtphone-based Trial of Non-ICU Admission Prone Positioning	Enrolling by invitation	N	No Results Available		Usual care	Other		https://ClinicalTrials.gov/show/NCT04344587
1087	COVID-19	76	COVID-19 smArtphone-based Trial of Non-ICU Admission Prone Positioning	Enrolling by invitation	N	No Results Available				Boston Medical Center, Boston, Massachusetts, United States	https://ClinicalTrials.gov/show/NCT04344587
1087	COVID-19	77	Longitudinal Energy Expenditure and Metabolic Effects in Patients With COVID-19 (LEEP-COVID)	Recruiting	Y	No Results Available	COVID-19				https://ClinicalTrials.gov/show/NCT04350073
1087	COVID-19	77	Longitudinal Energy Expenditure and Metabolic Effects in Patients With COVID-19 (LEEP-COVID)	Recruiting	Y	No Results Available		Q-NRG Metobolic Cart Device	Device		https://ClinicalTrials.gov/show/NCT04350073
1087	COVID-19	77	Longitudinal Energy Expenditure and Metabolic Effects in Patients With COVID-19 (LEEP-COVID)	Recruiting	Y	No Results Available		MuscleSound Ultrasound	Device		https://ClinicalTrials.gov/show/NCT04350073
1087	COVID-19	77	Longitudinal Energy Expenditure and Metabolic Effects in Patients With COVID-19 (LEEP-COVID)	Recruiting	Y	No Results Available		Multifrequency Bioimpedance Spectroscopy	Device		https://ClinicalTrials.gov/show/NCT04350073
1087	COVID-19	77	Longitudinal Energy Expenditure and Metabolic Effects in Patients With COVID-19 (LEEP-COVID)	Recruiting	Y	No Results Available				Duke University Medial Center, Durham, North Carolina, United States	https://ClinicalTrials.gov/show/NCT04350073
1087	COVID-19	78	Hydroxychloroquine and Nitazoxanide Combination Therapy for COVID-19	Not yet recruiting	Y	No Results Available	COVID-19				https://ClinicalTrials.gov/show/NCT04361318
1087	COVID-19	78	Hydroxychloroquine and Nitazoxanide Combination Therapy for COVID-19	Not yet recruiting	Y	No Results Available		Hydroxychloroquine plus Nitazoxanide	Combination Product		https://ClinicalTrials.gov/show/NCT04361318
1087	COVID-19	78	Hydroxychloroquine and Nitazoxanide Combination Therapy for COVID-19	Not yet recruiting	Y	No Results Available		Standard care	Other		https://ClinicalTrials.gov/show/NCT04361318
1087	COVID-19	78	Hydroxychloroquine and Nitazoxanide Combination Therapy for COVID-19	Not yet recruiting	Y	No Results Available					https://ClinicalTrials.gov/show/NCT04361318
1087	COVID-19	79	Chemoprophylaxis of SARS-CoV-2 Infection (COVID-19) in Exposed Healthcare Workers	Recruiting	Y	No Results Available	COVID-19				https://ClinicalTrials.gov/show/NCT04328285
1087	COVID-19	79	Chemoprophylaxis of SARS-CoV-2 Infection (COVID-19) in Exposed Healthcare Workers	Recruiting	Y	No Results Available		Hydroxychloroquine	Drug		https://ClinicalTrials.gov/show/NCT04328285
1087	COVID-19	79	Chemoprophylaxis of SARS-CoV-2 Infection (COVID-19) in Exposed Healthcare Workers	Recruiting	Y	No Results Available		Placebo of Hydroxychloroquine	Drug		https://ClinicalTrials.gov/show/NCT04328285
1087	COVID-19	79	Chemoprophylaxis of SARS-CoV-2 Infection (COVID-19) in Exposed Healthcare Workers	Recruiting	Y	No Results Available		Lopinavir and ritonavir	Drug		https://ClinicalTrials.gov/show/NCT04328285
1087	COVID-19	79	Chemoprophylaxis of SARS-CoV-2 Infection (COVID-19) in Exposed Healthcare Workers	Recruiting	Y	No Results Available		Placebo of LPV/r Tablets	Drug		https://ClinicalTrials.gov/show/NCT04328285
1087	COVID-19	79	Chemoprophylaxis of SARS-CoV-2 Infection (COVID-19) in Exposed Healthcare Workers	Recruiting	Y	No Results Available				CHU d'Angers, Angers, France	https://ClinicalTrials.gov/show/NCT04328285
1087	COVID-19	79	Chemoprophylaxis of SARS-CoV-2 Infection (COVID-19) in Exposed Healthcare Workers	Recruiting	Y	No Results Available				CHU de Bordeaux, Bordeaux, France	https://ClinicalTrials.gov/show/NCT04328285
1087	COVID-19	79	Chemoprophylaxis of SARS-CoV-2 Infection (COVID-19) in Exposed Healthcare Workers	Recruiting	Y	No Results Available				CHU de Clermont-Ferrand, Clermont-ferrand, France	https://ClinicalTrials.gov/show/NCT04328285
1087	COVID-19	79	Chemoprophylaxis of SARS-CoV-2 Infection (COVID-19) in Exposed Healthcare Workers	Recruiting	Y	No Results Available				CHU de Montpellier, Montpellier, France	https://ClinicalTrials.gov/show/NCT04328285
1087	COVID-19	79	Chemoprophylaxis of SARS-CoV-2 Infection (COVID-19) in Exposed Healthcare Workers	Recruiting	Y	No Results Available				CHU de Nancy, Nancy, France	https://ClinicalTrials.gov/show/NCT04328285
1087	COVID-19	79	Chemoprophylaxis of SARS-CoV-2 Infection (COVID-19) in Exposed Healthcare Workers	Recruiting	Y	No Results Available				CHU de Nantes, Nantes, France	https://ClinicalTrials.gov/show/NCT04328285
1087	COVID-19	79	Chemoprophylaxis of SARS-CoV-2 Infection (COVID-19) in Exposed Healthcare Workers	Recruiting	Y	No Results Available				AP-HP - Hôpital Bichat, Paris, France	https://ClinicalTrials.gov/show/NCT04328285
1087	COVID-19	79	Chemoprophylaxis of SARS-CoV-2 Infection (COVID-19) in Exposed Healthcare Workers	Recruiting	Y	No Results Available				CHU de Rennes, Rennes, France	https://ClinicalTrials.gov/show/NCT04328285
1087	COVID-19	79	Chemoprophylaxis of SARS-CoV-2 Infection (COVID-19) in Exposed Healthcare Workers	Recruiting	Y	No Results Available				CHU de Rouen, Rouen, France	https://ClinicalTrials.gov/show/NCT04328285
1087	COVID-19	79	Chemoprophylaxis of SARS-CoV-2 Infection (COVID-19) in Exposed Healthcare Workers	Recruiting	Y	No Results Available				CHU de Saint-Etienne, Saint-Étienne, France	https://ClinicalTrials.gov/show/NCT04328285
1087	COVID-19	80	The COVID-19 Mobile Health Study (CMHS)	Recruiting	Y	No Results Available	COVID-19				https://ClinicalTrials.gov/show/NCT04275947
1087	COVID-19	80	The COVID-19 Mobile Health Study (CMHS)	Recruiting	Y	No Results Available		nCapp, a cell phone-based auto-diagnosis system	Other		https://ClinicalTrials.gov/show/NCT04275947
1087	COVID-19	80	The COVID-19 Mobile Health Study (CMHS)	Recruiting	Y	No Results Available				Renmin Hospital of Wuhan University, Wuhan, Hubei, China	https://ClinicalTrials.gov/show/NCT04275947
1087	COVID-19	81	Treatment of Severe COVID-19 Pneumonia With Allogeneic Mesenchymal Stromal Cells (COVID_MSV)	Recruiting	Y	No Results Available	COVID-19 Pneumonia				https://ClinicalTrials.gov/show/NCT04361942
1087	COVID-19	81	Treatment of Severe COVID-19 Pneumonia With Allogeneic Mesenchymal Stromal Cells (COVID_MSV)	Recruiting	Y	No Results Available		Mesenchymal Stromal Cells	Biological		https://ClinicalTrials.gov/show/NCT04361942
1087	COVID-19	81	Treatment of Severe COVID-19 Pneumonia With Allogeneic Mesenchymal Stromal Cells (COVID_MSV)	Recruiting	Y	No Results Available		Placebo	Other		https://ClinicalTrials.gov/show/NCT04361942
1087	COVID-19	81	Treatment of Severe COVID-19 Pneumonia With Allogeneic Mesenchymal Stromal Cells (COVID_MSV)	Recruiting	Y	No Results Available				Hospital Universitario Rio Hortega, Valladolid, Spain	https://ClinicalTrials.gov/show/NCT04361942
1087	COVID-19	82	Evaluation of the Efficacy and Safety of Sarilumab in Hospitalized Patients With COVID-19	Recruiting	Y	No Results Available	COVID-19				https://ClinicalTrials.gov/show/NCT04315298
1087	COVID-19	82	Evaluation of the Efficacy and Safety of Sarilumab in Hospitalized Patients With COVID-19	Recruiting	Y	No Results Available		Sarilumab	Drug		https://ClinicalTrials.gov/show/NCT04315298
1087	COVID-19	82	Evaluation of the Efficacy and Safety of Sarilumab in Hospitalized Patients With COVID-19	Recruiting	Y	No Results Available		Placebo	Drug		https://ClinicalTrials.gov/show/NCT04315298
1087	COVID-19	82	Evaluation of the Efficacy and Safety of Sarilumab in Hospitalized Patients With COVID-19	Recruiting	Y	No Results Available				Regeneron Study Site, Los Angeles, California, United States	https://ClinicalTrials.gov/show/NCT04315298
1087	COVID-19	82	Evaluation of the Efficacy and Safety of Sarilumab in Hospitalized Patients With COVID-19	Recruiting	Y	No Results Available				Regeneron Study Site, Sacramento, California, United States	https://ClinicalTrials.gov/show/NCT04315298
1087	COVID-19	82	Evaluation of the Efficacy and Safety of Sarilumab in Hospitalized Patients With COVID-19	Recruiting	Y	No Results Available				Regeneron Study Site, Santa Monica, California, United States	https://ClinicalTrials.gov/show/NCT04315298
1087	COVID-19	82	Evaluation of the Efficacy and Safety of Sarilumab in Hospitalized Patients With COVID-19	Recruiting	Y	No Results Available				Regeneron Study Site, Aurora, Colorado, United States	https://ClinicalTrials.gov/show/NCT04315298
1087	COVID-19	82	Evaluation of the Efficacy and Safety of Sarilumab in Hospitalized Patients With COVID-19	Recruiting	Y	No Results Available				Regeneron Study Site, Denver, Colorado, United States	https://ClinicalTrials.gov/show/NCT04315298
1087	COVID-19	82	Evaluation of the Efficacy and Safety of Sarilumab in Hospitalized Patients With COVID-19	Recruiting	Y	No Results Available				Regeneron Study Site, New Haven, Connecticut, United States	https://ClinicalTrials.gov/show/NCT04315298
1087	COVID-19	82	Evaluation of the Efficacy and Safety of Sarilumab in Hospitalized Patients With COVID-19	Recruiting	Y	No Results Available				Regeneron Study Site, Washington, District of Columbia, United States	https://ClinicalTrials.gov/show/NCT04315298
1087	COVID-19	82	Evaluation of the Efficacy and Safety of Sarilumab in Hospitalized Patients With COVID-19	Recruiting	Y	No Results Available				Regeneron Study Site, Coral Gables, Florida, United States	https://ClinicalTrials.gov/show/NCT04315298
1087	COVID-19	82	Evaluation of the Efficacy and Safety of Sarilumab in Hospitalized Patients With COVID-19	Recruiting	Y	No Results Available				Regeneron Study Site, Gainesville, Florida, United States	https://ClinicalTrials.gov/show/NCT04315298
1087	COVID-19	82	Evaluation of the Efficacy and Safety of Sarilumab in Hospitalized Patients With COVID-19	Recruiting	Y	No Results Available				Regeneron Study Site, Orlando, Florida, United States	https://ClinicalTrials.gov/show/NCT04315298
1087	COVID-19	82	Evaluation of the Efficacy and Safety of Sarilumab in Hospitalized Patients With COVID-19	Recruiting	Y	No Results Available				Regeneron Study Site, Atlanta, Georgia, United States	https://ClinicalTrials.gov/show/NCT04315298
1087	COVID-19	82	Evaluation of the Efficacy and Safety of Sarilumab in Hospitalized Patients With COVID-19	Recruiting	Y	No Results Available				Regeneron Study Site, Decatur, Georgia, United States	https://ClinicalTrials.gov/show/NCT04315298
1087	COVID-19	82	Evaluation of the Efficacy and Safety of Sarilumab in Hospitalized Patients With COVID-19	Recruiting	Y	No Results Available				Regeneron Study Site, Marietta, Georgia, United States	https://ClinicalTrials.gov/show/NCT04315298
1087	COVID-19	82	Evaluation of the Efficacy and Safety of Sarilumab in Hospitalized Patients With COVID-19	Recruiting	Y	No Results Available				Regeneron Study Site, Chicago, Illinois, United States	https://ClinicalTrials.gov/show/NCT04315298
1087	COVID-19	82	Evaluation of the Efficacy and Safety of Sarilumab in Hospitalized Patients With COVID-19	Recruiting	Y	No Results Available				Regeneron Study Site, Chicago, Illinois, United States	https://ClinicalTrials.gov/show/NCT04315298
1087	COVID-19	82	Evaluation of the Efficacy and Safety of Sarilumab in Hospitalized Patients With COVID-19	Recruiting	Y	No Results Available				Regeneron Study Site, New Orleans, Louisiana, United States	https://ClinicalTrials.gov/show/NCT04315298
1087	COVID-19	82	Evaluation of the Efficacy and Safety of Sarilumab in Hospitalized Patients With COVID-19	Recruiting	Y	No Results Available				Regeneron Study Site, Baltimore, Maryland, United States	https://ClinicalTrials.gov/show/NCT04315298
1087	COVID-19	82	Evaluation of the Efficacy and Safety of Sarilumab in Hospitalized Patients With COVID-19	Recruiting	Y	No Results Available				Regeneron Study Site, Boston, Massachusetts, United States	https://ClinicalTrials.gov/show/NCT04315298
1087	COVID-19	82	Evaluation of the Efficacy and Safety of Sarilumab in Hospitalized Patients With COVID-19	Recruiting	Y	No Results Available				Regeneron Study Site, Boston, Massachusetts, United States	https://ClinicalTrials.gov/show/NCT04315298
1087	COVID-19	82	Evaluation of the Efficacy and Safety of Sarilumab in Hospitalized Patients With COVID-19	Recruiting	Y	No Results Available				Regeneron Study Site, Boston, Massachusetts, United States	https://ClinicalTrials.gov/show/NCT04315298
1087	COVID-19	82	Evaluation of the Efficacy and Safety of Sarilumab in Hospitalized Patients With COVID-19	Recruiting	Y	No Results Available				Regneron Study Site, Boston, Massachusetts, United States	https://ClinicalTrials.gov/show/NCT04315298
1087	COVID-19	82	Evaluation of the Efficacy and Safety of Sarilumab in Hospitalized Patients With COVID-19	Recruiting	Y	No Results Available				Regeneron Study Site, Ann Arbor, Michigan, United States	https://ClinicalTrials.gov/show/NCT04315298
1087	COVID-19	82	Evaluation of the Efficacy and Safety of Sarilumab in Hospitalized Patients With COVID-19	Recruiting	Y	No Results Available				Regeneron Study Site, Detroit, Michigan, United States	https://ClinicalTrials.gov/show/NCT04315298
1087	COVID-19	82	Evaluation of the Efficacy and Safety of Sarilumab in Hospitalized Patients With COVID-19	Recruiting	Y	No Results Available				Regeneron Study Site, Rochester, Minnesota, United States	https://ClinicalTrials.gov/show/NCT04315298
1087	COVID-19	82	Evaluation of the Efficacy and Safety of Sarilumab in Hospitalized Patients With COVID-19	Recruiting	Y	No Results Available				Regeneron Study Site, Edison, New Jersey, United States	https://ClinicalTrials.gov/show/NCT04315298
1087	COVID-19	82	Evaluation of the Efficacy and Safety of Sarilumab in Hospitalized Patients With COVID-19	Recruiting	Y	No Results Available				Regeneron Study Site, Hackensack, New Jersey, United States	https://ClinicalTrials.gov/show/NCT04315298
1087	COVID-19	82	Evaluation of the Efficacy and Safety of Sarilumab in Hospitalized Patients With COVID-19	Recruiting	Y	No Results Available				Regeneron Study Site, Livingston, New Jersey, United States	https://ClinicalTrials.gov/show/NCT04315298
1087	COVID-19	82	Evaluation of the Efficacy and Safety of Sarilumab in Hospitalized Patients With COVID-19	Recruiting	Y	No Results Available				Regeneron Study Site, Morristown, New Jersey, United States	https://ClinicalTrials.gov/show/NCT04315298
1087	COVID-19	82	Evaluation of the Efficacy and Safety of Sarilumab in Hospitalized Patients With COVID-19	Recruiting	Y	No Results Available				Regeneron Study Site, Neptune, New Jersey, United States	https://ClinicalTrials.gov/show/NCT04315298
1087	COVID-19	82	Evaluation of the Efficacy and Safety of Sarilumab in Hospitalized Patients With COVID-19	Recruiting	Y	No Results Available				Regeneron Study Site, Newark, New Jersey, United States	https://ClinicalTrials.gov/show/NCT04315298
1087	COVID-19	82	Evaluation of the Efficacy and Safety of Sarilumab in Hospitalized Patients With COVID-19	Recruiting	Y	No Results Available				Regeneron Study Site, Teaneck, New Jersey, United States	https://ClinicalTrials.gov/show/NCT04315298
1087	COVID-19	82	Evaluation of the Efficacy and Safety of Sarilumab in Hospitalized Patients With COVID-19	Recruiting	Y	No Results Available				Regeneron Study Site, Bronx, New York, United States	https://ClinicalTrials.gov/show/NCT04315298
1087	COVID-19	82	Evaluation of the Efficacy and Safety of Sarilumab in Hospitalized Patients With COVID-19	Recruiting	Y	No Results Available				Regeneron Study Site 1, Bronx, New York, United States	https://ClinicalTrials.gov/show/NCT04315298
1087	COVID-19	82	Evaluation of the Efficacy and Safety of Sarilumab in Hospitalized Patients With COVID-19	Recruiting	Y	No Results Available				Regeneron Study Site 2, Bronx, New York, United States	https://ClinicalTrials.gov/show/NCT04315298
1087	COVID-19	82	Evaluation of the Efficacy and Safety of Sarilumab in Hospitalized Patients With COVID-19	Recruiting	Y	No Results Available				Regeneron Study Site, Bronx, New York, United States	https://ClinicalTrials.gov/show/NCT04315298
1087	COVID-19	82	Evaluation of the Efficacy and Safety of Sarilumab in Hospitalized Patients With COVID-19	Recruiting	Y	No Results Available				Regeneron Study Site, Brooklyn, New York, United States	https://ClinicalTrials.gov/show/NCT04315298
1087	COVID-19	82	Evaluation of the Efficacy and Safety of Sarilumab in Hospitalized Patients With COVID-19	Recruiting	Y	No Results Available				Regeneron Study Site, Elmhurst, New York, United States	https://ClinicalTrials.gov/show/NCT04315298
1087	COVID-19	82	Evaluation of the Efficacy and Safety of Sarilumab in Hospitalized Patients With COVID-19	Recruiting	Y	No Results Available				Regeneron Study Facility 2, Manhasset, New York, United States	https://ClinicalTrials.gov/show/NCT04315298
1087	COVID-19	82	Evaluation of the Efficacy and Safety of Sarilumab in Hospitalized Patients With COVID-19	Recruiting	Y	No Results Available				Regeneron Study Site 1, Manhasset, New York, United States	https://ClinicalTrials.gov/show/NCT04315298
1087	COVID-19	82	Evaluation of the Efficacy and Safety of Sarilumab in Hospitalized Patients With COVID-19	Recruiting	Y	No Results Available				Regeneron Study Site, New York, New York, United States	https://ClinicalTrials.gov/show/NCT04315298
1087	COVID-19	82	Evaluation of the Efficacy and Safety of Sarilumab in Hospitalized Patients With COVID-19	Recruiting	Y	No Results Available				Regeneron Study Site, New York, New York, United States	https://ClinicalTrials.gov/show/NCT04315298
1087	COVID-19	82	Evaluation of the Efficacy and Safety of Sarilumab in Hospitalized Patients With COVID-19	Recruiting	Y	No Results Available				Regeneron Study Site 1, New York, New York, United States	https://ClinicalTrials.gov/show/NCT04315298
1087	COVID-19	82	Evaluation of the Efficacy and Safety of Sarilumab in Hospitalized Patients With COVID-19	Recruiting	Y	No Results Available				Regeneron Study Site 2, New York, New York, United States	https://ClinicalTrials.gov/show/NCT04315298
1087	COVID-19	82	Evaluation of the Efficacy and Safety of Sarilumab in Hospitalized Patients With COVID-19	Recruiting	Y	No Results Available				Regeneron Study Site, New York, New York, United States	https://ClinicalTrials.gov/show/NCT04315298
1087	COVID-19	82	Evaluation of the Efficacy and Safety of Sarilumab in Hospitalized Patients With COVID-19	Recruiting	Y	No Results Available				Regeneron Study Site, New York, New York, United States	https://ClinicalTrials.gov/show/NCT04315298
1087	COVID-19	82	Evaluation of the Efficacy and Safety of Sarilumab in Hospitalized Patients With COVID-19	Recruiting	Y	No Results Available				Regeneron Study Site, New York, New York, United States	https://ClinicalTrials.gov/show/NCT04315298
1087	COVID-19	82	Evaluation of the Efficacy and Safety of Sarilumab in Hospitalized Patients With COVID-19	Recruiting	Y	No Results Available				Regeneron Study Site, New York, New York, United States	https://ClinicalTrials.gov/show/NCT04315298
1087	COVID-19	82	Evaluation of the Efficacy and Safety of Sarilumab in Hospitalized Patients With COVID-19	Recruiting	Y	No Results Available				Regeneron Study Site, New York, New York, United States	https://ClinicalTrials.gov/show/NCT04315298
1087	COVID-19	82	Evaluation of the Efficacy and Safety of Sarilumab in Hospitalized Patients With COVID-19	Recruiting	Y	No Results Available				Regeneron Study Site, Stony Brook, New York, United States	https://ClinicalTrials.gov/show/NCT04315298
1087	COVID-19	82	Evaluation of the Efficacy and Safety of Sarilumab in Hospitalized Patients With COVID-19	Recruiting	Y	No Results Available				Regeneron Study Site, Valhalla, New York, United States	https://ClinicalTrials.gov/show/NCT04315298
1087	COVID-19	82	Evaluation of the Efficacy and Safety of Sarilumab in Hospitalized Patients With COVID-19	Recruiting	Y	No Results Available				Regeneron Study Site, Tulsa, Oklahoma, United States	https://ClinicalTrials.gov/show/NCT04315298
1087	COVID-19	82	Evaluation of the Efficacy and Safety of Sarilumab in Hospitalized Patients With COVID-19	Recruiting	Y	No Results Available				Regeneron Study Site, Portland, Oregon, United States	https://ClinicalTrials.gov/show/NCT04315298
1087	COVID-19	82	Evaluation of the Efficacy and Safety of Sarilumab in Hospitalized Patients With COVID-19	Recruiting	Y	No Results Available				Regeneron Study Site, Portland, Oregon, United States	https://ClinicalTrials.gov/show/NCT04315298
1087	COVID-19	82	Evaluation of the Efficacy and Safety of Sarilumab in Hospitalized Patients With COVID-19	Recruiting	Y	No Results Available				Regeneron Study Site, Danville, Pennsylvania, United States	https://ClinicalTrials.gov/show/NCT04315298
1087	COVID-19	82	Evaluation of the Efficacy and Safety of Sarilumab in Hospitalized Patients With COVID-19	Recruiting	Y	No Results Available				Regeneron Study Site, Philadelphia, Pennsylvania, United States	https://ClinicalTrials.gov/show/NCT04315298
1087	COVID-19	82	Evaluation of the Efficacy and Safety of Sarilumab in Hospitalized Patients With COVID-19	Recruiting	Y	No Results Available				Regeneron Study Site, Scranton, Pennsylvania, United States	https://ClinicalTrials.gov/show/NCT04315298
1087	COVID-19	82	Evaluation of the Efficacy and Safety of Sarilumab in Hospitalized Patients With COVID-19	Recruiting	Y	No Results Available				Regeneron Study Site, Wilkes-Barre, Pennsylvania, United States	https://ClinicalTrials.gov/show/NCT04315298
1087	COVID-19	82	Evaluation of the Efficacy and Safety of Sarilumab in Hospitalized Patients With COVID-19	Recruiting	Y	No Results Available				Regeneron Study Site, Dallas, Texas, United States	https://ClinicalTrials.gov/show/NCT04315298
1087	COVID-19	82	Evaluation of the Efficacy and Safety of Sarilumab in Hospitalized Patients With COVID-19	Recruiting	Y	No Results Available				Regeneron Study Site, Dallas, Texas, United States	https://ClinicalTrials.gov/show/NCT04315298
1087	COVID-19	82	Evaluation of the Efficacy and Safety of Sarilumab in Hospitalized Patients With COVID-19	Recruiting	Y	No Results Available				Regeneron Study Site, Murray, Utah, United States	https://ClinicalTrials.gov/show/NCT04315298
1087	COVID-19	82	Evaluation of the Efficacy and Safety of Sarilumab in Hospitalized Patients With COVID-19	Recruiting	Y	No Results Available				Regeneron Study Site, Falls Church, Virginia, United States	https://ClinicalTrials.gov/show/NCT04315298
1087	COVID-19	82	Evaluation of the Efficacy and Safety of Sarilumab in Hospitalized Patients With COVID-19	Recruiting	Y	No Results Available				Regeneron Study Site, Everett, Washington, United States	https://ClinicalTrials.gov/show/NCT04315298
1087	COVID-19	82	Evaluation of the Efficacy and Safety of Sarilumab in Hospitalized Patients With COVID-19	Recruiting	Y	No Results Available				Regeneron Study Site, Renton, Washington, United States	https://ClinicalTrials.gov/show/NCT04315298
1087	COVID-19	83	Dynamic Evaluation of COVID-19 Diagnostic Tests	Not yet recruiting	Y	No Results Available	COVID-19				https://ClinicalTrials.gov/show/NCT04337996
1087	COVID-19	83	Dynamic Evaluation of COVID-19 Diagnostic Tests	Not yet recruiting	Y	No Results Available		COVID-19 diagnostic test	Diagnostic Test		https://ClinicalTrials.gov/show/NCT04337996
1087	COVID-19	83	Dynamic Evaluation of COVID-19 Diagnostic Tests	Not yet recruiting	Y	No Results Available					https://ClinicalTrials.gov/show/NCT04337996
1087	COVID-19	84	PROLIFIC ChemoprophylaxisTrial (COVID-19)	Not yet recruiting	Y	No Results Available	COVID-19				https://ClinicalTrials.gov/show/NCT04352933
1087	COVID-19	84	PROLIFIC ChemoprophylaxisTrial (COVID-19)	Not yet recruiting	Y	No Results Available		Hydroxychloroquine - Daily dosing	Drug		https://ClinicalTrials.gov/show/NCT04352933
1087	COVID-19	84	PROLIFIC ChemoprophylaxisTrial (COVID-19)	Not yet recruiting	Y	No Results Available		Hydroxychloroquine - Weekly Dosing	Drug		https://ClinicalTrials.gov/show/NCT04352933
1087	COVID-19	84	PROLIFIC ChemoprophylaxisTrial (COVID-19)	Not yet recruiting	Y	No Results Available		Matched Placebo Hydroxychloroquine	Other		https://ClinicalTrials.gov/show/NCT04352933
1087	COVID-19	84	PROLIFIC ChemoprophylaxisTrial (COVID-19)	Not yet recruiting	Y	No Results Available					https://ClinicalTrials.gov/show/NCT04352933
1087	COVID-19	85	COVID-19 Patient Positioning Pragmatic Trial	Enrolling by invitation	N	No Results Available	COVID-19				https://ClinicalTrials.gov/show/NCT04359797
1087	COVID-19	85	COVID-19 Patient Positioning Pragmatic Trial	Enrolling by invitation	N	No Results Available		Prone	Other		https://ClinicalTrials.gov/show/NCT04359797
1087	COVID-19	85	COVID-19 Patient Positioning Pragmatic Trial	Enrolling by invitation	N	No Results Available		Usual Care	Other		https://ClinicalTrials.gov/show/NCT04359797
1087	COVID-19	85	COVID-19 Patient Positioning Pragmatic Trial	Enrolling by invitation	N	No Results Available				Vanderbilt University Medical Center, Nashville, Tennessee, United States	https://ClinicalTrials.gov/show/NCT04359797
1087	COVID-19	86	Efficacy of Hydroxychloroquine, Telmisartan and Azithromycin on the Survival of Hospitalized Elderly Patients With COVID-19	Not yet recruiting	Y	No Results Available	COVID-19 Infection				https://ClinicalTrials.gov/show/NCT04359953
1087	COVID-19	86	Efficacy of Hydroxychloroquine, Telmisartan and Azithromycin on the Survival of Hospitalized Elderly Patients With COVID-19	Not yet recruiting	Y	No Results Available		Hydroxychloroquine	Drug		https://ClinicalTrials.gov/show/NCT04359953
1087	COVID-19	86	Efficacy of Hydroxychloroquine, Telmisartan and Azithromycin on the Survival of Hospitalized Elderly Patients With COVID-19	Not yet recruiting	Y	No Results Available		Azithromycin	Drug		https://ClinicalTrials.gov/show/NCT04359953
1087	COVID-19	86	Efficacy of Hydroxychloroquine, Telmisartan and Azithromycin on the Survival of Hospitalized Elderly Patients With COVID-19	Not yet recruiting	Y	No Results Available		Telmisartan	Drug		https://ClinicalTrials.gov/show/NCT04359953
1087	COVID-19	86	Efficacy of Hydroxychloroquine, Telmisartan and Azithromycin on the Survival of Hospitalized Elderly Patients With COVID-19	Not yet recruiting	Y	No Results Available				CHU de Strasbourg, Strasbourg, France	https://ClinicalTrials.gov/show/NCT04359953
1087	COVID-19	87	Leflunomide in Mild COVID-19 Patients	Not yet recruiting	Y	No Results Available	COVID-19				https://ClinicalTrials.gov/show/NCT04361214
1087	COVID-19	87	Leflunomide in Mild COVID-19 Patients	Not yet recruiting	Y	No Results Available		Leflunomide	Drug		https://ClinicalTrials.gov/show/NCT04361214
1087	COVID-19	87	Leflunomide in Mild COVID-19 Patients	Not yet recruiting	Y	No Results Available				University of Chicago, Chicago, Illinois, United States	https://ClinicalTrials.gov/show/NCT04361214
1087	COVID-19	88	Treatment of COVID-19 Patients With Anti-interleukin Drugs	Recruiting	Y	No Results Available	COVID-19				https://ClinicalTrials.gov/show/NCT04330638
1087	COVID-19	88	Treatment of COVID-19 Patients With Anti-interleukin Drugs	Recruiting	Y	No Results Available		Usual Care	Other		https://ClinicalTrials.gov/show/NCT04330638
1087	COVID-19	88	Treatment of COVID-19 Patients With Anti-interleukin Drugs	Recruiting	Y	No Results Available		Anakinra	Drug		https://ClinicalTrials.gov/show/NCT04330638
1087	COVID-19	88	Treatment of COVID-19 Patients With Anti-interleukin Drugs	Recruiting	Y	No Results Available		Siltuximab	Drug		https://ClinicalTrials.gov/show/NCT04330638
1087	COVID-19	88	Treatment of COVID-19 Patients With Anti-interleukin Drugs	Recruiting	Y	No Results Available		Tocilizumab	Drug		https://ClinicalTrials.gov/show/NCT04330638
1087	COVID-19	88	Treatment of COVID-19 Patients With Anti-interleukin Drugs	Recruiting	Y	No Results Available				AZ Sint-Jan Brugge, Brugge, Belgium	https://ClinicalTrials.gov/show/NCT04330638
1087	COVID-19	88	Treatment of COVID-19 Patients With Anti-interleukin Drugs	Recruiting	Y	No Results Available				University Hospital Saint-Pierre, Brussels, Belgium	https://ClinicalTrials.gov/show/NCT04330638
1087	COVID-19	88	Treatment of COVID-19 Patients With Anti-interleukin Drugs	Recruiting	Y	No Results Available				Erasmus University Hospital, Brussels, Belgium	https://ClinicalTrials.gov/show/NCT04330638
1087	COVID-19	88	Treatment of COVID-19 Patients With Anti-interleukin Drugs	Recruiting	Y	No Results Available				University Hospital Saint-Luc, Brussels, Belgium	https://ClinicalTrials.gov/show/NCT04330638
1087	COVID-19	88	Treatment of COVID-19 Patients With Anti-interleukin Drugs	Recruiting	Y	No Results Available				University Hospital Antwerp, Edegem, Belgium	https://ClinicalTrials.gov/show/NCT04330638
1087	COVID-19	88	Treatment of COVID-19 Patients With Anti-interleukin Drugs	Recruiting	Y	No Results Available				Ziekenhuis Oost-Limurg, Genk, Belgium	https://ClinicalTrials.gov/show/NCT04330638
1087	COVID-19	88	Treatment of COVID-19 Patients With Anti-interleukin Drugs	Recruiting	Y	No Results Available				AZ Sint-Lucas, Gent, Belgium	https://ClinicalTrials.gov/show/NCT04330638
1087	COVID-19	88	Treatment of COVID-19 Patients With Anti-interleukin Drugs	Recruiting	Y	No Results Available				University Hospital Ghent, Gent, Belgium	https://ClinicalTrials.gov/show/NCT04330638
1087	COVID-19	88	Treatment of COVID-19 Patients With Anti-interleukin Drugs	Recruiting	Y	No Results Available				Jessa ZH, Hasselt, Belgium	https://ClinicalTrials.gov/show/NCT04330638
1087	COVID-19	88	Treatment of COVID-19 Patients With Anti-interleukin Drugs	Recruiting	Y	No Results Available				University Hospital Brussels, Jette, Belgium	https://ClinicalTrials.gov/show/NCT04330638
1087	COVID-19	88	Treatment of COVID-19 Patients With Anti-interleukin Drugs	Recruiting	Y	No Results Available				CHU Tivoli, La Louvière, Belgium	https://ClinicalTrials.gov/show/NCT04330638
1087	COVID-19	88	Treatment of COVID-19 Patients With Anti-interleukin Drugs	Recruiting	Y	No Results Available				CHR de la Citadelle, Liège, Belgium	https://ClinicalTrials.gov/show/NCT04330638
1087	COVID-19	88	Treatment of COVID-19 Patients With Anti-interleukin Drugs	Recruiting	Y	No Results Available				University Hospital Liège, Liège, Belgium	https://ClinicalTrials.gov/show/NCT04330638
1087	COVID-19	88	Treatment of COVID-19 Patients With Anti-interleukin Drugs	Recruiting	Y	No Results Available				Cliniques Saint-Pierre Ottignies, Ottignies-Louvain-la-Neuve, Belgium	https://ClinicalTrials.gov/show/NCT04330638
1087	COVID-19	88	Treatment of COVID-19 Patients With Anti-interleukin Drugs	Recruiting	Y	No Results Available				AZ Delta, Roeselare, Belgium	https://ClinicalTrials.gov/show/NCT04330638
1087	COVID-19	89	Beat COVID-19 - Observational Trial	Recruiting	Y	No Results Available	COVID-19				https://ClinicalTrials.gov/show/NCT04337762
1087	COVID-19	89	Beat COVID-19 - Observational Trial	Recruiting	Y	No Results Available					https://ClinicalTrials.gov/show/NCT04337762
1087	COVID-19	89	Beat COVID-19 - Observational Trial	Recruiting	Y	No Results Available				Beat COIVD, LLC, Chicago, Illinois, United States	https://ClinicalTrials.gov/show/NCT04337762
1087	COVID-19	90	Treating COVID-19 With Hydroxychloroquine (TEACH)	Recruiting	Y	No Results Available	COVID-19				https://ClinicalTrials.gov/show/NCT04369742
1087	COVID-19	90	Treating COVID-19 With Hydroxychloroquine (TEACH)	Recruiting	Y	No Results Available		Hydroxychloroquine (HCQ)	Drug		https://ClinicalTrials.gov/show/NCT04369742
1087	COVID-19	90	Treating COVID-19 With Hydroxychloroquine (TEACH)	Recruiting	Y	No Results Available		Pacebo: Calcium citrate	Other		https://ClinicalTrials.gov/show/NCT04369742
1087	COVID-19	90	Treating COVID-19 With Hydroxychloroquine (TEACH)	Recruiting	Y	No Results Available				State University of New York (SUNY) Downstate Medical Center, Brooklyn, New York, United States	https://ClinicalTrials.gov/show/NCT04369742
1087	COVID-19	90	Treating COVID-19 With Hydroxychloroquine (TEACH)	Recruiting	Y	No Results Available				NYU Langone Health, New York, New York, United States	https://ClinicalTrials.gov/show/NCT04369742
1087	COVID-19	91	Duke COVID-19 Shared Data and Specimen Repository	Recruiting	Y	No Results Available	COVID-19				https://ClinicalTrials.gov/show/NCT04368234
1087	COVID-19	91	Duke COVID-19 Shared Data and Specimen Repository	Recruiting	Y	No Results Available					https://ClinicalTrials.gov/show/NCT04368234
1087	COVID-19	91	Duke COVID-19 Shared Data and Specimen Repository	Recruiting	Y	No Results Available				Duke University Medical Center, Durham, North Carolina, United States	https://ClinicalTrials.gov/show/NCT04368234
1087	COVID-19	92	Repurposing of Chlorpromazine in Covid-19 Treatment	Not yet recruiting	Y	No Results Available	COVID-19				https://ClinicalTrials.gov/show/NCT04366739
1087	COVID-19	92	Repurposing of Chlorpromazine in Covid-19 Treatment	Not yet recruiting	Y	No Results Available		CHLORPROMAZINE (CPZ)	Drug		https://ClinicalTrials.gov/show/NCT04366739
1087	COVID-19	92	Repurposing of Chlorpromazine in Covid-19 Treatment	Not yet recruiting	Y	No Results Available		Standard of Care (SOC)	Combination Product		https://ClinicalTrials.gov/show/NCT04366739
1087	COVID-19	92	Repurposing of Chlorpromazine in Covid-19 Treatment	Not yet recruiting	Y	No Results Available				Centre Hospitalier Sainte-Anne, Paris, France	https://ClinicalTrials.gov/show/NCT04366739
1087	COVID-19	93	A COVID-19 Symptom, Exposure and Immune Response Registry	Not yet recruiting	Y	No Results Available	COVID-19				https://ClinicalTrials.gov/show/NCT04348942
1087	COVID-19	93	A COVID-19 Symptom, Exposure and Immune Response Registry	Not yet recruiting	Y	No Results Available					https://ClinicalTrials.gov/show/NCT04348942
1087	COVID-19	93	A COVID-19 Symptom, Exposure and Immune Response Registry	Not yet recruiting	Y	No Results Available					https://ClinicalTrials.gov/show/NCT04348942
1087	COVID-19	94	A Study for Efficacy and Safety of Live Biotherapeutic MRx4DP0004 to Treat COVID-19	Not yet recruiting	Y	No Results Available	COVID-19				https://ClinicalTrials.gov/show/NCT04363372
1087	COVID-19	94	A Study for Efficacy and Safety of Live Biotherapeutic MRx4DP0004 to Treat COVID-19	Not yet recruiting	Y	No Results Available		MRx-4DP0004	Drug		https://ClinicalTrials.gov/show/NCT04363372
1087	COVID-19	94	A Study for Efficacy and Safety of Live Biotherapeutic MRx4DP0004 to Treat COVID-19	Not yet recruiting	Y	No Results Available		Placebo	Drug		https://ClinicalTrials.gov/show/NCT04363372
1087	COVID-19	94	A Study for Efficacy and Safety of Live Biotherapeutic MRx4DP0004 to Treat COVID-19	Not yet recruiting	Y	No Results Available					https://ClinicalTrials.gov/show/NCT04363372
1087	COVID-19	95	COPING With COVID-19( CWC-19)	Not yet recruiting	Y	No Results Available	COVID-19				https://ClinicalTrials.gov/show/NCT04343690
1087	COVID-19	95	COPING With COVID-19( CWC-19)	Not yet recruiting	Y	No Results Available		Crisis management coaching	Behavioral		https://ClinicalTrials.gov/show/NCT04343690
1087	COVID-19	95	COPING With COVID-19( CWC-19)	Not yet recruiting	Y	No Results Available				Duke University, Durham, North Carolina, United States	https://ClinicalTrials.gov/show/NCT04343690
1087	COVID-19	96	Telmisartan for Treatment of COVID-19 Patients	Recruiting	Y	No Results Available	COVID-19 Drug Treatment				https://ClinicalTrials.gov/show/NCT04355936
1087	COVID-19	96	Telmisartan for Treatment of COVID-19 Patients	Recruiting	Y	No Results Available		Telmisartan arm will receive 80 mg Telmisartan twice daily plus standard care.	Drug		https://ClinicalTrials.gov/show/NCT04355936
1087	COVID-19	96	Telmisartan for Treatment of COVID-19 Patients	Recruiting	Y	No Results Available				Hospital de Clínicas 'José de San Martín', Facultad de Medicina, Universidad de Buenos Aires, Buenos Aires, Ciudad De Buenos Aires, Argentina	https://ClinicalTrials.gov/show/NCT04355936
1087	COVID-19	97	Anxiety And Depression During COVID-19 IN INDIA	Not yet recruiting	Y	No Results Available	COVID-19				https://ClinicalTrials.gov/show/NCT04369300
1087	COVID-19	97	Anxiety And Depression During COVID-19 IN INDIA	Not yet recruiting	Y	No Results Available		Registery Data Collection	Behavioral		https://ClinicalTrials.gov/show/NCT04369300
1087	COVID-19	97	Anxiety And Depression During COVID-19 IN INDIA	Not yet recruiting	Y	No Results Available					https://ClinicalTrials.gov/show/NCT04369300
1087	COVID-19	98	Hyperbaric Oxygen for COVID-19 Patients	Recruiting	Y	No Results Available	COVID-19				https://ClinicalTrials.gov/show/NCT04332081
1087	COVID-19	98	Hyperbaric Oxygen for COVID-19 Patients	Recruiting	Y	No Results Available		hyperbaric oxygen therapy (HBOT)	Device		https://ClinicalTrials.gov/show/NCT04332081
1087	COVID-19	98	Hyperbaric Oxygen for COVID-19 Patients	Recruiting	Y	No Results Available				NYU Winthrop Hospital, Mineola, New York, United States	https://ClinicalTrials.gov/show/NCT04332081
1087	COVID-19	99	Cardiovascular Effects of COVID-19	Recruiting	Y	No Results Available	COVID-19				https://ClinicalTrials.gov/show/NCT04365699
1087	COVID-19	99	Cardiovascular Effects of COVID-19	Recruiting	Y	No Results Available		AT-001	Drug		https://ClinicalTrials.gov/show/NCT04365699
1087	COVID-19	99	Cardiovascular Effects of COVID-19	Recruiting	Y	No Results Available				NYU Langone Health, New York, New York, United States	https://ClinicalTrials.gov/show/NCT04365699
1087	COVID-19	100	A Pilot Study of Sildenafil in COVID-19	Recruiting	Y	No Results Available	COVID-19				https://ClinicalTrials.gov/show/NCT04304313
1087	COVID-19	100	A Pilot Study of Sildenafil in COVID-19	Recruiting	Y	No Results Available		Sildenafil citrate tablets	Drug		https://ClinicalTrials.gov/show/NCT04304313
1087	COVID-19	100	A Pilot Study of Sildenafil in COVID-19	Recruiting	Y	No Results Available				Department and Institute of Infectious Disease, Wuhan, Hubei, China	https://ClinicalTrials.gov/show/NCT04304313
1087	COVID-19	101	Sargramostim in Patients With Acute Hypoxic Respiratory Failure Due to COVID-19 (SARPAC)	Recruiting	Y	No Results Available	COVID-19				https://ClinicalTrials.gov/show/NCT04326920
1087	COVID-19	101	Sargramostim in Patients With Acute Hypoxic Respiratory Failure Due to COVID-19 (SARPAC)	Recruiting	Y	No Results Available		Sargramostim	Drug		https://ClinicalTrials.gov/show/NCT04326920
1087	COVID-19	101	Sargramostim in Patients With Acute Hypoxic Respiratory Failure Due to COVID-19 (SARPAC)	Recruiting	Y	No Results Available		Control	Other		https://ClinicalTrials.gov/show/NCT04326920
1087	COVID-19	101	Sargramostim in Patients With Acute Hypoxic Respiratory Failure Due to COVID-19 (SARPAC)	Recruiting	Y	No Results Available				AZ Sint Jan Brugge, Brugge, Belgium	https://ClinicalTrials.gov/show/NCT04326920
1087	COVID-19	101	Sargramostim in Patients With Acute Hypoxic Respiratory Failure Due to COVID-19 (SARPAC)	Recruiting	Y	No Results Available				University Hospital Ghent, Gent, Belgium	https://ClinicalTrials.gov/show/NCT04326920
1087	COVID-19	101	Sargramostim in Patients With Acute Hypoxic Respiratory Failure Due to COVID-19 (SARPAC)	Recruiting	Y	No Results Available				UZ Brussel, Jette, Belgium	https://ClinicalTrials.gov/show/NCT04326920
1087	COVID-19	101	Sargramostim in Patients With Acute Hypoxic Respiratory Failure Due to COVID-19 (SARPAC)	Recruiting	Y	No Results Available				AZ Delta Roeselare, Roeselare, Belgium	https://ClinicalTrials.gov/show/NCT04326920
1087	COVID-19	102	Arkansas Expanded Access COVID-19 Convalescent Plasma Treatment Program	Available	Y	No Results Available	COVID-19				https://ClinicalTrials.gov/show/NCT04363034
1087	COVID-19	102	Arkansas Expanded Access COVID-19 Convalescent Plasma Treatment Program	Available	Y	No Results Available		Convalescent Plasma	Biological		https://ClinicalTrials.gov/show/NCT04363034
1087	COVID-19	102	Arkansas Expanded Access COVID-19 Convalescent Plasma Treatment Program	Available	Y	No Results Available					https://ClinicalTrials.gov/show/NCT04363034
1087	COVID-19	103	Camostat Mesylate in COVID-19 Outpatients	Not yet recruiting	Y	No Results Available	COVID-19				https://ClinicalTrials.gov/show/NCT04353284
1087	COVID-19	103	Camostat Mesylate in COVID-19 Outpatients	Not yet recruiting	Y	No Results Available		Camostat Mesilate	Drug		https://ClinicalTrials.gov/show/NCT04353284
1087	COVID-19	103	Camostat Mesylate in COVID-19 Outpatients	Not yet recruiting	Y	No Results Available		Placebo	Other		https://ClinicalTrials.gov/show/NCT04353284
1087	COVID-19	103	Camostat Mesylate in COVID-19 Outpatients	Not yet recruiting	Y	No Results Available					https://ClinicalTrials.gov/show/NCT04353284
1087	COVID-19	104	Reduction in COVID-19 Infection Using Surgical Facial Masks Outside the Healthcare System	Recruiting	Y	No Results Available	COVID-19				https://ClinicalTrials.gov/show/NCT04337541
1087	COVID-19	104	Reduction in COVID-19 Infection Using Surgical Facial Masks Outside the Healthcare System	Recruiting	Y	No Results Available		Surgical facial mask	Other		https://ClinicalTrials.gov/show/NCT04337541
1087	COVID-19	104	Reduction in COVID-19 Infection Using Surgical Facial Masks Outside the Healthcare System	Recruiting	Y	No Results Available				Rigshospitalet, Copenhagen, Denmark	https://ClinicalTrials.gov/show/NCT04337541
1087	COVID-19	105	CAP-1002 in Severe COVID-19 Disease	Available	Y	No Results Available	COVID-19				https://ClinicalTrials.gov/show/NCT04338347
1087	COVID-19	105	CAP-1002 in Severe COVID-19 Disease	Available	Y	No Results Available		CAP-1002 Allogeneic Cardiosphere-Derived Cells	Biological		https://ClinicalTrials.gov/show/NCT04338347
1087	COVID-19	105	CAP-1002 in Severe COVID-19 Disease	Available	Y	No Results Available				Cedars-Sinai Medical Center, Los Angeles, California, United States	https://ClinicalTrials.gov/show/NCT04338347
1087	COVID-19	106	Evaluating the Immune Response for COVID-19	Not yet recruiting	Y	No Results Available	COVID-19				https://ClinicalTrials.gov/show/NCT04348422
1087	COVID-19	106	Evaluating the Immune Response for COVID-19	Not yet recruiting	Y	No Results Available		COVID-19 RT-PCR	Diagnostic Test		https://ClinicalTrials.gov/show/NCT04348422
1087	COVID-19	106	Evaluating the Immune Response for COVID-19	Not yet recruiting	Y	No Results Available		COVID-19 Serology	Diagnostic Test		https://ClinicalTrials.gov/show/NCT04348422
1087	COVID-19	106	Evaluating the Immune Response for COVID-19	Not yet recruiting	Y	No Results Available		Symptoms questionnare	Other		https://ClinicalTrials.gov/show/NCT04348422
1087	COVID-19	106	Evaluating the Immune Response for COVID-19	Not yet recruiting	Y	No Results Available					https://ClinicalTrials.gov/show/NCT04348422
1087	COVID-19	107	A Randomized Trial of Anticoagulation Strategies in COVID-19	Recruiting	Y	No Results Available	COVID-19				https://ClinicalTrials.gov/show/NCT04359277
1087	COVID-19	107	A Randomized Trial of Anticoagulation Strategies in COVID-19	Recruiting	Y	No Results Available		Enoxaparin Higher Dose	Drug		https://ClinicalTrials.gov/show/NCT04359277
1087	COVID-19	107	A Randomized Trial of Anticoagulation Strategies in COVID-19	Recruiting	Y	No Results Available		Lower-dose prophylactic anticoagulation	Drug		https://ClinicalTrials.gov/show/NCT04359277
1087	COVID-19	107	A Randomized Trial of Anticoagulation Strategies in COVID-19	Recruiting	Y	No Results Available				NYU Langone Health, New York, New York, United States	https://ClinicalTrials.gov/show/NCT04359277
1087	COVID-19	108	Etoposide in Patients With COVID-19 Infection	Not yet recruiting	Y	No Results Available	COVID-19				https://ClinicalTrials.gov/show/NCT04356690
1087	COVID-19	108	Etoposide in Patients With COVID-19 Infection	Not yet recruiting	Y	No Results Available		Etoposide	Drug		https://ClinicalTrials.gov/show/NCT04356690
1087	COVID-19	108	Etoposide in Patients With COVID-19 Infection	Not yet recruiting	Y	No Results Available					https://ClinicalTrials.gov/show/NCT04356690
1087	COVID-19	109	Amiodarone or Verapamil in COVID-19 Hospitalized Patients With Symptoms	Recruiting	Y	No Results Available	COVID-19				https://ClinicalTrials.gov/show/NCT04351763
1087	COVID-19	109	Amiodarone or Verapamil in COVID-19 Hospitalized Patients With Symptoms	Recruiting	Y	No Results Available		Amiodarone	Drug		https://ClinicalTrials.gov/show/NCT04351763
1087	COVID-19	109	Amiodarone or Verapamil in COVID-19 Hospitalized Patients With Symptoms	Recruiting	Y	No Results Available		Verapamil	Drug		https://ClinicalTrials.gov/show/NCT04351763
1087	COVID-19	109	Amiodarone or Verapamil in COVID-19 Hospitalized Patients With Symptoms	Recruiting	Y	No Results Available				Nicolaus Copernicus University, Bydgoszcz, Poland	https://ClinicalTrials.gov/show/NCT04351763
1087	COVID-19	110	Administration of Chloropromazine as a Treatment for COVID-19	Not yet recruiting	Y	No Results Available	COVID-19				https://ClinicalTrials.gov/show/NCT04354805
1087	COVID-19	110	Administration of Chloropromazine as a Treatment for COVID-19	Not yet recruiting	Y	No Results Available		Chlorpromazine Injection	Drug		https://ClinicalTrials.gov/show/NCT04354805
1087	COVID-19	110	Administration of Chloropromazine as a Treatment for COVID-19	Not yet recruiting	Y	No Results Available				Cairo University, Cairo, Egypt	https://ClinicalTrials.gov/show/NCT04354805
1087	COVID-19	111	Hydroxychloroquine for the Treatment of Mild COVID-19 Disease	Not yet recruiting	Y	No Results Available	COVID-19				https://ClinicalTrials.gov/show/NCT04340544
1087	COVID-19	111	Hydroxychloroquine for the Treatment of Mild COVID-19 Disease	Not yet recruiting	Y	No Results Available		Hydroxychloroquine	Drug		https://ClinicalTrials.gov/show/NCT04340544
1087	COVID-19	111	Hydroxychloroquine for the Treatment of Mild COVID-19 Disease	Not yet recruiting	Y	No Results Available		Placebo	Drug		https://ClinicalTrials.gov/show/NCT04340544
1087	COVID-19	111	Hydroxychloroquine for the Treatment of Mild COVID-19 Disease	Not yet recruiting	Y	No Results Available				Institute for Tropical Medicine, Tübingen, Germany	https://ClinicalTrials.gov/show/NCT04340544
1087	COVID-19	112	Mapping Organ Health Following COVID-19 Disease Due to SARS-CoV-2 Infection	Recruiting	Y	No Results Available	COVID-19				https://ClinicalTrials.gov/show/NCT04369807
1087	COVID-19	112	Mapping Organ Health Following COVID-19 Disease Due to SARS-CoV-2 Infection	Recruiting	Y	No Results Available		Outpatient MRI	Diagnostic Test		https://ClinicalTrials.gov/show/NCT04369807
1087	COVID-19	112	Mapping Organ Health Following COVID-19 Disease Due to SARS-CoV-2 Infection	Recruiting	Y	No Results Available				Mayo Clinic Healthcare, London, United Kingdom	https://ClinicalTrials.gov/show/NCT04369807
1087	COVID-19	112	Mapping Organ Health Following COVID-19 Disease Due to SARS-CoV-2 Infection	Recruiting	Y	No Results Available				Gemini, Oxford, United Kingdom	https://ClinicalTrials.gov/show/NCT04369807
1087	COVID-19	113	A Study of Quintuple Therapy to Treat COVID-19 Infection	Not yet recruiting	Y	No Results Available	COVID-19				https://ClinicalTrials.gov/show/NCT04334512
1087	COVID-19	113	A Study of Quintuple Therapy to Treat COVID-19 Infection	Not yet recruiting	Y	No Results Available		Hydroxychloroquine	Drug		https://ClinicalTrials.gov/show/NCT04334512
1087	COVID-19	113	A Study of Quintuple Therapy to Treat COVID-19 Infection	Not yet recruiting	Y	No Results Available		Azithromycin	Drug		https://ClinicalTrials.gov/show/NCT04334512
1087	COVID-19	113	A Study of Quintuple Therapy to Treat COVID-19 Infection	Not yet recruiting	Y	No Results Available		vitamin C	Dietary Supplement		https://ClinicalTrials.gov/show/NCT04334512
1087	COVID-19	113	A Study of Quintuple Therapy to Treat COVID-19 Infection	Not yet recruiting	Y	No Results Available		Vitamin D	Dietary Supplement		https://ClinicalTrials.gov/show/NCT04334512
1087	COVID-19	113	A Study of Quintuple Therapy to Treat COVID-19 Infection	Not yet recruiting	Y	No Results Available		Zinc	Dietary Supplement		https://ClinicalTrials.gov/show/NCT04334512
1087	COVID-19	113	A Study of Quintuple Therapy to Treat COVID-19 Infection	Not yet recruiting	Y	No Results Available				ProgenaBiome, Ventura, California, United States	https://ClinicalTrials.gov/show/NCT04334512
1087	COVID-19	114	Evaluating AVM0703 for Treatment of COVID-19	Not yet recruiting	Y	No Results Available	COVID-19				https://ClinicalTrials.gov/show/NCT04366115
1087	COVID-19	114	Evaluating AVM0703 for Treatment of COVID-19	Not yet recruiting	Y	No Results Available		AVM0703	Drug		https://ClinicalTrials.gov/show/NCT04366115
1087	COVID-19	114	Evaluating AVM0703 for Treatment of COVID-19	Not yet recruiting	Y	No Results Available		Placebo	Drug		https://ClinicalTrials.gov/show/NCT04366115
1087	COVID-19	114	Evaluating AVM0703 for Treatment of COVID-19	Not yet recruiting	Y	No Results Available		hydrocortisone	Drug		https://ClinicalTrials.gov/show/NCT04366115
1087	COVID-19	114	Evaluating AVM0703 for Treatment of COVID-19	Not yet recruiting	Y	No Results Available					https://ClinicalTrials.gov/show/NCT04366115
1087	COVID-19	115	The Use of Focused Lung Ultrasound in Patients Suspected of COVID-19	Recruiting	Y	No Results Available	COVID-19				https://ClinicalTrials.gov/show/NCT04327674
1087	COVID-19	115	The Use of Focused Lung Ultrasound in Patients Suspected of COVID-19	Recruiting	Y	No Results Available					https://ClinicalTrials.gov/show/NCT04327674
1087	COVID-19	115	The Use of Focused Lung Ultrasound in Patients Suspected of COVID-19	Recruiting	Y	No Results Available				Lungemedicinsk Forskningsafdeling. Aarhus University Hospital, Aarhus, Denmark	https://ClinicalTrials.gov/show/NCT04327674
1087	COVID-19	115	The Use of Focused Lung Ultrasound in Patients Suspected of COVID-19	Recruiting	Y	No Results Available				Regionshospitalet Horsens., Horsens, Denmark	https://ClinicalTrials.gov/show/NCT04327674
1087	COVID-19	116	Influence of COVID-19 Infection in Thromboembolic Venous Disease: National Cohort Study	Not yet recruiting	Y	No Results Available	COVID-19				https://ClinicalTrials.gov/show/NCT04361981
1087	COVID-19	116	Influence of COVID-19 Infection in Thromboembolic Venous Disease: National Cohort Study	Not yet recruiting	Y	No Results Available		Deep Venous Disease Diagnostic	Other		https://ClinicalTrials.gov/show/NCT04361981
1087	COVID-19	116	Influence of COVID-19 Infection in Thromboembolic Venous Disease: National Cohort Study	Not yet recruiting	Y	No Results Available				Red de Investigacion Vascular (SEACV), Madrid, Spain	https://ClinicalTrials.gov/show/NCT04361981
1087	COVID-19	117	Ramipril for the Treatment of COVID-19	Not yet recruiting	Y	No Results Available	COVID-19				https://ClinicalTrials.gov/show/NCT04366050
1087	COVID-19	117	Ramipril for the Treatment of COVID-19	Not yet recruiting	Y	No Results Available		Ramipril 2.5 MG Oral Capsule	Drug		https://ClinicalTrials.gov/show/NCT04366050
1087	COVID-19	117	Ramipril for the Treatment of COVID-19	Not yet recruiting	Y	No Results Available		Placebo oral capsule	Drug		https://ClinicalTrials.gov/show/NCT04366050
1087	COVID-19	117	Ramipril for the Treatment of COVID-19	Not yet recruiting	Y	No Results Available					https://ClinicalTrials.gov/show/NCT04366050
1087	COVID-19	118	Registry to Study Factors That May Impact COVID-19 Occurrence and Severity	Recruiting	Y	No Results Available	COVID-19				https://ClinicalTrials.gov/show/NCT04368065
1087	COVID-19	118	Registry to Study Factors That May Impact COVID-19 Occurrence and Severity	Recruiting	Y	No Results Available					https://ClinicalTrials.gov/show/NCT04368065
1087	COVID-19	118	Registry to Study Factors That May Impact COVID-19 Occurrence and Severity	Recruiting	Y	No Results Available				IQVIA, Cambridge, Massachusetts, United States	https://ClinicalTrials.gov/show/NCT04368065
1087	COVID-19	119	Sirolimus Treatment in Hospitalized Patients With COVID-19 Pneumonia	Recruiting	Y	No Results Available	COVID-19				https://ClinicalTrials.gov/show/NCT04341675
1087	COVID-19	119	Sirolimus Treatment in Hospitalized Patients With COVID-19 Pneumonia	Recruiting	Y	No Results Available		Sirolimus	Drug		https://ClinicalTrials.gov/show/NCT04341675
1087	COVID-19	119	Sirolimus Treatment in Hospitalized Patients With COVID-19 Pneumonia	Recruiting	Y	No Results Available		Placebo	Drug		https://ClinicalTrials.gov/show/NCT04341675
1087	COVID-19	119	Sirolimus Treatment in Hospitalized Patients With COVID-19 Pneumonia	Recruiting	Y	No Results Available				University of Cincinnati, Cincinnati, Ohio, United States	https://ClinicalTrials.gov/show/NCT04341675
1087	COVID-19	120	Multicenter, Retrospective Study of the Effects of Remdesivir in the Treatment of Severe Covid-19 Infections	Not yet recruiting	Y	No Results Available	COVID-19				https://ClinicalTrials.gov/show/NCT04365725
1087	COVID-19	120	Multicenter, Retrospective Study of the Effects of Remdesivir in the Treatment of Severe Covid-19 Infections	Not yet recruiting	Y	No Results Available		Remdesivir	Drug		https://ClinicalTrials.gov/show/NCT04365725
1087	COVID-19	120	Multicenter, Retrospective Study of the Effects of Remdesivir in the Treatment of Severe Covid-19 Infections	Not yet recruiting	Y	No Results Available				Hôpital Cochin, Paris, France	https://ClinicalTrials.gov/show/NCT04365725
1087	COVID-19	121	Diagnostics of COVID-19/DARTS (Development and Assessment of Rapid Testing for SARS-CoV-2 Outbreak)	Not yet recruiting	Y	No Results Available	COVID-19				https://ClinicalTrials.gov/show/NCT04351646
1087	COVID-19	121	Diagnostics of COVID-19/DARTS (Development and Assessment of Rapid Testing for SARS-CoV-2 Outbreak)	Not yet recruiting	Y	No Results Available					https://ClinicalTrials.gov/show/NCT04351646
1087	COVID-19	121	Diagnostics of COVID-19/DARTS (Development and Assessment of Rapid Testing for SARS-CoV-2 Outbreak)	Not yet recruiting	Y	No Results Available				St. Georges Hospital Foundation Trust, London, United Kingdom	https://ClinicalTrials.gov/show/NCT04351646
1087	COVID-19	122	The PATCH Trial (Prevention And Treatment of COVID-19 With Hydroxychloroquine)	Recruiting	Y	No Results Available	COVID-19				https://ClinicalTrials.gov/show/NCT04329923
1087	COVID-19	122	The PATCH Trial (Prevention And Treatment of COVID-19 With Hydroxychloroquine)	Recruiting	Y	No Results Available		Hydroxychloroquine Sulfate 400 mg twice a day	Drug		https://ClinicalTrials.gov/show/NCT04329923
1087	COVID-19	122	The PATCH Trial (Prevention And Treatment of COVID-19 With Hydroxychloroquine)	Recruiting	Y	No Results Available		Hydroxychloroquine Sulfate 600 mg twice a day	Drug		https://ClinicalTrials.gov/show/NCT04329923
1087	COVID-19	122	The PATCH Trial (Prevention And Treatment of COVID-19 With Hydroxychloroquine)	Recruiting	Y	No Results Available		Hydroxychloroquine Sulfate 600 mg once a day	Drug		https://ClinicalTrials.gov/show/NCT04329923
1087	COVID-19	122	The PATCH Trial (Prevention And Treatment of COVID-19 With Hydroxychloroquine)	Recruiting	Y	No Results Available		Placebo oral tablet	Drug		https://ClinicalTrials.gov/show/NCT04329923
1087	COVID-19	122	The PATCH Trial (Prevention And Treatment of COVID-19 With Hydroxychloroquine)	Recruiting	Y	No Results Available				University of Pennsylvania, Philadelphia, Pennsylvania, United States	https://ClinicalTrials.gov/show/NCT04329923
1087	COVID-19	123	Low-dose Lenalidomide for Non-severe COVID-19 Treatment Trial	Not yet recruiting	Y	No Results Available	COVID-19				https://ClinicalTrials.gov/show/NCT04361643
1087	COVID-19	123	Low-dose Lenalidomide for Non-severe COVID-19 Treatment Trial	Not yet recruiting	Y	No Results Available		Lenalidomide as a 5 mg capsule PO daily, days 1, 3, and 5.	Drug		https://ClinicalTrials.gov/show/NCT04361643
1087	COVID-19	123	Low-dose Lenalidomide for Non-severe COVID-19 Treatment Trial	Not yet recruiting	Y	No Results Available		Placebo	Drug		https://ClinicalTrials.gov/show/NCT04361643
1087	COVID-19	123	Low-dose Lenalidomide for Non-severe COVID-19 Treatment Trial	Not yet recruiting	Y	No Results Available				Hospital Universitario de Getafe, Getafe, Spain	https://ClinicalTrials.gov/show/NCT04361643
1087	COVID-19	124	Safety in Convalescent Plasma Transfusion to COVID-19	Not yet recruiting	Y	No Results Available	COVID-19				https://ClinicalTrials.gov/show/NCT04333355
1087	COVID-19	124	Safety in Convalescent Plasma Transfusion to COVID-19	Not yet recruiting	Y	No Results Available		Convalescent Plasma	Biological		https://ClinicalTrials.gov/show/NCT04333355
1087	COVID-19	124	Safety in Convalescent Plasma Transfusion to COVID-19	Not yet recruiting	Y	No Results Available				Hospital San José, Monterrey, Nuevo Leon, Mexico	https://ClinicalTrials.gov/show/NCT04333355
1087	COVID-19	125	Colchicine to Reduce Myocardial Injury in COVID-19 (COLHEART-19)	Not yet recruiting	Y	No Results Available	COVID-19				https://ClinicalTrials.gov/show/NCT04355143
1087	COVID-19	125	Colchicine to Reduce Myocardial Injury in COVID-19 (COLHEART-19)	Not yet recruiting	Y	No Results Available		Colchicine Tablets	Drug		https://ClinicalTrials.gov/show/NCT04355143
1087	COVID-19	125	Colchicine to Reduce Myocardial Injury in COVID-19 (COLHEART-19)	Not yet recruiting	Y	No Results Available		Current care per UCLA treating physicians	Other		https://ClinicalTrials.gov/show/NCT04355143
1087	COVID-19	125	Colchicine to Reduce Myocardial Injury in COVID-19 (COLHEART-19)	Not yet recruiting	Y	No Results Available					https://ClinicalTrials.gov/show/NCT04355143
1087	COVID-19	126	ACE Inhibitors, Angiotensin II Type-I Receptor Blockers and Severity of COVID-19	Not yet recruiting	Y	No Results Available	COVID-19				https://ClinicalTrials.gov/show/NCT04318418
1087	COVID-19	126	ACE Inhibitors, Angiotensin II Type-I Receptor Blockers and Severity of COVID-19	Not yet recruiting	Y	No Results Available					https://ClinicalTrials.gov/show/NCT04318418
1087	COVID-19	126	ACE Inhibitors, Angiotensin II Type-I Receptor Blockers and Severity of COVID-19	Not yet recruiting	Y	No Results Available				IRCCS Neuromed, Department of Epidemiology and Prevention, Pozzilli, Italy	https://ClinicalTrials.gov/show/NCT04318418
1087	COVID-19	127	Pulmonary Rehabilitation in Post-Acute Period of COVID-19 Infection	Completed	N	No Results Available	COVID-19				https://ClinicalTrials.gov/show/NCT04365738
1087	COVID-19	127	Pulmonary Rehabilitation in Post-Acute Period of COVID-19 Infection	Completed	N	No Results Available		Rehabilitation	Other		https://ClinicalTrials.gov/show/NCT04365738
1087	COVID-19	127	Pulmonary Rehabilitation in Post-Acute Period of COVID-19 Infection	Completed	N	No Results Available				Istanbul Bilgi University, Istanbul, Turkey	https://ClinicalTrials.gov/show/NCT04365738
1087	COVID-19	128	Chloroquine for Mild Symptomatic and Asymptomatic COVID-19	Not yet recruiting	Y	No Results Available	COVID-19				https://ClinicalTrials.gov/show/NCT04333628
1087	COVID-19	128	Chloroquine for Mild Symptomatic and Asymptomatic COVID-19	Not yet recruiting	Y	No Results Available		chloroquine	Drug		https://ClinicalTrials.gov/show/NCT04333628
1087	COVID-19	128	Chloroquine for Mild Symptomatic and Asymptomatic COVID-19	Not yet recruiting	Y	No Results Available		standard care	Other		https://ClinicalTrials.gov/show/NCT04333628
1087	COVID-19	128	Chloroquine for Mild Symptomatic and Asymptomatic COVID-19	Not yet recruiting	Y	No Results Available					https://ClinicalTrials.gov/show/NCT04333628
1087	COVID-19	129	Longitudinal Population-based Observational Study of COVID-19 in the UK Population	Not yet recruiting	Y	No Results Available	COVID-19				https://ClinicalTrials.gov/show/NCT04330599
1087	COVID-19	129	Longitudinal Population-based Observational Study of COVID-19 in the UK Population	Not yet recruiting	Y	No Results Available					https://ClinicalTrials.gov/show/NCT04330599
1087	COVID-19	129	Longitudinal Population-based Observational Study of COVID-19 in the UK Population	Not yet recruiting	Y	No Results Available					https://ClinicalTrials.gov/show/NCT04330599
1087	COVID-19	130	Critically Ill Patients With COVID-19 in Hong Kong: a Multicentre Observational Cohort Study	Completed	N	No Results Available	COVID-19				https://ClinicalTrials.gov/show/NCT04285801
1087	COVID-19	130	Critically Ill Patients With COVID-19 in Hong Kong: a Multicentre Observational Cohort Study	Completed	N	No Results Available					https://ClinicalTrials.gov/show/NCT04285801
1087	COVID-19	130	Critically Ill Patients With COVID-19 in Hong Kong: a Multicentre Observational Cohort Study	Completed	N	No Results Available				Pamela Youde Nethersole Eastern Hospital, Hong Kong, Hong Kong	https://ClinicalTrials.gov/show/NCT04285801
1087	COVID-19	130	Critically Ill Patients With COVID-19 in Hong Kong: a Multicentre Observational Cohort Study	Completed	N	No Results Available				Prince of Wales Hospital, Hong Kong, Hong Kong	https://ClinicalTrials.gov/show/NCT04285801
1087	COVID-19	130	Critically Ill Patients With COVID-19 in Hong Kong: a Multicentre Observational Cohort Study	Completed	N	No Results Available				Princess Margaret Hospital, Hong Kong, Hong Kong	https://ClinicalTrials.gov/show/NCT04285801
1087	COVID-19	131	Registry of COVID-19 Patients Treated With the Seraph 100 Microbind Affinity Blood Filter	Recruiting	Y	No Results Available	COVID-19				https://ClinicalTrials.gov/show/NCT04361500
1087	COVID-19	131	Registry of COVID-19 Patients Treated With the Seraph 100 Microbind Affinity Blood Filter	Recruiting	Y	No Results Available		Seraph 100	Device		https://ClinicalTrials.gov/show/NCT04361500
1087	COVID-19	131	Registry of COVID-19 Patients Treated With the Seraph 100 Microbind Affinity Blood Filter	Recruiting	Y	No Results Available				Academic Teaching Hospital Brunswick, Brunswick, Lower Saxony, Germany	https://ClinicalTrials.gov/show/NCT04361500
1087	COVID-19	131	Registry of COVID-19 Patients Treated With the Seraph 100 Microbind Affinity Blood Filter	Recruiting	Y	No Results Available				Hannover Medical School, Hannover, Germany	https://ClinicalTrials.gov/show/NCT04361500
1087	COVID-19	132	Treatment of COVID-19 Cases and Chemoprophylaxis of Contacts as Prevention	Recruiting	Y	No Results Available	COVID-19				https://ClinicalTrials.gov/show/NCT04304053
1087	COVID-19	132	Treatment of COVID-19 Cases and Chemoprophylaxis of Contacts as Prevention	Recruiting	Y	No Results Available		Treatment and prophylaxis	Drug		https://ClinicalTrials.gov/show/NCT04304053
1087	COVID-19	132	Treatment of COVID-19 Cases and Chemoprophylaxis of Contacts as Prevention	Recruiting	Y	No Results Available		Standard Public Health measures	Other		https://ClinicalTrials.gov/show/NCT04304053
1087	COVID-19	132	Treatment of COVID-19 Cases and Chemoprophylaxis of Contacts as Prevention	Recruiting	Y	No Results Available				Departament de Salut, Barcelona, Spain	https://ClinicalTrials.gov/show/NCT04304053
1087	COVID-19	133	Coagulopathy of COVID-19: A Pragmatic Randomized Controlled Trial of Therapeutic Anticoagulation Versus Standard Care	Not yet recruiting	Y	No Results Available	COVID-19				https://ClinicalTrials.gov/show/NCT04362085
1087	COVID-19	133	Coagulopathy of COVID-19: A Pragmatic Randomized Controlled Trial of Therapeutic Anticoagulation Versus Standard Care	Not yet recruiting	Y	No Results Available		Therapeutic Anticoagulation	Drug		https://ClinicalTrials.gov/show/NCT04362085
1087	COVID-19	133	Coagulopathy of COVID-19: A Pragmatic Randomized Controlled Trial of Therapeutic Anticoagulation Versus Standard Care	Not yet recruiting	Y	No Results Available					https://ClinicalTrials.gov/show/NCT04362085
1087	COVID-19	134	High-dose Hydroxychloroquine for the Treatment of Ambulatory Patients With Mild COVID-19	Recruiting	Y	No Results Available	COVID-19				https://ClinicalTrials.gov/show/NCT04351620
1087	COVID-19	134	High-dose Hydroxychloroquine for the Treatment of Ambulatory Patients With Mild COVID-19	Recruiting	Y	No Results Available		Hydroxychloroquine	Drug		https://ClinicalTrials.gov/show/NCT04351620
1087	COVID-19	134	High-dose Hydroxychloroquine for the Treatment of Ambulatory Patients With Mild COVID-19	Recruiting	Y	No Results Available				University of Chicago, Chicago, Illinois, United States	https://ClinicalTrials.gov/show/NCT04351620
1087	COVID-19	135	Plasma Collection From Convalescent and/or Immunized Donors for the Treatment of COVID-19	Recruiting	Y	No Results Available	COVID-19				https://ClinicalTrials.gov/show/NCT04360278
1087	COVID-19	135	Plasma Collection From Convalescent and/or Immunized Donors for the Treatment of COVID-19	Recruiting	Y	No Results Available					https://ClinicalTrials.gov/show/NCT04360278
1087	COVID-19	135	Plasma Collection From Convalescent and/or Immunized Donors for the Treatment of COVID-19	Recruiting	Y	No Results Available				National Institutes of Health Clinical Center, Bethesda, Maryland, United States	https://ClinicalTrials.gov/show/NCT04360278
1087	COVID-19	136	XPro1595 for the Treatment of Pulmonary Complications From COVID-19	Not yet recruiting	Y	No Results Available	COVID-19				https://ClinicalTrials.gov/show/NCT04370236
1087	COVID-19	136	XPro1595 for the Treatment of Pulmonary Complications From COVID-19	Not yet recruiting	Y	No Results Available		XPro1595	Drug		https://ClinicalTrials.gov/show/NCT04370236
1087	COVID-19	136	XPro1595 for the Treatment of Pulmonary Complications From COVID-19	Not yet recruiting	Y	No Results Available					https://ClinicalTrials.gov/show/NCT04370236
1087	COVID-19	137	Pharmacologic Ascorbic Acid as an Activator of Lymphocyte Signaling for COVID-19 Treatment	Not yet recruiting	Y	No Results Available	COVID-19				https://ClinicalTrials.gov/show/NCT04363216
1087	COVID-19	137	Pharmacologic Ascorbic Acid as an Activator of Lymphocyte Signaling for COVID-19 Treatment	Not yet recruiting	Y	No Results Available		Ascorbic Acid	Drug		https://ClinicalTrials.gov/show/NCT04363216
1087	COVID-19	137	Pharmacologic Ascorbic Acid as an Activator of Lymphocyte Signaling for COVID-19 Treatment	Not yet recruiting	Y	No Results Available					https://ClinicalTrials.gov/show/NCT04363216
1087	COVID-19	138	Social Media Effect on Knowledge Dissemination During COVID-19 Virus Outbreak	Recruiting	Y	No Results Available	COVID-19				https://ClinicalTrials.gov/show/NCT04319315
1087	COVID-19	138	Social Media Effect on Knowledge Dissemination During COVID-19 Virus Outbreak	Recruiting	Y	No Results Available		survey	Other		https://ClinicalTrials.gov/show/NCT04319315
1087	COVID-19	138	Social Media Effect on Knowledge Dissemination During COVID-19 Virus Outbreak	Recruiting	Y	No Results Available				Assiut University Hospitals, Assiut, Egypt	https://ClinicalTrials.gov/show/NCT04319315
1087	COVID-19	139	Hydroxychloroquine vs. Azithromycin for Outpatients in Utah With COVID-19	Recruiting	Y	No Results Available	COVID-19				https://ClinicalTrials.gov/show/NCT04334382
1087	COVID-19	139	Hydroxychloroquine vs. Azithromycin for Outpatients in Utah With COVID-19	Recruiting	Y	No Results Available		Hydroxychloroquine	Drug		https://ClinicalTrials.gov/show/NCT04334382
1087	COVID-19	139	Hydroxychloroquine vs. Azithromycin for Outpatients in Utah With COVID-19	Recruiting	Y	No Results Available		Azithromycin	Drug		https://ClinicalTrials.gov/show/NCT04334382
1087	COVID-19	139	Hydroxychloroquine vs. Azithromycin for Outpatients in Utah With COVID-19	Recruiting	Y	No Results Available				Intermountain Medical Center, Murray, Utah, United States	https://ClinicalTrials.gov/show/NCT04334382
1087	COVID-19	139	Hydroxychloroquine vs. Azithromycin for Outpatients in Utah With COVID-19	Recruiting	Y	No Results Available				University of Utah, Salt Lake City, Utah, United States	https://ClinicalTrials.gov/show/NCT04334382
1087	COVID-19	140	Study of the Vascular Compartment and Hypercoagulability During Coronavirus Infection COVID-19	Recruiting	Y	No Results Available	COVID-19				https://ClinicalTrials.gov/show/NCT04367662
1087	COVID-19	140	Study of the Vascular Compartment and Hypercoagulability During Coronavirus Infection COVID-19	Recruiting	Y	No Results Available		blood sampling	Procedure		https://ClinicalTrials.gov/show/NCT04367662
1087	COVID-19	140	Study of the Vascular Compartment and Hypercoagulability During Coronavirus Infection COVID-19	Recruiting	Y	No Results Available				Rouen University Hospital, Rouen, France	https://ClinicalTrials.gov/show/NCT04367662
1087	COVID-19	141	Kerecis Oral and Nasal Spray for Treating the Symptoms of COVID-19	Not yet recruiting	Y	No Results Available	COVID-19				https://ClinicalTrials.gov/show/NCT04357990
1087	COVID-19	141	Kerecis Oral and Nasal Spray for Treating the Symptoms of COVID-19	Not yet recruiting	Y	No Results Available		Kerecis Oral and Nasal Spray	Device		https://ClinicalTrials.gov/show/NCT04357990
1087	COVID-19	141	Kerecis Oral and Nasal Spray for Treating the Symptoms of COVID-19	Not yet recruiting	Y	No Results Available		Placebo	Other		https://ClinicalTrials.gov/show/NCT04357990
1087	COVID-19	141	Kerecis Oral and Nasal Spray for Treating the Symptoms of COVID-19	Not yet recruiting	Y	No Results Available					https://ClinicalTrials.gov/show/NCT04357990
1087	COVID-19	142	Host-pathogen Interactions, Immune Response, and Clinical Prognosis at COVID-19 - the CoVUm Trial	Not yet recruiting	Y	No Results Available	COVID-19				https://ClinicalTrials.gov/show/NCT04368013
1087	COVID-19	142	Host-pathogen Interactions, Immune Response, and Clinical Prognosis at COVID-19 - the CoVUm Trial	Not yet recruiting	Y	No Results Available		Extended sampling and procedures	Procedure		https://ClinicalTrials.gov/show/NCT04368013
1087	COVID-19	142	Host-pathogen Interactions, Immune Response, and Clinical Prognosis at COVID-19 - the CoVUm Trial	Not yet recruiting	Y	No Results Available				Incectious Diseases Clinic, Umeå, Västerbotten, Sweden	https://ClinicalTrials.gov/show/NCT04368013
1087	COVID-19	143	Expanded Access to Convalescent Plasma to Treat and Prevent Pulmonary Complications Associated With COVID-19	Available	Y	No Results Available	COVID-19				https://ClinicalTrials.gov/show/NCT04358211
1087	COVID-19	143	Expanded Access to Convalescent Plasma to Treat and Prevent Pulmonary Complications Associated With COVID-19	Available	Y	No Results Available		Biological: COVID-19 convalescent plasma	Biological		https://ClinicalTrials.gov/show/NCT04358211
1087	COVID-19	143	Expanded Access to Convalescent Plasma to Treat and Prevent Pulmonary Complications Associated With COVID-19	Available	Y	No Results Available				Tulane Medical Center, New Orleans, Louisiana, United States	https://ClinicalTrials.gov/show/NCT04358211
1087	COVID-19	144	Recombinant Human Angiotensin-converting Enzyme 2 (rhACE2) as a Treatment for Patients With COVID-19	Not yet recruiting	Y	No Results Available	COVID-19				https://ClinicalTrials.gov/show/NCT04335136
1087	COVID-19	144	Recombinant Human Angiotensin-converting Enzyme 2 (rhACE2) as a Treatment for Patients With COVID-19	Not yet recruiting	Y	No Results Available		RhACE2 APN01	Drug		https://ClinicalTrials.gov/show/NCT04335136
1087	COVID-19	144	Recombinant Human Angiotensin-converting Enzyme 2 (rhACE2) as a Treatment for Patients With COVID-19	Not yet recruiting	Y	No Results Available		Physiological saline solution	Drug		https://ClinicalTrials.gov/show/NCT04335136
1087	COVID-19	144	Recombinant Human Angiotensin-converting Enzyme 2 (rhACE2) as a Treatment for Patients With COVID-19	Not yet recruiting	Y	No Results Available				Medizinische Universität Innsbruck, Innsbruck, Austria	https://ClinicalTrials.gov/show/NCT04335136
1087	COVID-19	144	Recombinant Human Angiotensin-converting Enzyme 2 (rhACE2) as a Treatment for Patients With COVID-19	Not yet recruiting	Y	No Results Available				Kaiser Franz Josef Spital, 4. Medizinische Abteilung mit Infektions- und Tropenmedizin, Wien, Austria	https://ClinicalTrials.gov/show/NCT04335136
1087	COVID-19	144	Recombinant Human Angiotensin-converting Enzyme 2 (rhACE2) as a Treatment for Patients With COVID-19	Not yet recruiting	Y	No Results Available				Medizinische Universität Wien, Wien, Austria	https://ClinicalTrials.gov/show/NCT04335136
1087	COVID-19	144	Recombinant Human Angiotensin-converting Enzyme 2 (rhACE2) as a Treatment for Patients With COVID-19	Not yet recruiting	Y	No Results Available				The National University Hospital, Rigshospitalet, Copenhagen, Denmark	https://ClinicalTrials.gov/show/NCT04335136
1087	COVID-19	144	Recombinant Human Angiotensin-converting Enzyme 2 (rhACE2) as a Treatment for Patients With COVID-19	Not yet recruiting	Y	No Results Available				Herlev Gentofte Hospital, Herlev, Denmark	https://ClinicalTrials.gov/show/NCT04335136
1087	COVID-19	144	Recombinant Human Angiotensin-converting Enzyme 2 (rhACE2) as a Treatment for Patients With COVID-19	Not yet recruiting	Y	No Results Available				Nordsjællands Hospital, Hillerød, Denmark	https://ClinicalTrials.gov/show/NCT04335136
1087	COVID-19	144	Recombinant Human Angiotensin-converting Enzyme 2 (rhACE2) as a Treatment for Patients With COVID-19	Not yet recruiting	Y	No Results Available				Hvidovre Hospital, Hvidovre, Denmark	https://ClinicalTrials.gov/show/NCT04335136
1087	COVID-19	144	Recombinant Human Angiotensin-converting Enzyme 2 (rhACE2) as a Treatment for Patients With COVID-19	Not yet recruiting	Y	No Results Available				Universitätsklinikum Hamburg-Eppendorf, Hamburg, Germany	https://ClinicalTrials.gov/show/NCT04335136
1087	COVID-19	144	Recombinant Human Angiotensin-converting Enzyme 2 (rhACE2) as a Treatment for Patients With COVID-19	Not yet recruiting	Y	No Results Available				Klinikum rechts der Isar, Technische Universität München, München, Germany	https://ClinicalTrials.gov/show/NCT04335136
1087	COVID-19	145	Bidirectional Oxygenation Valve in the Management of Pulmonary Complications of COVID-19	Recruiting	Y	No Results Available	COVID-19				https://ClinicalTrials.gov/show/NCT04331366
1087	COVID-19	145	Bidirectional Oxygenation Valve in the Management of Pulmonary Complications of COVID-19	Recruiting	Y	No Results Available		GO2 PEEP MOUTHPIECE	Device		https://ClinicalTrials.gov/show/NCT04331366
1087	COVID-19	145	Bidirectional Oxygenation Valve in the Management of Pulmonary Complications of COVID-19	Recruiting	Y	No Results Available				Emory University Hospital, Atlanta, Georgia, United States	https://ClinicalTrials.gov/show/NCT04331366
1087	COVID-19	145	Bidirectional Oxygenation Valve in the Management of Pulmonary Complications of COVID-19	Recruiting	Y	No Results Available				Emory St. Joseph's Hospital, Atlanta, Georgia, United States	https://ClinicalTrials.gov/show/NCT04331366
1087	COVID-19	146	Efficacy and Safety Study of Allogeneic HB-adMSCs for the Treatment of COVID-19	Not yet recruiting	Y	No Results Available	COVID-19				https://ClinicalTrials.gov/show/NCT04362189
1087	COVID-19	146	Efficacy and Safety Study of Allogeneic HB-adMSCs for the Treatment of COVID-19	Not yet recruiting	Y	No Results Available		HB-adMSC	Drug		https://ClinicalTrials.gov/show/NCT04362189
1087	COVID-19	146	Efficacy and Safety Study of Allogeneic HB-adMSCs for the Treatment of COVID-19	Not yet recruiting	Y	No Results Available		Placebo	Drug		https://ClinicalTrials.gov/show/NCT04362189
1087	COVID-19	146	Efficacy and Safety Study of Allogeneic HB-adMSCs for the Treatment of COVID-19	Not yet recruiting	Y	No Results Available		HC	Drug		https://ClinicalTrials.gov/show/NCT04362189
1087	COVID-19	146	Efficacy and Safety Study of Allogeneic HB-adMSCs for the Treatment of COVID-19	Not yet recruiting	Y	No Results Available		AZ	Drug		https://ClinicalTrials.gov/show/NCT04362189
1087	COVID-19	146	Efficacy and Safety Study of Allogeneic HB-adMSCs for the Treatment of COVID-19	Not yet recruiting	Y	No Results Available				River Oaks Hospital and Clinics, Houston, Texas, United States	https://ClinicalTrials.gov/show/NCT04362189
1087	COVID-19	147	Treatments for COVID-19: Canadian Arm of the SOLIDARITY Trial	Recruiting	Y	No Results Available	COVID-19				https://ClinicalTrials.gov/show/NCT04330690
1087	COVID-19	147	Treatments for COVID-19: Canadian Arm of the SOLIDARITY Trial	Recruiting	Y	No Results Available		Lopinavir/ritonavir	Drug		https://ClinicalTrials.gov/show/NCT04330690
1087	COVID-19	147	Treatments for COVID-19: Canadian Arm of the SOLIDARITY Trial	Recruiting	Y	No Results Available		Hydroxychloroquine	Drug		https://ClinicalTrials.gov/show/NCT04330690
1087	COVID-19	147	Treatments for COVID-19: Canadian Arm of the SOLIDARITY Trial	Recruiting	Y	No Results Available		remdesivir	Drug		https://ClinicalTrials.gov/show/NCT04330690
1087	COVID-19	147	Treatments for COVID-19: Canadian Arm of the SOLIDARITY Trial	Recruiting	Y	No Results Available				University of Alberta Hopsital, Edmonton, Alberty, Canada	https://ClinicalTrials.gov/show/NCT04330690
1087	COVID-19	147	Treatments for COVID-19: Canadian Arm of the SOLIDARITY Trial	Recruiting	Y	No Results Available				Vancouver General Hospital, Vancouver Coastal Health, Univeristy of British Columbia, Vancouver, British Columbia, Canada	https://ClinicalTrials.gov/show/NCT04330690
1087	COVID-19	147	Treatments for COVID-19: Canadian Arm of the SOLIDARITY Trial	Recruiting	Y	No Results Available				St Paul's Hospital, Vancouver, British Columbia, Canada	https://ClinicalTrials.gov/show/NCT04330690
1087	COVID-19	147	Treatments for COVID-19: Canadian Arm of the SOLIDARITY Trial	Recruiting	Y	No Results Available				Island Health - Royal Jubilee Hospital, Victoria, British Columbia, Canada	https://ClinicalTrials.gov/show/NCT04330690
1087	COVID-19	147	Treatments for COVID-19: Canadian Arm of the SOLIDARITY Trial	Recruiting	Y	No Results Available				Island Health - Victoria General Hospital, Victoria, British Columbia, Canada	https://ClinicalTrials.gov/show/NCT04330690
1087	COVID-19	147	Treatments for COVID-19: Canadian Arm of the SOLIDARITY Trial	Recruiting	Y	No Results Available				The Ottawa Hospital - General Campus, Ottawa, Ontario, Canada	https://ClinicalTrials.gov/show/NCT04330690
1087	COVID-19	147	Treatments for COVID-19: Canadian Arm of the SOLIDARITY Trial	Recruiting	Y	No Results Available				The Ottawa Hospital - Civic Campus, Ottawa, Ontario, Canada	https://ClinicalTrials.gov/show/NCT04330690
1087	COVID-19	147	Treatments for COVID-19: Canadian Arm of the SOLIDARITY Trial	Recruiting	Y	No Results Available				North York General Hospital, Toronto, Ontario, Canada	https://ClinicalTrials.gov/show/NCT04330690
1087	COVID-19	147	Treatments for COVID-19: Canadian Arm of the SOLIDARITY Trial	Recruiting	Y	No Results Available				Sunnybrook Health Sciences Centre, Toronto, Ontario, Canada	https://ClinicalTrials.gov/show/NCT04330690
1087	COVID-19	147	Treatments for COVID-19: Canadian Arm of the SOLIDARITY Trial	Recruiting	Y	No Results Available				Toronto Western Hospital, Toronto, Ontario, Canada	https://ClinicalTrials.gov/show/NCT04330690
1087	COVID-19	147	Treatments for COVID-19: Canadian Arm of the SOLIDARITY Trial	Recruiting	Y	No Results Available				McGill University Health Centre-Glen Site Royal Victoria Hospital, Montréal, Quebec, Canada	https://ClinicalTrials.gov/show/NCT04330690
1087	COVID-19	147	Treatments for COVID-19: Canadian Arm of the SOLIDARITY Trial	Recruiting	Y	No Results Available				CHU de Québec - Université Laval, Québec, Quebec, Canada	https://ClinicalTrials.gov/show/NCT04330690
1087	COVID-19	147	Treatments for COVID-19: Canadian Arm of the SOLIDARITY Trial	Recruiting	Y	No Results Available				Institut Universitaire de Cardiologie et de Pneumologie de Québec- Université Laval, Québec, Quebec, Canada	https://ClinicalTrials.gov/show/NCT04330690
1087	COVID-19	147	Treatments for COVID-19: Canadian Arm of the SOLIDARITY Trial	Recruiting	Y	No Results Available				Centre Intégré Universitaire de Santé et de Services Sociaux de l'Estrie - Centre Hospitalier Universitaire de Sherbrooke, Sherbrooke, Quebec, Canada	https://ClinicalTrials.gov/show/NCT04330690
1087	COVID-19	148	Efficacy and Safety of Corticosteroids in Oxygen-dependent Patients With COVID-19 Pneumonia	Not yet recruiting	Y	No Results Available	COVID-19				https://ClinicalTrials.gov/show/NCT04359511
1087	COVID-19	148	Efficacy and Safety of Corticosteroids in Oxygen-dependent Patients With COVID-19 Pneumonia	Not yet recruiting	Y	No Results Available		Prednisone	Drug		https://ClinicalTrials.gov/show/NCT04359511
1087	COVID-19	148	Efficacy and Safety of Corticosteroids in Oxygen-dependent Patients With COVID-19 Pneumonia	Not yet recruiting	Y	No Results Available					https://ClinicalTrials.gov/show/NCT04359511
1087	COVID-19	149	Tocilizumab to Prevent Clinical Decompensation in Hospitalized, Non-critically Ill Patients With COVID-19 Pneumonitis	Recruiting	Y	No Results Available	COVID-19				https://ClinicalTrials.gov/show/NCT04331795
1087	COVID-19	149	Tocilizumab to Prevent Clinical Decompensation in Hospitalized, Non-critically Ill Patients With COVID-19 Pneumonitis	Recruiting	Y	No Results Available		Tocilizumab	Drug		https://ClinicalTrials.gov/show/NCT04331795
1087	COVID-19	149	Tocilizumab to Prevent Clinical Decompensation in Hospitalized, Non-critically Ill Patients With COVID-19 Pneumonitis	Recruiting	Y	No Results Available		Tocilizumab	Drug		https://ClinicalTrials.gov/show/NCT04331795
1087	COVID-19	149	Tocilizumab to Prevent Clinical Decompensation in Hospitalized, Non-critically Ill Patients With COVID-19 Pneumonitis	Recruiting	Y	No Results Available				University of Chicago Medicine, Chicago, Illinois, United States	https://ClinicalTrials.gov/show/NCT04331795
1087	COVID-19	150	Hydroxychloroquine in the Prevention of COVID-19 Infection in Healthcare Workers	Enrolling by invitation	N	No Results Available	COVID-19				https://ClinicalTrials.gov/show/NCT04333225
1087	COVID-19	150	Hydroxychloroquine in the Prevention of COVID-19 Infection in Healthcare Workers	Enrolling by invitation	N	No Results Available		Hydroxychloroquine	Drug		https://ClinicalTrials.gov/show/NCT04333225
1087	COVID-19	150	Hydroxychloroquine in the Prevention of COVID-19 Infection in Healthcare Workers	Enrolling by invitation	N	No Results Available				Baylor University Medical Center, Dallas, Texas, United States	https://ClinicalTrials.gov/show/NCT04333225
1087	COVID-19	151	Austrian CoronaVirus Adaptive Clinical Trial (COVID-19)	Recruiting	Y	No Results Available	COVID-19				https://ClinicalTrials.gov/show/NCT04351724
1087	COVID-19	151	Austrian CoronaVirus Adaptive Clinical Trial (COVID-19)	Recruiting	Y	No Results Available		Chloroquine or Hydroxychloroquine	Drug		https://ClinicalTrials.gov/show/NCT04351724
1087	COVID-19	151	Austrian CoronaVirus Adaptive Clinical Trial (COVID-19)	Recruiting	Y	No Results Available		Lopinavir/Ritonavir	Drug		https://ClinicalTrials.gov/show/NCT04351724
1087	COVID-19	151	Austrian CoronaVirus Adaptive Clinical Trial (COVID-19)	Recruiting	Y	No Results Available		Best standard of care	Other		https://ClinicalTrials.gov/show/NCT04351724
1087	COVID-19	151	Austrian CoronaVirus Adaptive Clinical Trial (COVID-19)	Recruiting	Y	No Results Available		Rivaroxaban	Drug		https://ClinicalTrials.gov/show/NCT04351724
1087	COVID-19	151	Austrian CoronaVirus Adaptive Clinical Trial (COVID-19)	Recruiting	Y	No Results Available		Thromboprophylaxis	Drug		https://ClinicalTrials.gov/show/NCT04351724
1087	COVID-19	151	Austrian CoronaVirus Adaptive Clinical Trial (COVID-19)	Recruiting	Y	No Results Available		Candesartan	Drug		https://ClinicalTrials.gov/show/NCT04351724
1087	COVID-19	151	Austrian CoronaVirus Adaptive Clinical Trial (COVID-19)	Recruiting	Y	No Results Available		non-RAS blocking antihypertensives	Drug		https://ClinicalTrials.gov/show/NCT04351724
1087	COVID-19	151	Austrian CoronaVirus Adaptive Clinical Trial (COVID-19)	Recruiting	Y	No Results Available		Clazakizumab	Drug		https://ClinicalTrials.gov/show/NCT04351724
1087	COVID-19	151	Austrian CoronaVirus Adaptive Clinical Trial (COVID-19)	Recruiting	Y	No Results Available		placebo for clazakizumab	Drug		https://ClinicalTrials.gov/show/NCT04351724
1087	COVID-19	151	Austrian CoronaVirus Adaptive Clinical Trial (COVID-19)	Recruiting	Y	No Results Available				Medical University of Innsbruck, Innsbruck, Tirol, Austria	https://ClinicalTrials.gov/show/NCT04351724
1087	COVID-19	151	Austrian CoronaVirus Adaptive Clinical Trial (COVID-19)	Recruiting	Y	No Results Available				Medical University of Vienna, Vienna, Austria	https://ClinicalTrials.gov/show/NCT04351724
1087	COVID-19	151	Austrian CoronaVirus Adaptive Clinical Trial (COVID-19)	Recruiting	Y	No Results Available				Wilhelminenspital, Vienna, Austria	https://ClinicalTrials.gov/show/NCT04351724
1087	COVID-19	151	Austrian CoronaVirus Adaptive Clinical Trial (COVID-19)	Recruiting	Y	No Results Available				SMZ Süd Kaiser Franz Josef Spital, Vienna, Austria	https://ClinicalTrials.gov/show/NCT04351724
1087	COVID-19	151	Austrian CoronaVirus Adaptive Clinical Trial (COVID-19)	Recruiting	Y	No Results Available				KH Hietzing, Vienna, Austria	https://ClinicalTrials.gov/show/NCT04351724
1087	COVID-19	151	Austrian CoronaVirus Adaptive Clinical Trial (COVID-19)	Recruiting	Y	No Results Available				SMZ Baumgartner Höhe Otto Wagner Spital, Vienna, Austria	https://ClinicalTrials.gov/show/NCT04351724
1087	COVID-19	151	Austrian CoronaVirus Adaptive Clinical Trial (COVID-19)	Recruiting	Y	No Results Available				SMZ Ost Donauspital, Vienna, Austria	https://ClinicalTrials.gov/show/NCT04351724
1087	COVID-19	152	Treatment in Patients With Suspected or Confirmed COVID-19 With Early Moderate or Severe Disease	Recruiting	Y	No Results Available	COVID-19				https://ClinicalTrials.gov/show/NCT04344444
1087	COVID-19	152	Treatment in Patients With Suspected or Confirmed COVID-19 With Early Moderate or Severe Disease	Recruiting	Y	No Results Available		Hydroxychloroquine	Drug		https://ClinicalTrials.gov/show/NCT04344444
1087	COVID-19	152	Treatment in Patients With Suspected or Confirmed COVID-19 With Early Moderate or Severe Disease	Recruiting	Y	No Results Available		Azithromycin	Drug		https://ClinicalTrials.gov/show/NCT04344444
1087	COVID-19	152	Treatment in Patients With Suspected or Confirmed COVID-19 With Early Moderate or Severe Disease	Recruiting	Y	No Results Available				University Medical Center New Orleans, New Orleans, Louisiana, United States	https://ClinicalTrials.gov/show/NCT04344444
1087	COVID-19	153	Direct Income SupporT and Advice Negating Spread of Epidemic COVID-19: a Randomized Controlled Trial	Not yet recruiting	Y	No Results Available	COVID-19				https://ClinicalTrials.gov/show/NCT04359264
1087	COVID-19	153	Direct Income SupporT and Advice Negating Spread of Epidemic COVID-19: a Randomized Controlled Trial	Not yet recruiting	Y	No Results Available		Cash transfer	Other		https://ClinicalTrials.gov/show/NCT04359264
1087	COVID-19	153	Direct Income SupporT and Advice Negating Spread of Epidemic COVID-19: a Randomized Controlled Trial	Not yet recruiting	Y	No Results Available				Municipality of Assiginack Family Health Team, Assiginack, Ontario, Canada	https://ClinicalTrials.gov/show/NCT04359264
1087	COVID-19	153	Direct Income SupporT and Advice Negating Spread of Epidemic COVID-19: a Randomized Controlled Trial	Not yet recruiting	Y	No Results Available				St Michael's Hospital Academic Family Health Team, Toronto, Ontario, Canada	https://ClinicalTrials.gov/show/NCT04359264
1087	COVID-19	154	Effect of CytoSorb Adsorber on Hemodynamic and Immunological Parameters in Critical Ill Patients With COVID-19	Recruiting	Y	No Results Available	COVID-19				https://ClinicalTrials.gov/show/NCT04344080
1087	COVID-19	154	Effect of CytoSorb Adsorber on Hemodynamic and Immunological Parameters in Critical Ill Patients With COVID-19	Recruiting	Y	No Results Available		CytoSorb-Therapy	Device		https://ClinicalTrials.gov/show/NCT04344080
1087	COVID-19	154	Effect of CytoSorb Adsorber on Hemodynamic and Immunological Parameters in Critical Ill Patients With COVID-19	Recruiting	Y	No Results Available				University Medical Center Hamburg-Eppendorf, Hamburg, Germany	https://ClinicalTrials.gov/show/NCT04344080
1087	COVID-19	155	Efficacy and Safety of MTX-loaded Nanoparticles to Treat Severe COVID-19 Patients	Not yet recruiting	Y	No Results Available	COVID-19				https://ClinicalTrials.gov/show/NCT04352465
1087	COVID-19	155	Efficacy and Safety of MTX-loaded Nanoparticles to Treat Severe COVID-19 Patients	Not yet recruiting	Y	No Results Available		Methotrexate	Drug		https://ClinicalTrials.gov/show/NCT04352465
1087	COVID-19	155	Efficacy and Safety of MTX-loaded Nanoparticles to Treat Severe COVID-19 Patients	Not yet recruiting	Y	No Results Available		Methotrexate	Drug		https://ClinicalTrials.gov/show/NCT04352465
1087	COVID-19	155	Efficacy and Safety of MTX-loaded Nanoparticles to Treat Severe COVID-19 Patients	Not yet recruiting	Y	No Results Available		Methotrexate	Drug		https://ClinicalTrials.gov/show/NCT04352465
1087	COVID-19	155	Efficacy and Safety of MTX-loaded Nanoparticles to Treat Severe COVID-19 Patients	Not yet recruiting	Y	No Results Available				Prevent Senior Private Operadora de Saúde LTDA., São Paulo, Brazil	https://ClinicalTrials.gov/show/NCT04352465
1087	COVID-19	156	Observational Study, Use of Canakinumab Administered Subcutaneously in the Treatment COVID-19 Pneumonia	Not yet recruiting	Y	No Results Available	COVID-19				https://ClinicalTrials.gov/show/NCT04348448
1087	COVID-19	156	Observational Study, Use of Canakinumab Administered Subcutaneously in the Treatment COVID-19 Pneumonia	Not yet recruiting	Y	No Results Available		Canakinumab 150 MG/ML [Ilaris]	Drug		https://ClinicalTrials.gov/show/NCT04348448
1087	COVID-19	156	Observational Study, Use of Canakinumab Administered Subcutaneously in the Treatment COVID-19 Pneumonia	Not yet recruiting	Y	No Results Available					https://ClinicalTrials.gov/show/NCT04348448
1087	COVID-19	157	Hydroxychloroquine and Azithromycin as Prophylaxis for Healthcare Workers Dealing With COVID19 Patients	Not yet recruiting	Y	No Results Available	COVID-19				https://ClinicalTrials.gov/show/NCT04354597
1087	COVID-19	157	Hydroxychloroquine and Azithromycin as Prophylaxis for Healthcare Workers Dealing With COVID19 Patients	Not yet recruiting	Y	No Results Available		HCQ & AZ	Drug		https://ClinicalTrials.gov/show/NCT04354597
1087	COVID-19	157	Hydroxychloroquine and Azithromycin as Prophylaxis for Healthcare Workers Dealing With COVID19 Patients	Not yet recruiting	Y	No Results Available				King Hussein Cancer Center, Amman, Jordan	https://ClinicalTrials.gov/show/NCT04354597
1087	COVID-19	158	A Single-center Retrospective Study to Find Prediction Factors Related to Mortality of COVID-19 Patients.	Completed	N	No Results Available	COVID-19				https://ClinicalTrials.gov/show/NCT04365634
1087	COVID-19	158	A Single-center Retrospective Study to Find Prediction Factors Related to Mortality of COVID-19 Patients.	Completed	N	No Results Available					https://ClinicalTrials.gov/show/NCT04365634
1087	COVID-19	158	A Single-center Retrospective Study to Find Prediction Factors Related to Mortality of COVID-19 Patients.	Completed	N	No Results Available				Tongji Hospital, Wuhan, Hubei, China	https://ClinicalTrials.gov/show/NCT04365634
1087	COVID-19	159	Gargling and Nasal Rinses to Reduce Oro- and Nasopharyngeal Viral Load in Patients With COVID-19	Recruiting	Y	No Results Available	COVID-19				https://ClinicalTrials.gov/show/NCT04344236
1087	COVID-19	159	Gargling and Nasal Rinses to Reduce Oro- and Nasopharyngeal Viral Load in Patients With COVID-19	Recruiting	Y	No Results Available		Saline oral/nasal rinse	Drug		https://ClinicalTrials.gov/show/NCT04344236
1087	COVID-19	159	Gargling and Nasal Rinses to Reduce Oro- and Nasopharyngeal Viral Load in Patients With COVID-19	Recruiting	Y	No Results Available		0.5% Povidone/Iodine oral/nasal rinse	Drug		https://ClinicalTrials.gov/show/NCT04344236
1087	COVID-19	159	Gargling and Nasal Rinses to Reduce Oro- and Nasopharyngeal Viral Load in Patients With COVID-19	Recruiting	Y	No Results Available		0.12% Chlorhexidine oral/nasal rinse	Drug		https://ClinicalTrials.gov/show/NCT04344236
1087	COVID-19	159	Gargling and Nasal Rinses to Reduce Oro- and Nasopharyngeal Viral Load in Patients With COVID-19	Recruiting	Y	No Results Available				NYU Langone Health, New York, New York, United States	https://ClinicalTrials.gov/show/NCT04344236
1087	COVID-19	160	Comparison of Lopinavir/Ritonavir or Hydroxychloroquine in Patients With Mild Coronavirus Disease (COVID-19)	Recruiting	Y	No Results Available	COVID-19				https://ClinicalTrials.gov/show/NCT04307693
1087	COVID-19	160	Comparison of Lopinavir/Ritonavir or Hydroxychloroquine in Patients With Mild Coronavirus Disease (COVID-19)	Recruiting	Y	No Results Available		Lopinavir/ritonavir	Drug		https://ClinicalTrials.gov/show/NCT04307693
1087	COVID-19	160	Comparison of Lopinavir/Ritonavir or Hydroxychloroquine in Patients With Mild Coronavirus Disease (COVID-19)	Recruiting	Y	No Results Available		Hydroxychloroquine sulfate	Drug		https://ClinicalTrials.gov/show/NCT04307693
1087	COVID-19	160	Comparison of Lopinavir/Ritonavir or Hydroxychloroquine in Patients With Mild Coronavirus Disease (COVID-19)	Recruiting	Y	No Results Available				Asan Medical Center, University of Ulsan College of Medicine, Seoul, Korea, Republic of	https://ClinicalTrials.gov/show/NCT04307693
1087	COVID-19	161	COVID-19 OUTBREAK AND SOLID ORGAN TRANSPLANTATION (SOT) : AN INTERNATIONAL WEB-BASED SURVEY	Completed	N	No Results Available	COVID-19 OUTBREAK AND SOLID ORGAN TRANSPLANTATION				https://ClinicalTrials.gov/show/NCT04367896
1087	COVID-19	161	COVID-19 OUTBREAK AND SOLID ORGAN TRANSPLANTATION (SOT) : AN INTERNATIONAL WEB-BASED SURVEY	Completed	N	No Results Available		Survey Group	Other		https://ClinicalTrials.gov/show/NCT04367896
1087	COVID-19	161	COVID-19 OUTBREAK AND SOLID ORGAN TRANSPLANTATION (SOT) : AN INTERNATIONAL WEB-BASED SURVEY	Completed	N	No Results Available				Fondazione Policlinico Universitario "Agostino Gemelli", Rome, Italy	https://ClinicalTrials.gov/show/NCT04367896
1087	COVID-19	162	Clinical Impact of BACTEK-R in Subject With Mild Pneumonia Due to COVID-19 Infection	Not yet recruiting	Y	No Results Available	COVID-19				https://ClinicalTrials.gov/show/NCT04363814
1087	COVID-19	162	Clinical Impact of BACTEK-R in Subject With Mild Pneumonia Due to COVID-19 Infection	Not yet recruiting	Y	No Results Available		Bactek-R	Biological		https://ClinicalTrials.gov/show/NCT04363814
1087	COVID-19	162	Clinical Impact of BACTEK-R in Subject With Mild Pneumonia Due to COVID-19 Infection	Not yet recruiting	Y	No Results Available					https://ClinicalTrials.gov/show/NCT04363814
1087	COVID-19	163	A Randomized Controlled Clinical Trial: Hydroxychloroquine for the Treatment of COVID-19 in Hospitalized Patients	Recruiting	Y	No Results Available	COVID-19				https://ClinicalTrials.gov/show/NCT04345692
1087	COVID-19	163	A Randomized Controlled Clinical Trial: Hydroxychloroquine for the Treatment of COVID-19 in Hospitalized Patients	Recruiting	Y	No Results Available		Hydroxychloroquine	Drug		https://ClinicalTrials.gov/show/NCT04345692
1087	COVID-19	163	A Randomized Controlled Clinical Trial: Hydroxychloroquine for the Treatment of COVID-19 in Hospitalized Patients	Recruiting	Y	No Results Available				Queen's Medical Center, Honolulu, Hawaii, United States	https://ClinicalTrials.gov/show/NCT04345692
1087	COVID-19	164	Single-Blind Study of a Single Dose of Peginterferon Lambda-1a Compared With Placebo in Outpatients With Mild COVID-19	Recruiting	Y	No Results Available	COVID-19				https://ClinicalTrials.gov/show/NCT04331899
1087	COVID-19	164	Single-Blind Study of a Single Dose of Peginterferon Lambda-1a Compared With Placebo in Outpatients With Mild COVID-19	Recruiting	Y	No Results Available		Peginterferon Lambda-1a	Drug		https://ClinicalTrials.gov/show/NCT04331899
1087	COVID-19	164	Single-Blind Study of a Single Dose of Peginterferon Lambda-1a Compared With Placebo in Outpatients With Mild COVID-19	Recruiting	Y	No Results Available		Placebo	Other		https://ClinicalTrials.gov/show/NCT04331899
1087	COVID-19	164	Single-Blind Study of a Single Dose of Peginterferon Lambda-1a Compared With Placebo in Outpatients With Mild COVID-19	Recruiting	Y	No Results Available				Stanford University School of Medicine, Stanford, California, United States	https://ClinicalTrials.gov/show/NCT04331899
1087	COVID-19	165	Chloroquine, Hydroxychloroquine or Only Supportive Care in Patients AdmItted With Moderate to Severe COVID-19	Recruiting	Y	No Results Available	COVID-19				https://ClinicalTrials.gov/show/NCT04362332
1087	COVID-19	165	Chloroquine, Hydroxychloroquine or Only Supportive Care in Patients AdmItted With Moderate to Severe COVID-19	Recruiting	Y	No Results Available		Chloroquine Sulfate	Drug		https://ClinicalTrials.gov/show/NCT04362332
1087	COVID-19	165	Chloroquine, Hydroxychloroquine or Only Supportive Care in Patients AdmItted With Moderate to Severe COVID-19	Recruiting	Y	No Results Available		Hydroxychloroquine	Drug		https://ClinicalTrials.gov/show/NCT04362332
1087	COVID-19	165	Chloroquine, Hydroxychloroquine or Only Supportive Care in Patients AdmItted With Moderate to Severe COVID-19	Recruiting	Y	No Results Available		Standard supportive care	Other		https://ClinicalTrials.gov/show/NCT04362332
1087	COVID-19	165	Chloroquine, Hydroxychloroquine or Only Supportive Care in Patients AdmItted With Moderate to Severe COVID-19	Recruiting	Y	No Results Available				UMCU, Utrecht, Netherlands	https://ClinicalTrials.gov/show/NCT04362332
1087	COVID-19	166	Hydroxychloroquine for the Treatment of Patients With Mild to Moderate COVID-19 to Prevent Progression to Severe Infection or Death	Not yet recruiting	Y	No Results Available	COVID-19				https://ClinicalTrials.gov/show/NCT04323631
1087	COVID-19	166	Hydroxychloroquine for the Treatment of Patients With Mild to Moderate COVID-19 to Prevent Progression to Severe Infection or Death	Not yet recruiting	Y	No Results Available		Hydroxychloroquine	Drug		https://ClinicalTrials.gov/show/NCT04323631
1087	COVID-19	166	Hydroxychloroquine for the Treatment of Patients With Mild to Moderate COVID-19 to Prevent Progression to Severe Infection or Death	Not yet recruiting	Y	No Results Available		The control group will not receive hydroxychloroquine	Other		https://ClinicalTrials.gov/show/NCT04323631
1087	COVID-19	166	Hydroxychloroquine for the Treatment of Patients With Mild to Moderate COVID-19 to Prevent Progression to Severe Infection or Death	Not yet recruiting	Y	No Results Available					https://ClinicalTrials.gov/show/NCT04323631
1087	COVID-19	167	Pre-Exposure Prophylaxis With Hydroxychloroquine for High-Risk Healthcare Workers During the COVID-19 Pandemic	Recruiting	Y	No Results Available	COVID-19				https://ClinicalTrials.gov/show/NCT04331834
1087	COVID-19	167	Pre-Exposure Prophylaxis With Hydroxychloroquine for High-Risk Healthcare Workers During the COVID-19 Pandemic	Recruiting	Y	No Results Available		Hydroxychloroquine	Drug		https://ClinicalTrials.gov/show/NCT04331834
1087	COVID-19	167	Pre-Exposure Prophylaxis With Hydroxychloroquine for High-Risk Healthcare Workers During the COVID-19 Pandemic	Recruiting	Y	No Results Available		Placebos	Drug		https://ClinicalTrials.gov/show/NCT04331834
1087	COVID-19	167	Pre-Exposure Prophylaxis With Hydroxychloroquine for High-Risk Healthcare Workers During the COVID-19 Pandemic	Recruiting	Y	No Results Available				ISGlobal, Barcelona, Spain	https://ClinicalTrials.gov/show/NCT04331834
1087	COVID-19	168	Ozone Auto-hemotherapy for COVID-19 Pneumonia	Not yet recruiting	Y	No Results Available	COVID-19 Pneumonia				https://ClinicalTrials.gov/show/NCT04370223
1087	COVID-19	168	Ozone Auto-hemotherapy for COVID-19 Pneumonia	Not yet recruiting	Y	No Results Available		Ozone auto-hemotherapy	Biological		https://ClinicalTrials.gov/show/NCT04370223
1087	COVID-19	168	Ozone Auto-hemotherapy for COVID-19 Pneumonia	Not yet recruiting	Y	No Results Available				Hospital Universitari Dr Josep Trueta, Girona, Spain	https://ClinicalTrials.gov/show/NCT04370223
1087	COVID-19	168	Ozone Auto-hemotherapy for COVID-19 Pneumonia	Not yet recruiting	Y	No Results Available				Clinica Nuestra Señora del Rosario, Ibiza, Spain	https://ClinicalTrials.gov/show/NCT04370223
1087	COVID-19	168	Ozone Auto-hemotherapy for COVID-19 Pneumonia	Not yet recruiting	Y	No Results Available				Hospital Quirón Rey Juan Carlos I, Madrid, Spain	https://ClinicalTrials.gov/show/NCT04370223
1087	COVID-19	168	Ozone Auto-hemotherapy for COVID-19 Pneumonia	Not yet recruiting	Y	No Results Available				Spanish Society of Ozone therapy, Valencia, Spain	https://ClinicalTrials.gov/show/NCT04370223
1087	COVID-19	169	Safety and Efficacy Study of Allogeneic Human Dental Pulp Mesenchymal Stem Cells to Treat Severe COVID-19 Patients	Recruiting	Y	No Results Available	COVID-19				https://ClinicalTrials.gov/show/NCT04336254
1087	COVID-19	169	Safety and Efficacy Study of Allogeneic Human Dental Pulp Mesenchymal Stem Cells to Treat Severe COVID-19 Patients	Recruiting	Y	No Results Available		allogeneic human dental pulp stem cells (BSH BTC & Utooth BTC)	Biological		https://ClinicalTrials.gov/show/NCT04336254
1087	COVID-19	169	Safety and Efficacy Study of Allogeneic Human Dental Pulp Mesenchymal Stem Cells to Treat Severe COVID-19 Patients	Recruiting	Y	No Results Available		Intravenous saline injection (Placebo)	Other		https://ClinicalTrials.gov/show/NCT04336254
1087	COVID-19	169	Safety and Efficacy Study of Allogeneic Human Dental Pulp Mesenchymal Stem Cells to Treat Severe COVID-19 Patients	Recruiting	Y	No Results Available				Renmin Hospital of Wuhan University (East Campus), Wuhan, Hubei, China	https://ClinicalTrials.gov/show/NCT04336254
1087	COVID-19	170	The Use PUL-042 to Reduce the Infection Rate and Progression to COVID-19 in Adults Exposed to SARS-CoV-2	Not yet recruiting	Y	No Results Available	COVID-19				https://ClinicalTrials.gov/show/NCT04313023
1087	COVID-19	170	The Use PUL-042 to Reduce the Infection Rate and Progression to COVID-19 in Adults Exposed to SARS-CoV-2	Not yet recruiting	Y	No Results Available		PUL-042 Inhalation Solution	Drug		https://ClinicalTrials.gov/show/NCT04313023
1087	COVID-19	170	The Use PUL-042 to Reduce the Infection Rate and Progression to COVID-19 in Adults Exposed to SARS-CoV-2	Not yet recruiting	Y	No Results Available		Placebo	Drug		https://ClinicalTrials.gov/show/NCT04313023
1087	COVID-19	170	The Use PUL-042 to Reduce the Infection Rate and Progression to COVID-19 in Adults Exposed to SARS-CoV-2	Not yet recruiting	Y	No Results Available					https://ClinicalTrials.gov/show/NCT04313023
1087	COVID-19	171	Clinical Trial of Combined Use of Hydroxychloroquine, Azithromycin, and Tocilizumab for the Treatment of COVID-19	Recruiting	Y	No Results Available	COVID-19				https://ClinicalTrials.gov/show/NCT04332094
1087	COVID-19	171	Clinical Trial of Combined Use of Hydroxychloroquine, Azithromycin, and Tocilizumab for the Treatment of COVID-19	Recruiting	Y	No Results Available		Tocilizumab	Drug		https://ClinicalTrials.gov/show/NCT04332094
1087	COVID-19	171	Clinical Trial of Combined Use of Hydroxychloroquine, Azithromycin, and Tocilizumab for the Treatment of COVID-19	Recruiting	Y	No Results Available		Hydroxychloroquine	Drug		https://ClinicalTrials.gov/show/NCT04332094
1087	COVID-19	171	Clinical Trial of Combined Use of Hydroxychloroquine, Azithromycin, and Tocilizumab for the Treatment of COVID-19	Recruiting	Y	No Results Available		Azithromycin	Drug		https://ClinicalTrials.gov/show/NCT04332094
1087	COVID-19	171	Clinical Trial of Combined Use of Hydroxychloroquine, Azithromycin, and Tocilizumab for the Treatment of COVID-19	Recruiting	Y	No Results Available				Hospital de la Santa Creu i Sant Pau, Barcelona, Spain	https://ClinicalTrials.gov/show/NCT04332094
1087	COVID-19	172	Study to Evaluate the Safety and Antiviral Activity of Remdesivir (GS-5734™) in Participants With Severe Coronavirus Disease (COVID-19)	Recruiting	Y	No Results Available	COVID-19				https://ClinicalTrials.gov/show/NCT04292899
1087	COVID-19	172	Study to Evaluate the Safety and Antiviral Activity of Remdesivir (GS-5734™) in Participants With Severe Coronavirus Disease (COVID-19)	Recruiting	Y	No Results Available		Remdesivir	Drug		https://ClinicalTrials.gov/show/NCT04292899
1087	COVID-19	172	Study to Evaluate the Safety and Antiviral Activity of Remdesivir (GS-5734™) in Participants With Severe Coronavirus Disease (COVID-19)	Recruiting	Y	No Results Available		Standard of Care	Drug		https://ClinicalTrials.gov/show/NCT04292899
1087	COVID-19	172	Study to Evaluate the Safety and Antiviral Activity of Remdesivir (GS-5734™) in Participants With Severe Coronavirus Disease (COVID-19)	Recruiting	Y	No Results Available				Kaiser Permanente Los Angeles Medical Center, 3340 E. La Palma Avenue, Anaheim, California, United States	https://ClinicalTrials.gov/show/NCT04292899
1087	COVID-19	172	Study to Evaluate the Safety and Antiviral Activity of Remdesivir (GS-5734™) in Participants With Severe Coronavirus Disease (COVID-19)	Recruiting	Y	No Results Available				Mills-Peninsula Medical Center, Burlingame, California, United States	https://ClinicalTrials.gov/show/NCT04292899
1087	COVID-19	172	Study to Evaluate the Safety and Antiviral Activity of Remdesivir (GS-5734™) in Participants With Severe Coronavirus Disease (COVID-19)	Recruiting	Y	No Results Available				Kaiser Permanente Los Angeles Medical Center, 9333 Imperial Highway, Downey, California, United States	https://ClinicalTrials.gov/show/NCT04292899
1087	COVID-19	172	Study to Evaluate the Safety and Antiviral Activity of Remdesivir (GS-5734™) in Participants With Severe Coronavirus Disease (COVID-19)	Recruiting	Y	No Results Available				Kaiser Permanente Los Angeles Medical Center, 9961 Sierra Ave, Fontana, California, United States	https://ClinicalTrials.gov/show/NCT04292899
1087	COVID-19	172	Study to Evaluate the Safety and Antiviral Activity of Remdesivir (GS-5734™) in Participants With Severe Coronavirus Disease (COVID-19)	Recruiting	Y	No Results Available				St Joseph Hospital Eureka, Fortuna, California, United States	https://ClinicalTrials.gov/show/NCT04292899
1087	COVID-19	172	Study to Evaluate the Safety and Antiviral Activity of Remdesivir (GS-5734™) in Participants With Severe Coronavirus Disease (COVID-19)	Recruiting	Y	No Results Available				Kaiser Permanente Los Angeles Medical Center, 25825 S. Vermont Ave., Harbor City, California, United States	https://ClinicalTrials.gov/show/NCT04292899
1087	COVID-19	172	Study to Evaluate the Safety and Antiviral Activity of Remdesivir (GS-5734™) in Participants With Severe Coronavirus Disease (COVID-19)	Recruiting	Y	No Results Available				Kaiser Permanente Los Angeles Medical Center, Los Angeles, California, United States	https://ClinicalTrials.gov/show/NCT04292899
1087	COVID-19	172	Study to Evaluate the Safety and Antiviral Activity of Remdesivir (GS-5734™) in Participants With Severe Coronavirus Disease (COVID-19)	Recruiting	Y	No Results Available				Kaiser Permanente Los Angeles Medical Center, 6041 Cadillac Ave., Los Angeles, California, United States	https://ClinicalTrials.gov/show/NCT04292899
1087	COVID-19	172	Study to Evaluate the Safety and Antiviral Activity of Remdesivir (GS-5734™) in Participants With Severe Coronavirus Disease (COVID-19)	Recruiting	Y	No Results Available				Kaiser Permanente Los Angeles Medical Center, 5601 De Soto Avenue, Los Angeles, California, United States	https://ClinicalTrials.gov/show/NCT04292899
1087	COVID-19	172	Study to Evaluate the Safety and Antiviral Activity of Remdesivir (GS-5734™) in Participants With Severe Coronavirus Disease (COVID-19)	Recruiting	Y	No Results Available				Kaiser Permanente Los Angeles Medical Center, 10800 Magnolia Avenue, Los Angeles, California, United States	https://ClinicalTrials.gov/show/NCT04292899
1087	COVID-19	172	Study to Evaluate the Safety and Antiviral Activity of Remdesivir (GS-5734™) in Participants With Severe Coronavirus Disease (COVID-19)	Recruiting	Y	No Results Available				Mission Hospital Regional Medical Center, Mission Viejo, California, United States	https://ClinicalTrials.gov/show/NCT04292899
1087	COVID-19	172	Study to Evaluate the Safety and Antiviral Activity of Remdesivir (GS-5734™) in Participants With Severe Coronavirus Disease (COVID-19)	Recruiting	Y	No Results Available				Kaiser Permanente Los Angeles Medical Center, 27300 Iris Avenue, Moreno Valley, California, United States	https://ClinicalTrials.gov/show/NCT04292899
1087	COVID-19	172	Study to Evaluate the Safety and Antiviral Activity of Remdesivir (GS-5734™) in Participants With Severe Coronavirus Disease (COVID-19)	Recruiting	Y	No Results Available				El Camino Hospital, Mountain View, California, United States	https://ClinicalTrials.gov/show/NCT04292899
1087	COVID-19	172	Study to Evaluate the Safety and Antiviral Activity of Remdesivir (GS-5734™) in Participants With Severe Coronavirus Disease (COVID-19)	Recruiting	Y	No Results Available				Hoag Memorial Hospital Presbyterian, Newport Beach, California, United States	https://ClinicalTrials.gov/show/NCT04292899
1087	COVID-19	172	Study to Evaluate the Safety and Antiviral Activity of Remdesivir (GS-5734™) in Participants With Severe Coronavirus Disease (COVID-19)	Recruiting	Y	No Results Available				Kaiser Permanente Oakland Medical Center, Oakland, California, United States	https://ClinicalTrials.gov/show/NCT04292899
1087	COVID-19	172	Study to Evaluate the Safety and Antiviral Activity of Remdesivir (GS-5734™) in Participants With Severe Coronavirus Disease (COVID-19)	Recruiting	Y	No Results Available				Kaiser Permanente Los Angeles Medical Center, 2295 S. Vineyard Avenue, Ontario, California, United States	https://ClinicalTrials.gov/show/NCT04292899
1087	COVID-19	172	Study to Evaluate the Safety and Antiviral Activity of Remdesivir (GS-5734™) in Participants With Severe Coronavirus Disease (COVID-19)	Recruiting	Y	No Results Available				The Center for Cancer Prevention and Treatment at St. Joseph Hospital of Orange, Orange, California, United States	https://ClinicalTrials.gov/show/NCT04292899
1087	COVID-19	172	Study to Evaluate the Safety and Antiviral Activity of Remdesivir (GS-5734™) in Participants With Severe Coronavirus Disease (COVID-19)	Recruiting	Y	No Results Available				Kaiser Permanente Los Angeles Medical Center, 13651 Willard Street, Panorama City, California, United States	https://ClinicalTrials.gov/show/NCT04292899
1087	COVID-19	172	Study to Evaluate the Safety and Antiviral Activity of Remdesivir (GS-5734™) in Participants With Severe Coronavirus Disease (COVID-19)	Recruiting	Y	No Results Available				Sutter Medical Center Sacramento, One Medical Plaza, Roseville, California, United States	https://ClinicalTrials.gov/show/NCT04292899
1087	COVID-19	172	Study to Evaluate the Safety and Antiviral Activity of Remdesivir (GS-5734™) in Participants With Severe Coronavirus Disease (COVID-19)	Recruiting	Y	No Results Available				Sutter Medical Center Sacramento, Sacramento, California, United States	https://ClinicalTrials.gov/show/NCT04292899
1087	COVID-19	172	Study to Evaluate the Safety and Antiviral Activity of Remdesivir (GS-5734™) in Participants With Severe Coronavirus Disease (COVID-19)	Recruiting	Y	No Results Available				Kaiser Permanente Los Angeles Medical Center, 9455 Clairemont Mesa Blvd, San Diego, California, United States	https://ClinicalTrials.gov/show/NCT04292899
1087	COVID-19	172	Study to Evaluate the Safety and Antiviral Activity of Remdesivir (GS-5734™) in Participants With Severe Coronavirus Disease (COVID-19)	Recruiting	Y	No Results Available				Kaiser Permanente Los Angeles Medical Center, 4647 Zion Avenue, San Diego, California, United States	https://ClinicalTrials.gov/show/NCT04292899
1087	COVID-19	172	Study to Evaluate the Safety and Antiviral Activity of Remdesivir (GS-5734™) in Participants With Severe Coronavirus Disease (COVID-19)	Recruiting	Y	No Results Available				Kaiser Permanente Oakland Medical Center, 1200 El Camino Real, San Francisco, California, United States	https://ClinicalTrials.gov/show/NCT04292899
1087	COVID-19	172	Study to Evaluate the Safety and Antiviral Activity of Remdesivir (GS-5734™) in Participants With Severe Coronavirus Disease (COVID-19)	Recruiting	Y	No Results Available				California Pacific Medical Center-Infectious Disease Associates Medical Group, San Francisco, California, United States	https://ClinicalTrials.gov/show/NCT04292899
1087	COVID-19	172	Study to Evaluate the Safety and Antiviral Activity of Remdesivir (GS-5734™) in Participants With Severe Coronavirus Disease (COVID-19)	Recruiting	Y	No Results Available				Kaiser Permanente-Oakland, 2425 Geary Blvd, San Francisco, California, United States	https://ClinicalTrials.gov/show/NCT04292899
1087	COVID-19	172	Study to Evaluate the Safety and Antiviral Activity of Remdesivir (GS-5734™) in Participants With Severe Coronavirus Disease (COVID-19)	Recruiting	Y	No Results Available				Kaiser Permanente Oakland Medical Center, 250 Hospital Parkway, Suite 850, San Jose, California, United States	https://ClinicalTrials.gov/show/NCT04292899
1087	COVID-19	172	Study to Evaluate the Safety and Antiviral Activity of Remdesivir (GS-5734™) in Participants With Severe Coronavirus Disease (COVID-19)	Recruiting	Y	No Results Available				Kaiser Permanente Oakland Medical Center, 2500 Merced St, San Leandro, California, United States	https://ClinicalTrials.gov/show/NCT04292899
1087	COVID-19	172	Study to Evaluate the Safety and Antiviral Activity of Remdesivir (GS-5734™) in Participants With Severe Coronavirus Disease (COVID-19)	Recruiting	Y	No Results Available				Kaiser Permanente Oakland Medical Center, 700 Lawrence Expressway, Santa Clara, California, United States	https://ClinicalTrials.gov/show/NCT04292899
1087	COVID-19	172	Study to Evaluate the Safety and Antiviral Activity of Remdesivir (GS-5734™) in Participants With Severe Coronavirus Disease (COVID-19)	Recruiting	Y	No Results Available				Providence St. Johns Medical Center, Santa Monica, California, United States	https://ClinicalTrials.gov/show/NCT04292899
1087	COVID-19	172	Study to Evaluate the Safety and Antiviral Activity of Remdesivir (GS-5734™) in Participants With Severe Coronavirus Disease (COVID-19)	Recruiting	Y	No Results Available				Sutter Santa Rosa Regional Hospital, Santa Rosa, California, United States	https://ClinicalTrials.gov/show/NCT04292899
1087	COVID-19	172	Study to Evaluate the Safety and Antiviral Activity of Remdesivir (GS-5734™) in Participants With Severe Coronavirus Disease (COVID-19)	Recruiting	Y	No Results Available				Stanford Hospital, Stanford, California, United States	https://ClinicalTrials.gov/show/NCT04292899
1087	COVID-19	172	Study to Evaluate the Safety and Antiviral Activity of Remdesivir (GS-5734™) in Participants With Severe Coronavirus Disease (COVID-19)	Recruiting	Y	No Results Available				University of Colorado Denver, University of Colorado Hospital, Aurora, Colorado, United States	https://ClinicalTrials.gov/show/NCT04292899
1087	COVID-19	172	Study to Evaluate the Safety and Antiviral Activity of Remdesivir (GS-5734™) in Participants With Severe Coronavirus Disease (COVID-19)	Recruiting	Y	No Results Available				SCL Health St. Joseph Hospital, 1375 East 19th Ave, Denver, Colorado, United States	https://ClinicalTrials.gov/show/NCT04292899
1087	COVID-19	172	Study to Evaluate the Safety and Antiviral Activity of Remdesivir (GS-5734™) in Participants With Severe Coronavirus Disease (COVID-19)	Recruiting	Y	No Results Available				SCL Health St. Joseph Hospital, Denver, Colorado, United States	https://ClinicalTrials.gov/show/NCT04292899
1087	COVID-19	172	Study to Evaluate the Safety and Antiviral Activity of Remdesivir (GS-5734™) in Participants With Severe Coronavirus Disease (COVID-19)	Recruiting	Y	No Results Available				Rose Medical Center, Denver, Colorado, United States	https://ClinicalTrials.gov/show/NCT04292899
1087	COVID-19	172	Study to Evaluate the Safety and Antiviral Activity of Remdesivir (GS-5734™) in Participants With Severe Coronavirus Disease (COVID-19)	Recruiting	Y	No Results Available				SCL Health St. Joseph Hospital, 200 Exempla Circle., Lafayette, Colorado, United States	https://ClinicalTrials.gov/show/NCT04292899
1087	COVID-19	172	Study to Evaluate the Safety and Antiviral Activity of Remdesivir (GS-5734™) in Participants With Severe Coronavirus Disease (COVID-19)	Recruiting	Y	No Results Available				Yale-New Haven Hospital, New Haven, Connecticut, United States	https://ClinicalTrials.gov/show/NCT04292899
1087	COVID-19	172	Study to Evaluate the Safety and Antiviral Activity of Remdesivir (GS-5734™) in Participants With Severe Coronavirus Disease (COVID-19)	Recruiting	Y	No Results Available				Kaiser Permanente Hawaii Moanalua Medical Center, Honolulu, Hawaii, United States	https://ClinicalTrials.gov/show/NCT04292899
1087	COVID-19	172	Study to Evaluate the Safety and Antiviral Activity of Remdesivir (GS-5734™) in Participants With Severe Coronavirus Disease (COVID-19)	Recruiting	Y	No Results Available				John H. Stroger Jr. Hospital of Cook County, Chicago, Illinois, United States	https://ClinicalTrials.gov/show/NCT04292899
1087	COVID-19	172	Study to Evaluate the Safety and Antiviral Activity of Remdesivir (GS-5734™) in Participants With Severe Coronavirus Disease (COVID-19)	Recruiting	Y	No Results Available				Rush University Medical Center, Chicago, Illinois, United States	https://ClinicalTrials.gov/show/NCT04292899
1087	COVID-19	172	Study to Evaluate the Safety and Antiviral Activity of Remdesivir (GS-5734™) in Participants With Severe Coronavirus Disease (COVID-19)	Recruiting	Y	No Results Available				University of Chicago, Chicago, Illinois, United States	https://ClinicalTrials.gov/show/NCT04292899
1087	COVID-19	172	Study to Evaluate the Safety and Antiviral Activity of Remdesivir (GS-5734™) in Participants With Severe Coronavirus Disease (COVID-19)	Recruiting	Y	No Results Available				IU Health Methodist Hospital, Indianapolis, Indiana, United States	https://ClinicalTrials.gov/show/NCT04292899
1087	COVID-19	172	Study to Evaluate the Safety and Antiviral Activity of Remdesivir (GS-5734™) in Participants With Severe Coronavirus Disease (COVID-19)	Recruiting	Y	No Results Available				University of Iowa Hospitals & Clinics, Iowa City, Iowa, United States	https://ClinicalTrials.gov/show/NCT04292899
1087	COVID-19	172	Study to Evaluate the Safety and Antiviral Activity of Remdesivir (GS-5734™) in Participants With Severe Coronavirus Disease (COVID-19)	Recruiting	Y	No Results Available				Tulane University, New Orleans, Louisiana, United States	https://ClinicalTrials.gov/show/NCT04292899
1087	COVID-19	172	Study to Evaluate the Safety and Antiviral Activity of Remdesivir (GS-5734™) in Participants With Severe Coronavirus Disease (COVID-19)	Recruiting	Y	No Results Available				Maine Medical Center, Portland, Maine, United States	https://ClinicalTrials.gov/show/NCT04292899
1087	COVID-19	172	Study to Evaluate the Safety and Antiviral Activity of Remdesivir (GS-5734™) in Participants With Severe Coronavirus Disease (COVID-19)	Recruiting	Y	No Results Available				Holy Cross Hospital, Silver Spring, Maryland, United States	https://ClinicalTrials.gov/show/NCT04292899
1087	COVID-19	172	Study to Evaluate the Safety and Antiviral Activity of Remdesivir (GS-5734™) in Participants With Severe Coronavirus Disease (COVID-19)	Recruiting	Y	No Results Available				Tufts Medical Center, Boston, Massachusetts, United States	https://ClinicalTrials.gov/show/NCT04292899
1087	COVID-19	172	Study to Evaluate the Safety and Antiviral Activity of Remdesivir (GS-5734™) in Participants With Severe Coronavirus Disease (COVID-19)	Recruiting	Y	No Results Available				Brigham & Women's Hospital and Harvard Medical School, Boston, Massachusetts, United States	https://ClinicalTrials.gov/show/NCT04292899
1087	COVID-19	172	Study to Evaluate the Safety and Antiviral Activity of Remdesivir (GS-5734™) in Participants With Severe Coronavirus Disease (COVID-19)	Recruiting	Y	No Results Available				Beth Israel Deaconess Medical Center, Boston, Massachusetts, United States	https://ClinicalTrials.gov/show/NCT04292899
1087	COVID-19	172	Study to Evaluate the Safety and Antiviral Activity of Remdesivir (GS-5734™) in Participants With Severe Coronavirus Disease (COVID-19)	Recruiting	Y	No Results Available				The University of Michigan Hospitals and Health Systems, Ann Arbor, Michigan, United States	https://ClinicalTrials.gov/show/NCT04292899
1087	COVID-19	172	Study to Evaluate the Safety and Antiviral Activity of Remdesivir (GS-5734™) in Participants With Severe Coronavirus Disease (COVID-19)	Recruiting	Y	No Results Available				Henry Ford Health System, Detroit, Michigan, United States	https://ClinicalTrials.gov/show/NCT04292899
1087	COVID-19	172	Study to Evaluate the Safety and Antiviral Activity of Remdesivir (GS-5734™) in Participants With Severe Coronavirus Disease (COVID-19)	Recruiting	Y	No Results Available				Hennepin Healthcare, Minneapolis, Minnesota, United States	https://ClinicalTrials.gov/show/NCT04292899
1087	COVID-19	172	Study to Evaluate the Safety and Antiviral Activity of Remdesivir (GS-5734™) in Participants With Severe Coronavirus Disease (COVID-19)	Recruiting	Y	No Results Available				Mayo Clinic, Rochester, Minnesota, United States	https://ClinicalTrials.gov/show/NCT04292899
1087	COVID-19	172	Study to Evaluate the Safety and Antiviral Activity of Remdesivir (GS-5734™) in Participants With Severe Coronavirus Disease (COVID-19)	Recruiting	Y	No Results Available				Providence St Patrick Hospital and International Heart Institute of MT Foundation, Missoula, Montana, United States	https://ClinicalTrials.gov/show/NCT04292899
1087	COVID-19	172	Study to Evaluate the Safety and Antiviral Activity of Remdesivir (GS-5734™) in Participants With Severe Coronavirus Disease (COVID-19)	Recruiting	Y	No Results Available				Darmouth-Hitchhock Medical Center, Lebanon, New Hampshire, United States	https://ClinicalTrials.gov/show/NCT04292899
1087	COVID-19	172	Study to Evaluate the Safety and Antiviral Activity of Remdesivir (GS-5734™) in Participants With Severe Coronavirus Disease (COVID-19)	Recruiting	Y	No Results Available				Hackensack University Medical Center, Hackensack, New Jersey, United States	https://ClinicalTrials.gov/show/NCT04292899
1087	COVID-19	172	Study to Evaluate the Safety and Antiviral Activity of Remdesivir (GS-5734™) in Participants With Severe Coronavirus Disease (COVID-19)	Recruiting	Y	No Results Available				Robert Wood Johnson University Hospital Somerset, Hillsborough, New Jersey, United States	https://ClinicalTrials.gov/show/NCT04292899
1087	COVID-19	172	Study to Evaluate the Safety and Antiviral Activity of Remdesivir (GS-5734™) in Participants With Severe Coronavirus Disease (COVID-19)	Recruiting	Y	No Results Available				Robert Wood Johnson University Hospital Somerset, 1 RWJ Place, New Brunswick, New Jersey, United States	https://ClinicalTrials.gov/show/NCT04292899
1087	COVID-19	172	Study to Evaluate the Safety and Antiviral Activity of Remdesivir (GS-5734™) in Participants With Severe Coronavirus Disease (COVID-19)	Recruiting	Y	No Results Available				Robert Wood Johnson University Hospital Somerset, 201 Lyons Avenue, Newark, New Jersey, United States	https://ClinicalTrials.gov/show/NCT04292899
1087	COVID-19	172	Study to Evaluate the Safety and Antiviral Activity of Remdesivir (GS-5734™) in Participants With Severe Coronavirus Disease (COVID-19)	Recruiting	Y	No Results Available				St. Joseph's University Medical Center, Paterson, New Jersey, United States	https://ClinicalTrials.gov/show/NCT04292899
1087	COVID-19	172	Study to Evaluate the Safety and Antiviral Activity of Remdesivir (GS-5734™) in Participants With Severe Coronavirus Disease (COVID-19)	Recruiting	Y	No Results Available				Jacobi Medical Center, Bronx, New York, United States	https://ClinicalTrials.gov/show/NCT04292899
1087	COVID-19	172	Study to Evaluate the Safety and Antiviral Activity of Remdesivir (GS-5734™) in Participants With Severe Coronavirus Disease (COVID-19)	Recruiting	Y	No Results Available				James J. Peters Veterans Administration Medical Center, Bronx, New York, United States	https://ClinicalTrials.gov/show/NCT04292899
1087	COVID-19	172	Study to Evaluate the Safety and Antiviral Activity of Remdesivir (GS-5734™) in Participants With Severe Coronavirus Disease (COVID-19)	Recruiting	Y	No Results Available				Jamaica Hospital Medical Center, Jamaica, New York, United States	https://ClinicalTrials.gov/show/NCT04292899
1087	COVID-19	172	Study to Evaluate the Safety and Antiviral Activity of Remdesivir (GS-5734™) in Participants With Severe Coronavirus Disease (COVID-19)	Recruiting	Y	No Results Available				Danbury Hospital, Lagrangeville, New York, United States	https://ClinicalTrials.gov/show/NCT04292899
1087	COVID-19	172	Study to Evaluate the Safety and Antiviral Activity of Remdesivir (GS-5734™) in Participants With Severe Coronavirus Disease (COVID-19)	Recruiting	Y	No Results Available				North Shore University Hospital, 270-05 76th Ave, Manhasset, New York, United States	https://ClinicalTrials.gov/show/NCT04292899
1087	COVID-19	172	Study to Evaluate the Safety and Antiviral Activity of Remdesivir (GS-5734™) in Participants With Severe Coronavirus Disease (COVID-19)	Recruiting	Y	No Results Available				North Shore University Hospital, Manhasset, New York, United States	https://ClinicalTrials.gov/show/NCT04292899
1087	COVID-19	172	Study to Evaluate the Safety and Antiviral Activity of Remdesivir (GS-5734™) in Participants With Severe Coronavirus Disease (COVID-19)	Recruiting	Y	No Results Available				Icahn School of Medicine at Mount Sinai, 350 East 17th Street, New York, New York, United States	https://ClinicalTrials.gov/show/NCT04292899
1087	COVID-19	172	Study to Evaluate the Safety and Antiviral Activity of Remdesivir (GS-5734™) in Participants With Severe Coronavirus Disease (COVID-19)	Recruiting	Y	No Results Available				Icahn School of Medicine at Mount Sinai, 440 West 114th St., New York, New York, United States	https://ClinicalTrials.gov/show/NCT04292899
1087	COVID-19	172	Study to Evaluate the Safety and Antiviral Activity of Remdesivir (GS-5734™) in Participants With Severe Coronavirus Disease (COVID-19)	Recruiting	Y	No Results Available				Icahn School of Medicine at Mount Sinai, 1000 10th Avenue, New York, New York, United States	https://ClinicalTrials.gov/show/NCT04292899
1087	COVID-19	172	Study to Evaluate the Safety and Antiviral Activity of Remdesivir (GS-5734™) in Participants With Severe Coronavirus Disease (COVID-19)	Recruiting	Y	No Results Available				Icahn School of Medicine at Mount Sinai, New York, New York, United States	https://ClinicalTrials.gov/show/NCT04292899
1087	COVID-19	172	Study to Evaluate the Safety and Antiviral Activity of Remdesivir (GS-5734™) in Participants With Severe Coronavirus Disease (COVID-19)	Recruiting	Y	No Results Available				Columbia University Medical Center-New York Presbyterian Hospital, New York, New York, United States	https://ClinicalTrials.gov/show/NCT04292899
1087	COVID-19	172	Study to Evaluate the Safety and Antiviral Activity of Remdesivir (GS-5734™) in Participants With Severe Coronavirus Disease (COVID-19)	Recruiting	Y	No Results Available				New York Presbyterian Hospital/Weill Cornell Medical Center, New York, New York, United States	https://ClinicalTrials.gov/show/NCT04292899
1087	COVID-19	172	Study to Evaluate the Safety and Antiviral Activity of Remdesivir (GS-5734™) in Participants With Severe Coronavirus Disease (COVID-19)	Recruiting	Y	No Results Available				Duke University Medical Center, Durham, North Carolina, United States	https://ClinicalTrials.gov/show/NCT04292899
1087	COVID-19	172	Study to Evaluate the Safety and Antiviral Activity of Remdesivir (GS-5734™) in Participants With Severe Coronavirus Disease (COVID-19)	Recruiting	Y	No Results Available				University Hospitals Cleveland Medical Center, Cleveland, Ohio, United States	https://ClinicalTrials.gov/show/NCT04292899
1087	COVID-19	172	Study to Evaluate the Safety and Antiviral Activity of Remdesivir (GS-5734™) in Participants With Severe Coronavirus Disease (COVID-19)	Recruiting	Y	No Results Available				Kaiser Sunnyside Medical Center, 2875 NW Stucki Ave, Hillsboro, Oregon, United States	https://ClinicalTrials.gov/show/NCT04292899
1087	COVID-19	172	Study to Evaluate the Safety and Antiviral Activity of Remdesivir (GS-5734™) in Participants With Severe Coronavirus Disease (COVID-19)	Recruiting	Y	No Results Available				Providence Portland Medical Center, Portland, Oregon, United States	https://ClinicalTrials.gov/show/NCT04292899
1087	COVID-19	172	Study to Evaluate the Safety and Antiviral Activity of Remdesivir (GS-5734™) in Participants With Severe Coronavirus Disease (COVID-19)	Recruiting	Y	No Results Available				Providence St. Vincent Medical Center, Portland, Oregon, United States	https://ClinicalTrials.gov/show/NCT04292899
1087	COVID-19	172	Study to Evaluate the Safety and Antiviral Activity of Remdesivir (GS-5734™) in Participants With Severe Coronavirus Disease (COVID-19)	Recruiting	Y	No Results Available				Kaiser Sunnyside Medical Center, Portland, Oregon, United States	https://ClinicalTrials.gov/show/NCT04292899
1087	COVID-19	172	Study to Evaluate the Safety and Antiviral Activity of Remdesivir (GS-5734™) in Participants With Severe Coronavirus Disease (COVID-19)	Recruiting	Y	No Results Available				Hospital of the University of Pennsylvania, 51 N. 31st Street, Philadelphia, Pennsylvania, United States	https://ClinicalTrials.gov/show/NCT04292899
1087	COVID-19	172	Study to Evaluate the Safety and Antiviral Activity of Remdesivir (GS-5734™) in Participants With Severe Coronavirus Disease (COVID-19)	Recruiting	Y	No Results Available				Hospital of the University of Pennsylvania, Philadelphia, Pennsylvania, United States	https://ClinicalTrials.gov/show/NCT04292899
1087	COVID-19	172	Study to Evaluate the Safety and Antiviral Activity of Remdesivir (GS-5734™) in Participants With Severe Coronavirus Disease (COVID-19)	Recruiting	Y	No Results Available				Temple University Hospital, Philadelphia, Pennsylvania, United States	https://ClinicalTrials.gov/show/NCT04292899
1087	COVID-19	172	Study to Evaluate the Safety and Antiviral Activity of Remdesivir (GS-5734™) in Participants With Severe Coronavirus Disease (COVID-19)	Recruiting	Y	No Results Available				The Miriam Hospital, Providence, Rhode Island, United States	https://ClinicalTrials.gov/show/NCT04292899
1087	COVID-19	172	Study to Evaluate the Safety and Antiviral Activity of Remdesivir (GS-5734™) in Participants With Severe Coronavirus Disease (COVID-19)	Recruiting	Y	No Results Available				Prisma Health Richland Hospital, Columbia, South Carolina, United States	https://ClinicalTrials.gov/show/NCT04292899
1087	COVID-19	172	Study to Evaluate the Safety and Antiviral Activity of Remdesivir (GS-5734™) in Participants With Severe Coronavirus Disease (COVID-19)	Recruiting	Y	No Results Available				Prisma Health Richland Hospital, 701 Grove Road, Greenville, South Carolina, United States	https://ClinicalTrials.gov/show/NCT04292899
1087	COVID-19	172	Study to Evaluate the Safety and Antiviral Activity of Remdesivir (GS-5734™) in Participants With Severe Coronavirus Disease (COVID-19)	Recruiting	Y	No Results Available				The Liver Institute of Methodist Dallas Medical Center, Dallas, Texas, United States	https://ClinicalTrials.gov/show/NCT04292899
1087	COVID-19	172	Study to Evaluate the Safety and Antiviral Activity of Remdesivir (GS-5734™) in Participants With Severe Coronavirus Disease (COVID-19)	Recruiting	Y	No Results Available				UT Southwestern Medical Center Amelia Court, HIV Research Clinic, Dallas, Texas, United States	https://ClinicalTrials.gov/show/NCT04292899
1087	COVID-19	172	Study to Evaluate the Safety and Antiviral Activity of Remdesivir (GS-5734™) in Participants With Severe Coronavirus Disease (COVID-19)	Recruiting	Y	No Results Available				Baylor University Medical Center, Dallas, Texas, United States	https://ClinicalTrials.gov/show/NCT04292899
1087	COVID-19	172	Study to Evaluate the Safety and Antiviral Activity of Remdesivir (GS-5734™) in Participants With Severe Coronavirus Disease (COVID-19)	Recruiting	Y	No Results Available				UT Southwestern Medical Center Amelia Court, HIV Research Clinic, 5201 Harry Hines Blvd., Dallas, Texas, United States	https://ClinicalTrials.gov/show/NCT04292899
1087	COVID-19	172	Study to Evaluate the Safety and Antiviral Activity of Remdesivir (GS-5734™) in Participants With Severe Coronavirus Disease (COVID-19)	Recruiting	Y	No Results Available				UT Southwestern Medical Center Amelia Court, HIV Research Clinic, 6201 Harry Hines Blvd, Dallas, Texas, United States	https://ClinicalTrials.gov/show/NCT04292899
1087	COVID-19	172	Study to Evaluate the Safety and Antiviral Activity of Remdesivir (GS-5734™) in Participants With Severe Coronavirus Disease (COVID-19)	Recruiting	Y	No Results Available				Baylor University Medical Center, 1400 8th Ave, Fort Worth, Texas, United States	https://ClinicalTrials.gov/show/NCT04292899
1087	COVID-19	172	Study to Evaluate the Safety and Antiviral Activity of Remdesivir (GS-5734™) in Participants With Severe Coronavirus Disease (COVID-19)	Recruiting	Y	No Results Available				Houston Methodist Hospital, Houston, Texas, United States	https://ClinicalTrials.gov/show/NCT04292899
1087	COVID-19	172	Study to Evaluate the Safety and Antiviral Activity of Remdesivir (GS-5734™) in Participants With Severe Coronavirus Disease (COVID-19)	Recruiting	Y	No Results Available				Baylor University Medical Center, 2401 S. 31st St., Temple, Texas, United States	https://ClinicalTrials.gov/show/NCT04292899
1087	COVID-19	172	Study to Evaluate the Safety and Antiviral Activity of Remdesivir (GS-5734™) in Participants With Severe Coronavirus Disease (COVID-19)	Recruiting	Y	No Results Available				University of Utah Health, Salt Lake City, Utah, United States	https://ClinicalTrials.gov/show/NCT04292899
1087	COVID-19	172	Study to Evaluate the Safety and Antiviral Activity of Remdesivir (GS-5734™) in Participants With Severe Coronavirus Disease (COVID-19)	Recruiting	Y	No Results Available				Virginia Hospital Center, Arlington, Virginia, United States	https://ClinicalTrials.gov/show/NCT04292899
1087	COVID-19	172	Study to Evaluate the Safety and Antiviral Activity of Remdesivir (GS-5734™) in Participants With Severe Coronavirus Disease (COVID-19)	Recruiting	Y	No Results Available				Inova Fairfax Medical Campus, Falls Church, Virginia, United States	https://ClinicalTrials.gov/show/NCT04292899
1087	COVID-19	172	Study to Evaluate the Safety and Antiviral Activity of Remdesivir (GS-5734™) in Participants With Severe Coronavirus Disease (COVID-19)	Recruiting	Y	No Results Available				VCU Health Medical Center, Richmond, Virginia, United States	https://ClinicalTrials.gov/show/NCT04292899
1087	COVID-19	172	Study to Evaluate the Safety and Antiviral Activity of Remdesivir (GS-5734™) in Participants With Severe Coronavirus Disease (COVID-19)	Recruiting	Y	No Results Available				Providence Regional Medical Center Everett, Everett, Washington, United States	https://ClinicalTrials.gov/show/NCT04292899
1087	COVID-19	172	Study to Evaluate the Safety and Antiviral Activity of Remdesivir (GS-5734™) in Participants With Severe Coronavirus Disease (COVID-19)	Recruiting	Y	No Results Available				Kadlec Regional Medical Center, Kennewick, Washington, United States	https://ClinicalTrials.gov/show/NCT04292899
1087	COVID-19	172	Study to Evaluate the Safety and Antiviral Activity of Remdesivir (GS-5734™) in Participants With Severe Coronavirus Disease (COVID-19)	Recruiting	Y	No Results Available				Providence St. Peter Hospital, Olympia, Washington, United States	https://ClinicalTrials.gov/show/NCT04292899
1087	COVID-19	172	Study to Evaluate the Safety and Antiviral Activity of Remdesivir (GS-5734™) in Participants With Severe Coronavirus Disease (COVID-19)	Recruiting	Y	No Results Available				Virginia Mason Medical Center, Seattle, Washington, United States	https://ClinicalTrials.gov/show/NCT04292899
1087	COVID-19	172	Study to Evaluate the Safety and Antiviral Activity of Remdesivir (GS-5734™) in Participants With Severe Coronavirus Disease (COVID-19)	Recruiting	Y	No Results Available				Swedish Center for Comprehensive Care, Seattle, Washington, United States	https://ClinicalTrials.gov/show/NCT04292899
1087	COVID-19	172	Study to Evaluate the Safety and Antiviral Activity of Remdesivir (GS-5734™) in Participants With Severe Coronavirus Disease (COVID-19)	Recruiting	Y	No Results Available				MultiCare Deaconess Hospital, Spokane, Washington, United States	https://ClinicalTrials.gov/show/NCT04292899
1087	COVID-19	172	Study to Evaluate the Safety and Antiviral Activity of Remdesivir (GS-5734™) in Participants With Severe Coronavirus Disease (COVID-19)	Recruiting	Y	No Results Available				MultiCare Tacoma General Hospital, Tacoma, Washington, United States	https://ClinicalTrials.gov/show/NCT04292899
1087	COVID-19	172	Study to Evaluate the Safety and Antiviral Activity of Remdesivir (GS-5734™) in Participants With Severe Coronavirus Disease (COVID-19)	Recruiting	Y	No Results Available				St Joseph Medical Center, Tacoma, Washington, United States	https://ClinicalTrials.gov/show/NCT04292899
1087	COVID-19	172	Study to Evaluate the Safety and Antiviral Activity of Remdesivir (GS-5734™) in Participants With Severe Coronavirus Disease (COVID-19)	Recruiting	Y	No Results Available				The First Affiliated Hospital of Guangzhou Medical University, Guangzhou, China	https://ClinicalTrials.gov/show/NCT04292899
1087	COVID-19	172	Study to Evaluate the Safety and Antiviral Activity of Remdesivir (GS-5734™) in Participants With Severe Coronavirus Disease (COVID-19)	Recruiting	Y	No Results Available				CHU Pellegrin, Bordeaux, France	https://ClinicalTrials.gov/show/NCT04292899
1087	COVID-19	172	Study to Evaluate the Safety and Antiviral Activity of Remdesivir (GS-5734™) in Participants With Severe Coronavirus Disease (COVID-19)	Recruiting	Y	No Results Available				CHU de Montpellier-Hopital Gui de Chauliac, Montpelier Cedex 5, France	https://ClinicalTrials.gov/show/NCT04292899
1087	COVID-19	172	Study to Evaluate the Safety and Antiviral Activity of Remdesivir (GS-5734™) in Participants With Severe Coronavirus Disease (COVID-19)	Recruiting	Y	No Results Available				CHU de Nantes-Hotel Dieu, Nantes, France	https://ClinicalTrials.gov/show/NCT04292899
1087	COVID-19	172	Study to Evaluate the Safety and Antiviral Activity of Remdesivir (GS-5734™) in Participants With Severe Coronavirus Disease (COVID-19)	Recruiting	Y	No Results Available				Hopital Saint-Louis, Paris, France	https://ClinicalTrials.gov/show/NCT04292899
1087	COVID-19	172	Study to Evaluate the Safety and Antiviral Activity of Remdesivir (GS-5734™) in Participants With Severe Coronavirus Disease (COVID-19)	Recruiting	Y	No Results Available				Hopital Saint Antoine, Paris, France	https://ClinicalTrials.gov/show/NCT04292899
1087	COVID-19	172	Study to Evaluate the Safety and Antiviral Activity of Remdesivir (GS-5734™) in Participants With Severe Coronavirus Disease (COVID-19)	Recruiting	Y	No Results Available				Universitatsklinikum Dusseldorf, Klinik fur Gastroenterologie, Hepatologie und Infektiologie, Düsseldorf, WA, Germany	https://ClinicalTrials.gov/show/NCT04292899
1087	COVID-19	172	Study to Evaluate the Safety and Antiviral Activity of Remdesivir (GS-5734™) in Participants With Severe Coronavirus Disease (COVID-19)	Recruiting	Y	No Results Available				Charite Universitatsmedizin Berlin, Campus Virchow-Klinikum, Medizinische Klinik Infektiologie Pneumologie, Berlin, Germany	https://ClinicalTrials.gov/show/NCT04292899
1087	COVID-19	172	Study to Evaluate the Safety and Antiviral Activity of Remdesivir (GS-5734™) in Participants With Severe Coronavirus Disease (COVID-19)	Recruiting	Y	No Results Available				Universitatsklinikum Hamburg-Eppendorf, Hamburg, Germany	https://ClinicalTrials.gov/show/NCT04292899
1087	COVID-19	172	Study to Evaluate the Safety and Antiviral Activity of Remdesivir (GS-5734™) in Participants With Severe Coronavirus Disease (COVID-19)	Recruiting	Y	No Results Available				Universitätsklinikum Schleswig-Holstein Campus Kiel, Kiel, Germany	https://ClinicalTrials.gov/show/NCT04292899
1087	COVID-19	172	Study to Evaluate the Safety and Antiviral Activity of Remdesivir (GS-5734™) in Participants With Severe Coronavirus Disease (COVID-19)	Recruiting	Y	No Results Available				Klinikum St. Georg gGmbH Klinik fur Infektiologie, Tropenmedizin, Nephrologie und Rheumatologie, Leipzig, Germany	https://ClinicalTrials.gov/show/NCT04292899
1087	COVID-19	172	Study to Evaluate the Safety and Antiviral Activity of Remdesivir (GS-5734™) in Participants With Severe Coronavirus Disease (COVID-19)	Recruiting	Y	No Results Available				Klinikum rechts der Isar der TU Munchen, Klinik und Poliklinik Innere Medizin 2, Munich, Germany	https://ClinicalTrials.gov/show/NCT04292899
1087	COVID-19	172	Study to Evaluate the Safety and Antiviral Activity of Remdesivir (GS-5734™) in Participants With Severe Coronavirus Disease (COVID-19)	Recruiting	Y	No Results Available				Klinik für Hämatologie, Onkologie, Immunologie, München, Germany	https://ClinicalTrials.gov/show/NCT04292899
1087	COVID-19	172	Study to Evaluate the Safety and Antiviral Activity of Remdesivir (GS-5734™) in Participants With Severe Coronavirus Disease (COVID-19)	Recruiting	Y	No Results Available				Robert-Bosch-Krankenhaus (RBK), Klinik Schillerhohe (KSH) und Dr. Margarete Fischer-Bosch-Institut fur klinische Pharmakologie (IKP), Stuttgart, Germany	https://ClinicalTrials.gov/show/NCT04292899
1087	COVID-19	172	Study to Evaluate the Safety and Antiviral Activity of Remdesivir (GS-5734™) in Participants With Severe Coronavirus Disease (COVID-19)	Recruiting	Y	No Results Available				Prince of Wales Hospital, Hong Kong, Hong Kong	https://ClinicalTrials.gov/show/NCT04292899
1087	COVID-19	172	Study to Evaluate the Safety and Antiviral Activity of Remdesivir (GS-5734™) in Participants With Severe Coronavirus Disease (COVID-19)	Recruiting	Y	No Results Available				Princess Margaret Hospital, Hong Kong, Hong Kong	https://ClinicalTrials.gov/show/NCT04292899
1087	COVID-19	172	Study to Evaluate the Safety and Antiviral Activity of Remdesivir (GS-5734™) in Participants With Severe Coronavirus Disease (COVID-19)	Recruiting	Y	No Results Available				Queen Mary Hospital, Hong Kong, Hong Kong	https://ClinicalTrials.gov/show/NCT04292899
1087	COVID-19	172	Study to Evaluate the Safety and Antiviral Activity of Remdesivir (GS-5734™) in Participants With Severe Coronavirus Disease (COVID-19)	Recruiting	Y	No Results Available				UOC Malattie Infettive, ASST Papa Giovanni XXIII, Bergamo, Italy	https://ClinicalTrials.gov/show/NCT04292899
1087	COVID-19	172	Study to Evaluate the Safety and Antiviral Activity of Remdesivir (GS-5734™) in Participants With Severe Coronavirus Disease (COVID-19)	Recruiting	Y	No Results Available				ASST degli Spedali Civili di Brescia, Brescia, Italy	https://ClinicalTrials.gov/show/NCT04292899
1087	COVID-19	172	Study to Evaluate the Safety and Antiviral Activity of Remdesivir (GS-5734™) in Participants With Severe Coronavirus Disease (COVID-19)	Recruiting	Y	No Results Available				ASST di Cremona - Azienda Socio Sanitaria Territor, Cremona, Italy	https://ClinicalTrials.gov/show/NCT04292899
1087	COVID-19	172	Study to Evaluate the Safety and Antiviral Activity of Remdesivir (GS-5734™) in Participants With Severe Coronavirus Disease (COVID-19)	Recruiting	Y	No Results Available				UOC Malattie Infettive, IRCCS Ospedale San Raffaele, Milano, Italy	https://ClinicalTrials.gov/show/NCT04292899
1087	COVID-19	172	Study to Evaluate the Safety and Antiviral Activity of Remdesivir (GS-5734™) in Participants With Severe Coronavirus Disease (COVID-19)	Recruiting	Y	No Results Available				Dipartimento di Malattie Infettive, Malattie Infettive I- Malattie Infettive III, AssT Fatebenefratelli Sacco Ospedale Luigi Sacco, Milano, Italy	https://ClinicalTrials.gov/show/NCT04292899
1087	COVID-19	172	Study to Evaluate the Safety and Antiviral Activity of Remdesivir (GS-5734™) in Participants With Severe Coronavirus Disease (COVID-19)	Recruiting	Y	No Results Available				UO Malattie Infettive, Fondazione IRCCS Ca' Granda Ospedale Maggiore Policlinico, Milan, Italy	https://ClinicalTrials.gov/show/NCT04292899
1087	COVID-19	172	Study to Evaluate the Safety and Antiviral Activity of Remdesivir (GS-5734™) in Participants With Severe Coronavirus Disease (COVID-19)	Recruiting	Y	No Results Available				UOC Medicina Di Laboratorio, Azienda Ospedaliera di Padova, Padova PD, Italy	https://ClinicalTrials.gov/show/NCT04292899
1087	COVID-19	172	Study to Evaluate the Safety and Antiviral Activity of Remdesivir (GS-5734™) in Participants With Severe Coronavirus Disease (COVID-19)	Recruiting	Y	No Results Available				Azienda Ospedaliero Universitaria di Parma, Parma, Italy	https://ClinicalTrials.gov/show/NCT04292899
1087	COVID-19	172	Study to Evaluate the Safety and Antiviral Activity of Remdesivir (GS-5734™) in Participants With Severe Coronavirus Disease (COVID-19)	Recruiting	Y	No Results Available				UOC Malattie Infettive I, Fondazione IRCCS Policlinio San Matteo, Pavia, Italy	https://ClinicalTrials.gov/show/NCT04292899
1087	COVID-19	172	Study to Evaluate the Safety and Antiviral Activity of Remdesivir (GS-5734™) in Participants With Severe Coronavirus Disease (COVID-19)	Recruiting	Y	No Results Available				Ospedale Guglielmo da Saliceto AUSL di Piacenza, Piacenza, Italy	https://ClinicalTrials.gov/show/NCT04292899
1087	COVID-19	172	Study to Evaluate the Safety and Antiviral Activity of Remdesivir (GS-5734™) in Participants With Severe Coronavirus Disease (COVID-19)	Recruiting	Y	No Results Available				UOC Malattie Infettive ad Alta Intensita di Cure, Istituto Nazionale Malattie Infettive Lazzaro Spallanzani I.R.C.C.S., Roma, Italy	https://ClinicalTrials.gov/show/NCT04292899
1087	COVID-19	172	Study to Evaluate the Safety and Antiviral Activity of Remdesivir (GS-5734™) in Participants With Severe Coronavirus Disease (COVID-19)	Recruiting	Y	No Results Available				Clinica Universitaria Malattie Infettive, Ospedale Amedeo di Savoia, Torino, Italy	https://ClinicalTrials.gov/show/NCT04292899
1087	COVID-19	172	Study to Evaluate the Safety and Antiviral Activity of Remdesivir (GS-5734™) in Participants With Severe Coronavirus Disease (COVID-19)	Recruiting	Y	No Results Available				Yokohama Municipal Citizen's Hospital, Kanagawa, Japan	https://ClinicalTrials.gov/show/NCT04292899
1087	COVID-19	172	Study to Evaluate the Safety and Antiviral Activity of Remdesivir (GS-5734™) in Participants With Severe Coronavirus Disease (COVID-19)	Recruiting	Y	No Results Available				Nagoya City East Medical Center, Nagoya, Japan	https://ClinicalTrials.gov/show/NCT04292899
1087	COVID-19	172	Study to Evaluate the Safety and Antiviral Activity of Remdesivir (GS-5734™) in Participants With Severe Coronavirus Disease (COVID-19)	Recruiting	Y	No Results Available				Tokyo Metropolitan Bokutoh Hospital, Tokyo, Japan	https://ClinicalTrials.gov/show/NCT04292899
1087	COVID-19	172	Study to Evaluate the Safety and Antiviral Activity of Remdesivir (GS-5734™) in Participants With Severe Coronavirus Disease (COVID-19)	Recruiting	Y	No Results Available				Kyungpook National University Hospital, Daegu, Korea, Republic of	https://ClinicalTrials.gov/show/NCT04292899
1087	COVID-19	172	Study to Evaluate the Safety and Antiviral Activity of Remdesivir (GS-5734™) in Participants With Severe Coronavirus Disease (COVID-19)	Recruiting	Y	No Results Available				Seoul Medical Center, Seoul, Korea, Republic of	https://ClinicalTrials.gov/show/NCT04292899
1087	COVID-19	172	Study to Evaluate the Safety and Antiviral Activity of Remdesivir (GS-5734™) in Participants With Severe Coronavirus Disease (COVID-19)	Recruiting	Y	No Results Available				National Medical Center, Seoul, Korea, Republic of	https://ClinicalTrials.gov/show/NCT04292899
1087	COVID-19	172	Study to Evaluate the Safety and Antiviral Activity of Remdesivir (GS-5734™) in Participants With Severe Coronavirus Disease (COVID-19)	Recruiting	Y	No Results Available				Amsterdam University Medical Centre - Location AMC, Amsterdam, Netherlands	https://ClinicalTrials.gov/show/NCT04292899
1087	COVID-19	172	Study to Evaluate the Safety and Antiviral Activity of Remdesivir (GS-5734™) in Participants With Severe Coronavirus Disease (COVID-19)	Recruiting	Y	No Results Available				Leiden University Medical Center, Leiden, Netherlands	https://ClinicalTrials.gov/show/NCT04292899
1087	COVID-19	172	Study to Evaluate the Safety and Antiviral Activity of Remdesivir (GS-5734™) in Participants With Severe Coronavirus Disease (COVID-19)	Recruiting	Y	No Results Available				Erasmus Medical Centre, Rotterdam, Netherlands	https://ClinicalTrials.gov/show/NCT04292899
1087	COVID-19	172	Study to Evaluate the Safety and Antiviral Activity of Remdesivir (GS-5734™) in Participants With Severe Coronavirus Disease (COVID-19)	Recruiting	Y	No Results Available				National University Hospital, Singapore, Singapore	https://ClinicalTrials.gov/show/NCT04292899
1087	COVID-19	172	Study to Evaluate the Safety and Antiviral Activity of Remdesivir (GS-5734™) in Participants With Severe Coronavirus Disease (COVID-19)	Recruiting	Y	No Results Available				Singapore General Hospital, Singapore, Singapore	https://ClinicalTrials.gov/show/NCT04292899
1087	COVID-19	172	Study to Evaluate the Safety and Antiviral Activity of Remdesivir (GS-5734™) in Participants With Severe Coronavirus Disease (COVID-19)	Recruiting	Y	No Results Available				National Centre for Infectious Diseases, Tan Tock Seng Hospital, Singapore, Singapore	https://ClinicalTrials.gov/show/NCT04292899
1087	COVID-19	172	Study to Evaluate the Safety and Antiviral Activity of Remdesivir (GS-5734™) in Participants With Severe Coronavirus Disease (COVID-19)	Recruiting	Y	No Results Available				Hospital Principe de Asturias, Alcalá De Henares, Madrid, Spain	https://ClinicalTrials.gov/show/NCT04292899
1087	COVID-19	172	Study to Evaluate the Safety and Antiviral Activity of Remdesivir (GS-5734™) in Participants With Severe Coronavirus Disease (COVID-19)	Recruiting	Y	No Results Available				Complejo Hospitalario Universitario A Coruña, A Coruña, Spain	https://ClinicalTrials.gov/show/NCT04292899
1087	COVID-19	172	Study to Evaluate the Safety and Antiviral Activity of Remdesivir (GS-5734™) in Participants With Severe Coronavirus Disease (COVID-19)	Recruiting	Y	No Results Available				Hospital Universitari Vall d'Hebron, Barcelona, Spain	https://ClinicalTrials.gov/show/NCT04292899
1087	COVID-19	172	Study to Evaluate the Safety and Antiviral Activity of Remdesivir (GS-5734™) in Participants With Severe Coronavirus Disease (COVID-19)	Recruiting	Y	No Results Available				Hospital Universitari de Bellvitge, Barcelona, Spain	https://ClinicalTrials.gov/show/NCT04292899
1087	COVID-19	172	Study to Evaluate the Safety and Antiviral Activity of Remdesivir (GS-5734™) in Participants With Severe Coronavirus Disease (COVID-19)	Recruiting	Y	No Results Available				Hospital Clinic de Barcelona, Barcelona, Spain	https://ClinicalTrials.gov/show/NCT04292899
1087	COVID-19	172	Study to Evaluate the Safety and Antiviral Activity of Remdesivir (GS-5734™) in Participants With Severe Coronavirus Disease (COVID-19)	Recruiting	Y	No Results Available				Hospital Universitario Cruces, Bizkaia, Spain	https://ClinicalTrials.gov/show/NCT04292899
1087	COVID-19	172	Study to Evaluate the Safety and Antiviral Activity of Remdesivir (GS-5734™) in Participants With Severe Coronavirus Disease (COVID-19)	Recruiting	Y	No Results Available				Hospital Universitario Ramón y Cajal, Madrid, Spain	https://ClinicalTrials.gov/show/NCT04292899
1087	COVID-19	172	Study to Evaluate the Safety and Antiviral Activity of Remdesivir (GS-5734™) in Participants With Severe Coronavirus Disease (COVID-19)	Recruiting	Y	No Results Available				Hospital Universitario Fundación Jiménez Díaz, Madrid, Spain	https://ClinicalTrials.gov/show/NCT04292899
1087	COVID-19	172	Study to Evaluate the Safety and Antiviral Activity of Remdesivir (GS-5734™) in Participants With Severe Coronavirus Disease (COVID-19)	Recruiting	Y	No Results Available				Hospital Universitario 12 de Octubre, Madrid, Spain	https://ClinicalTrials.gov/show/NCT04292899
1087	COVID-19	172	Study to Evaluate the Safety and Antiviral Activity of Remdesivir (GS-5734™) in Participants With Severe Coronavirus Disease (COVID-19)	Recruiting	Y	No Results Available				Hospital Universitario La Paz, Madrid, Spain	https://ClinicalTrials.gov/show/NCT04292899
1087	COVID-19	172	Study to Evaluate the Safety and Antiviral Activity of Remdesivir (GS-5734™) in Participants With Severe Coronavirus Disease (COVID-19)	Recruiting	Y	No Results Available				Hospital Regional Universitario de Málaga, Málaga, Spain	https://ClinicalTrials.gov/show/NCT04292899
1087	COVID-19	172	Study to Evaluate the Safety and Antiviral Activity of Remdesivir (GS-5734™) in Participants With Severe Coronavirus Disease (COVID-19)	Recruiting	Y	No Results Available				Hospital Universitario Virgen del Rocio, Sevilla, Spain	https://ClinicalTrials.gov/show/NCT04292899
1087	COVID-19	172	Study to Evaluate the Safety and Antiviral Activity of Remdesivir (GS-5734™) in Participants With Severe Coronavirus Disease (COVID-19)	Recruiting	Y	No Results Available				Sahlgrenska University Hospital, Ostra, Gothenburg, Sweden	https://ClinicalTrials.gov/show/NCT04292899
1087	COVID-19	172	Study to Evaluate the Safety and Antiviral Activity of Remdesivir (GS-5734™) in Participants With Severe Coronavirus Disease (COVID-19)	Recruiting	Y	No Results Available				SUS (Skanes University Hospital), Malmo, Sweden	https://ClinicalTrials.gov/show/NCT04292899
1087	COVID-19	172	Study to Evaluate the Safety and Antiviral Activity of Remdesivir (GS-5734™) in Participants With Severe Coronavirus Disease (COVID-19)	Recruiting	Y	No Results Available				Karolinska University Hospital, Stockholm, Sweden	https://ClinicalTrials.gov/show/NCT04292899
1087	COVID-19	172	Study to Evaluate the Safety and Antiviral Activity of Remdesivir (GS-5734™) in Participants With Severe Coronavirus Disease (COVID-19)	Recruiting	Y	No Results Available				Hopitaux Universitaires de Genève, Genève 14, Switzerland	https://ClinicalTrials.gov/show/NCT04292899
1087	COVID-19	172	Study to Evaluate the Safety and Antiviral Activity of Remdesivir (GS-5734™) in Participants With Severe Coronavirus Disease (COVID-19)	Recruiting	Y	No Results Available				Ospedale Regionale di Locarno La Carità, Lugano, Switzerland	https://ClinicalTrials.gov/show/NCT04292899
1087	COVID-19	172	Study to Evaluate the Safety and Antiviral Activity of Remdesivir (GS-5734™) in Participants With Severe Coronavirus Disease (COVID-19)	Recruiting	Y	No Results Available				Universitätsspital Zürich, Zürich, Switzerland	https://ClinicalTrials.gov/show/NCT04292899
1087	COVID-19	172	Study to Evaluate the Safety and Antiviral Activity of Remdesivir (GS-5734™) in Participants With Severe Coronavirus Disease (COVID-19)	Recruiting	Y	No Results Available				Kaohsiung Veterans General Hospital, Kaohsiung, Taiwan	https://ClinicalTrials.gov/show/NCT04292899
1087	COVID-19	172	Study to Evaluate the Safety and Antiviral Activity of Remdesivir (GS-5734™) in Participants With Severe Coronavirus Disease (COVID-19)	Recruiting	Y	No Results Available				China Medical University Hospital, Taichung, Taiwan	https://ClinicalTrials.gov/show/NCT04292899
1087	COVID-19	172	Study to Evaluate the Safety and Antiviral Activity of Remdesivir (GS-5734™) in Participants With Severe Coronavirus Disease (COVID-19)	Recruiting	Y	No Results Available				National Taiwan University Hospital, Taipei City, Taiwan	https://ClinicalTrials.gov/show/NCT04292899
1087	COVID-19	172	Study to Evaluate the Safety and Antiviral Activity of Remdesivir (GS-5734™) in Participants With Severe Coronavirus Disease (COVID-19)	Recruiting	Y	No Results Available				Royal Infirmary of Edinburgh, Edinburgh, United Kingdom	https://ClinicalTrials.gov/show/NCT04292899
1087	COVID-19	172	Study to Evaluate the Safety and Antiviral Activity of Remdesivir (GS-5734™) in Participants With Severe Coronavirus Disease (COVID-19)	Recruiting	Y	No Results Available				Queen Elizabeth University Hospital, Glasgow, United Kingdom	https://ClinicalTrials.gov/show/NCT04292899
1087	COVID-19	172	Study to Evaluate the Safety and Antiviral Activity of Remdesivir (GS-5734™) in Participants With Severe Coronavirus Disease (COVID-19)	Recruiting	Y	No Results Available				Hull University Teaching Hospitals NHS Trust, Hull, United Kingdom	https://ClinicalTrials.gov/show/NCT04292899
1087	COVID-19	172	Study to Evaluate the Safety and Antiviral Activity of Remdesivir (GS-5734™) in Participants With Severe Coronavirus Disease (COVID-19)	Recruiting	Y	No Results Available				Royal Lancaster Hospital, Lancaster, United Kingdom	https://ClinicalTrials.gov/show/NCT04292899
1087	COVID-19	172	Study to Evaluate the Safety and Antiviral Activity of Remdesivir (GS-5734™) in Participants With Severe Coronavirus Disease (COVID-19)	Recruiting	Y	No Results Available				Liverpool University Hospital, Liverpool, United Kingdom	https://ClinicalTrials.gov/show/NCT04292899
1087	COVID-19	172	Study to Evaluate the Safety and Antiviral Activity of Remdesivir (GS-5734™) in Participants With Severe Coronavirus Disease (COVID-19)	Recruiting	Y	No Results Available				Northwick Park Hospital, London, United Kingdom	https://ClinicalTrials.gov/show/NCT04292899
1087	COVID-19	172	Study to Evaluate the Safety and Antiviral Activity of Remdesivir (GS-5734™) in Participants With Severe Coronavirus Disease (COVID-19)	Recruiting	Y	No Results Available				Royal Free London NHS Foundation Trust, London, United Kingdom	https://ClinicalTrials.gov/show/NCT04292899
1087	COVID-19	172	Study to Evaluate the Safety and Antiviral Activity of Remdesivir (GS-5734™) in Participants With Severe Coronavirus Disease (COVID-19)	Recruiting	Y	No Results Available				King's College Hospital NHS Trust, London, United Kingdom	https://ClinicalTrials.gov/show/NCT04292899
1087	COVID-19	172	Study to Evaluate the Safety and Antiviral Activity of Remdesivir (GS-5734™) in Participants With Severe Coronavirus Disease (COVID-19)	Recruiting	Y	No Results Available				Imperial College Healthcare NHS Trust, London, United Kingdom	https://ClinicalTrials.gov/show/NCT04292899
1087	COVID-19	172	Study to Evaluate the Safety and Antiviral Activity of Remdesivir (GS-5734™) in Participants With Severe Coronavirus Disease (COVID-19)	Recruiting	Y	No Results Available				University College London, London, United Kingdom	https://ClinicalTrials.gov/show/NCT04292899
1087	COVID-19	172	Study to Evaluate the Safety and Antiviral Activity of Remdesivir (GS-5734™) in Participants With Severe Coronavirus Disease (COVID-19)	Recruiting	Y	No Results Available				Manchester University NHS Foundation Trust, Manchester, United Kingdom	https://ClinicalTrials.gov/show/NCT04292899
1087	COVID-19	172	Study to Evaluate the Safety and Antiviral Activity of Remdesivir (GS-5734™) in Participants With Severe Coronavirus Disease (COVID-19)	Recruiting	Y	No Results Available				Manchester University NHS Foundation Trust, Manchester, United Kingdom	https://ClinicalTrials.gov/show/NCT04292899
1087	COVID-19	172	Study to Evaluate the Safety and Antiviral Activity of Remdesivir (GS-5734™) in Participants With Severe Coronavirus Disease (COVID-19)	Recruiting	Y	No Results Available				Pennine Acute Hospitals NHS Trust, Manchester, United Kingdom	https://ClinicalTrials.gov/show/NCT04292899
1087	COVID-19	172	Study to Evaluate the Safety and Antiviral Activity of Remdesivir (GS-5734™) in Participants With Severe Coronavirus Disease (COVID-19)	Recruiting	Y	No Results Available				Derriford Hospital, Plymouth, United Kingdom	https://ClinicalTrials.gov/show/NCT04292899
1087	COVID-19	172	Study to Evaluate the Safety and Antiviral Activity of Remdesivir (GS-5734™) in Participants With Severe Coronavirus Disease (COVID-19)	Recruiting	Y	No Results Available				Sheffield Teaching Hospitals, Sheffield, United Kingdom	https://ClinicalTrials.gov/show/NCT04292899
1087	COVID-19	173	The Use of PUL-042 Inhalation Solution to Reduce the Severity of COVID-19 in Adults Positive for SARS-CoV-2 Infection	Not yet recruiting	Y	No Results Available	COVID-19				https://ClinicalTrials.gov/show/NCT04312997
1087	COVID-19	173	The Use of PUL-042 Inhalation Solution to Reduce the Severity of COVID-19 in Adults Positive for SARS-CoV-2 Infection	Not yet recruiting	Y	No Results Available		PUL-042 Inhalation Solution	Drug		https://ClinicalTrials.gov/show/NCT04312997
1087	COVID-19	173	The Use of PUL-042 Inhalation Solution to Reduce the Severity of COVID-19 in Adults Positive for SARS-CoV-2 Infection	Not yet recruiting	Y	No Results Available		Placebo	Drug		https://ClinicalTrials.gov/show/NCT04312997
1087	COVID-19	173	The Use of PUL-042 Inhalation Solution to Reduce the Severity of COVID-19 in Adults Positive for SARS-CoV-2 Infection	Not yet recruiting	Y	No Results Available					https://ClinicalTrials.gov/show/NCT04312997
1087	COVID-19	174	Evaluating the Safety, Tolerability and Immunogenicity of bacTRL-Spike Vaccine for Prevention of COVID-19	Not yet recruiting	Y	No Results Available	COVID-19				https://ClinicalTrials.gov/show/NCT04334980
1087	COVID-19	174	Evaluating the Safety, Tolerability and Immunogenicity of bacTRL-Spike Vaccine for Prevention of COVID-19	Not yet recruiting	Y	No Results Available		bacTRL-Spike	Biological		https://ClinicalTrials.gov/show/NCT04334980
1087	COVID-19	174	Evaluating the Safety, Tolerability and Immunogenicity of bacTRL-Spike Vaccine for Prevention of COVID-19	Not yet recruiting	Y	No Results Available		Placebo	Other		https://ClinicalTrials.gov/show/NCT04334980
1087	COVID-19	174	Evaluating the Safety, Tolerability and Immunogenicity of bacTRL-Spike Vaccine for Prevention of COVID-19	Not yet recruiting	Y	No Results Available				Vaccine Evaluation Center, BC Children's Hospital Research Institute, University of British Columbia., Vancouver, British Columbia, Canada	https://ClinicalTrials.gov/show/NCT04334980
1087	COVID-19	174	Evaluating the Safety, Tolerability and Immunogenicity of bacTRL-Spike Vaccine for Prevention of COVID-19	Not yet recruiting	Y	No Results Available				Canadian Center for Vaccinology Dalhousie University, IWK Health Centre, Halifax, Nova Scotia, Canada	https://ClinicalTrials.gov/show/NCT04334980
1087	COVID-19	175	Efficacy and Safety of Nitazoxanide for the Treatment of Hospitalized Patients With Moderate COVID-19	Recruiting	Y	No Results Available	COVID-19				https://ClinicalTrials.gov/show/NCT04348409
1087	COVID-19	175	Efficacy and Safety of Nitazoxanide for the Treatment of Hospitalized Patients With Moderate COVID-19	Recruiting	Y	No Results Available		Nitazoxanide Tablets	Drug		https://ClinicalTrials.gov/show/NCT04348409
1087	COVID-19	175	Efficacy and Safety of Nitazoxanide for the Treatment of Hospitalized Patients With Moderate COVID-19	Recruiting	Y	No Results Available		Placebo	Drug		https://ClinicalTrials.gov/show/NCT04348409
1087	COVID-19	175	Efficacy and Safety of Nitazoxanide for the Treatment of Hospitalized Patients With Moderate COVID-19	Recruiting	Y	No Results Available				Hospital Vera Cruz, Campinas, São Paulo, Brazil	https://ClinicalTrials.gov/show/NCT04348409
1087	COVID-19	175	Efficacy and Safety of Nitazoxanide for the Treatment of Hospitalized Patients With Moderate COVID-19	Recruiting	Y	No Results Available				Centro de Genomas, São Paulo, Brazil	https://ClinicalTrials.gov/show/NCT04348409
1087	COVID-19	175	Efficacy and Safety of Nitazoxanide for the Treatment of Hospitalized Patients With Moderate COVID-19	Recruiting	Y	No Results Available				Hospital Emílio Ribas, São Paulo, Brazil	https://ClinicalTrials.gov/show/NCT04348409
1087	COVID-19	176	Clinical Trial to Evaluate Mycobacterium w in Preventing COVID-19 in Subjects at Risk of Getting Infected With COVID-19	Not yet recruiting	Y	No Results Available	COVID-19				https://ClinicalTrials.gov/show/NCT04353518
1087	COVID-19	176	Clinical Trial to Evaluate Mycobacterium w in Preventing COVID-19 in Subjects at Risk of Getting Infected With COVID-19	Not yet recruiting	Y	No Results Available		Suspension of heat killed (autoclaved) Mycobacterium w	Drug		https://ClinicalTrials.gov/show/NCT04353518
1087	COVID-19	176	Clinical Trial to Evaluate Mycobacterium w in Preventing COVID-19 in Subjects at Risk of Getting Infected With COVID-19	Not yet recruiting	Y	No Results Available		Placebo	Other		https://ClinicalTrials.gov/show/NCT04353518
1087	COVID-19	176	Clinical Trial to Evaluate Mycobacterium w in Preventing COVID-19 in Subjects at Risk of Getting Infected With COVID-19	Not yet recruiting	Y	No Results Available					https://ClinicalTrials.gov/show/NCT04353518
1087	COVID-19	177	PVP-I Nasal Sprays and SARS-CoV-2 Nasopharyngeal Titers (for COVID-19)	Not yet recruiting	Y	No Results Available	COVID-19				https://ClinicalTrials.gov/show/NCT04347954
1087	COVID-19	177	PVP-I Nasal Sprays and SARS-CoV-2 Nasopharyngeal Titers (for COVID-19)	Not yet recruiting	Y	No Results Available		Povidone-Iodine 2%	Drug		https://ClinicalTrials.gov/show/NCT04347954
1087	COVID-19	177	PVP-I Nasal Sprays and SARS-CoV-2 Nasopharyngeal Titers (for COVID-19)	Not yet recruiting	Y	No Results Available		Povidone-Iodine 0.5%	Drug		https://ClinicalTrials.gov/show/NCT04347954
1087	COVID-19	177	PVP-I Nasal Sprays and SARS-CoV-2 Nasopharyngeal Titers (for COVID-19)	Not yet recruiting	Y	No Results Available		Isotonic saline 0.9%	Drug		https://ClinicalTrials.gov/show/NCT04347954
1087	COVID-19	177	PVP-I Nasal Sprays and SARS-CoV-2 Nasopharyngeal Titers (for COVID-19)	Not yet recruiting	Y	No Results Available				Stanford Health Care, Stanford, California, United States	https://ClinicalTrials.gov/show/NCT04347954
1087	COVID-19	178	Pilot Clinical Trial of the Safety and Efficacy of Telmisartan for the Mitigation of Pulmonary and Cardiac Complications in COVID-19 Patients	Not yet recruiting	Y	No Results Available	COVID-19				https://ClinicalTrials.gov/show/NCT04360551
1087	COVID-19	178	Pilot Clinical Trial of the Safety and Efficacy of Telmisartan for the Mitigation of Pulmonary and Cardiac Complications in COVID-19 Patients	Not yet recruiting	Y	No Results Available		Telmisartan 40mg	Drug		https://ClinicalTrials.gov/show/NCT04360551
1087	COVID-19	178	Pilot Clinical Trial of the Safety and Efficacy of Telmisartan for the Mitigation of Pulmonary and Cardiac Complications in COVID-19 Patients	Not yet recruiting	Y	No Results Available		Placebo	Drug		https://ClinicalTrials.gov/show/NCT04360551
1087	COVID-19	178	Pilot Clinical Trial of the Safety and Efficacy of Telmisartan for the Mitigation of Pulmonary and Cardiac Complications in COVID-19 Patients	Not yet recruiting	Y	No Results Available				University of Hawaii - Manoa, John A Burns School of Medicine UH Clinics at Kakaako, Honolulu, Hawaii, United States	https://ClinicalTrials.gov/show/NCT04360551
1087	COVID-19	179	A Randomized Placebo-controlled Safety and Dose-finding Study for the Use of the IL-6 Inhibitor Clazakizumab in Patients With Life-threatening COVID-19 Infection	Recruiting	Y	No Results Available	COVID-19				https://ClinicalTrials.gov/show/NCT04343989
1087	COVID-19	179	A Randomized Placebo-controlled Safety and Dose-finding Study for the Use of the IL-6 Inhibitor Clazakizumab in Patients With Life-threatening COVID-19 Infection	Recruiting	Y	No Results Available		Clazakizumab 12.5 mg	Drug		https://ClinicalTrials.gov/show/NCT04343989
1087	COVID-19	179	A Randomized Placebo-controlled Safety and Dose-finding Study for the Use of the IL-6 Inhibitor Clazakizumab in Patients With Life-threatening COVID-19 Infection	Recruiting	Y	No Results Available		Clazakizumab 25 mg	Drug		https://ClinicalTrials.gov/show/NCT04343989
1087	COVID-19	179	A Randomized Placebo-controlled Safety and Dose-finding Study for the Use of the IL-6 Inhibitor Clazakizumab in Patients With Life-threatening COVID-19 Infection	Recruiting	Y	No Results Available		Placebo	Other		https://ClinicalTrials.gov/show/NCT04343989
1087	COVID-19	179	A Randomized Placebo-controlled Safety and Dose-finding Study for the Use of the IL-6 Inhibitor Clazakizumab in Patients With Life-threatening COVID-19 Infection	Recruiting	Y	No Results Available				New York University School of Medicine, New York, New York, United States	https://ClinicalTrials.gov/show/NCT04343989
1087	COVID-19	180	A Randomized, Double-Blind, Placebo-Controlled Clinical Trial to Determine the Safety and Efficacy of Hope Biosciences Allogeneic Mesenchymal Stem Cell Therapy (HB-adMSCs) to Provide Protection Against COVID-19	Enrolling by invitation	N	No Results Available	COVID-19				https://ClinicalTrials.gov/show/NCT04348435
1087	COVID-19	180	A Randomized, Double-Blind, Placebo-Controlled Clinical Trial to Determine the Safety and Efficacy of Hope Biosciences Allogeneic Mesenchymal Stem Cell Therapy (HB-adMSCs) to Provide Protection Against COVID-19	Enrolling by invitation	N	No Results Available		HB-adMSCs	Drug		https://ClinicalTrials.gov/show/NCT04348435
1087	COVID-19	180	A Randomized, Double-Blind, Placebo-Controlled Clinical Trial to Determine the Safety and Efficacy of Hope Biosciences Allogeneic Mesenchymal Stem Cell Therapy (HB-adMSCs) to Provide Protection Against COVID-19	Enrolling by invitation	N	No Results Available		Placebos	Drug		https://ClinicalTrials.gov/show/NCT04348435
1087	COVID-19	180	A Randomized, Double-Blind, Placebo-Controlled Clinical Trial to Determine the Safety and Efficacy of Hope Biosciences Allogeneic Mesenchymal Stem Cell Therapy (HB-adMSCs) to Provide Protection Against COVID-19	Enrolling by invitation	N	No Results Available				Hope Biosciences Stem Cell Research Foundation, Sugar Land, Texas, United States	https://ClinicalTrials.gov/show/NCT04348435
1087	COVID-19	181	Efficacy and Safety of Hydroxychloroquine and Azithromycin for the Treatment of Hospitalized Patients With Moderate to Severe COVID-19	Suspended	N	No Results Available	COVID-19				https://ClinicalTrials.gov/show/NCT04329572
1087	COVID-19	181	Efficacy and Safety of Hydroxychloroquine and Azithromycin for the Treatment of Hospitalized Patients With Moderate to Severe COVID-19	Suspended	N	No Results Available		Hydroxychloroquine Sulfate	Drug		https://ClinicalTrials.gov/show/NCT04329572
1087	COVID-19	181	Efficacy and Safety of Hydroxychloroquine and Azithromycin for the Treatment of Hospitalized Patients With Moderate to Severe COVID-19	Suspended	N	No Results Available		Azithromycin Tablets	Drug		https://ClinicalTrials.gov/show/NCT04329572
1087	COVID-19	181	Efficacy and Safety of Hydroxychloroquine and Azithromycin for the Treatment of Hospitalized Patients With Moderate to Severe COVID-19	Suspended	N	No Results Available				Prevent Senior Private Operadora de Saúde LTDA., São Paulo, Brazil	https://ClinicalTrials.gov/show/NCT04329572
1087	COVID-19	182	Non-contact ECG Sensor System for COVID19	Not yet recruiting	Y	No Results Available	COVID-19				https://ClinicalTrials.gov/show/NCT04341506
1087	COVID-19	182	Non-contact ECG Sensor System for COVID19	Not yet recruiting	Y	No Results Available		Non-contact ECG	Device		https://ClinicalTrials.gov/show/NCT04341506
1087	COVID-19	182	Non-contact ECG Sensor System for COVID19	Not yet recruiting	Y	No Results Available					https://ClinicalTrials.gov/show/NCT04341506
1087	COVID-19	183	Study to Evaluate the Safety and Antiviral Activity of Remdesivir (GS-5734™) in Participants With Moderate Coronavirus Disease (COVID-19) Compared to Standard of Care Treatment	Recruiting	Y	No Results Available	COVID-19				https://ClinicalTrials.gov/show/NCT04292730
1087	COVID-19	183	Study to Evaluate the Safety and Antiviral Activity of Remdesivir (GS-5734™) in Participants With Moderate Coronavirus Disease (COVID-19) Compared to Standard of Care Treatment	Recruiting	Y	No Results Available		Remdesivir	Drug		https://ClinicalTrials.gov/show/NCT04292730
1087	COVID-19	183	Study to Evaluate the Safety and Antiviral Activity of Remdesivir (GS-5734™) in Participants With Moderate Coronavirus Disease (COVID-19) Compared to Standard of Care Treatment	Recruiting	Y	No Results Available		Standard of Care	Drug		https://ClinicalTrials.gov/show/NCT04292730
1087	COVID-19	183	Study to Evaluate the Safety and Antiviral Activity of Remdesivir (GS-5734™) in Participants With Moderate Coronavirus Disease (COVID-19) Compared to Standard of Care Treatment	Recruiting	Y	No Results Available				Kaiser Permanente Los Angeles Medical Center, 3340 E. La Palma Avenue, Anaheim, California, United States	https://ClinicalTrials.gov/show/NCT04292730
1087	COVID-19	183	Study to Evaluate the Safety and Antiviral Activity of Remdesivir (GS-5734™) in Participants With Moderate Coronavirus Disease (COVID-19) Compared to Standard of Care Treatment	Recruiting	Y	No Results Available				Mills-Peninsula Medical Center, Burlingame, California, United States	https://ClinicalTrials.gov/show/NCT04292730
1087	COVID-19	183	Study to Evaluate the Safety and Antiviral Activity of Remdesivir (GS-5734™) in Participants With Moderate Coronavirus Disease (COVID-19) Compared to Standard of Care Treatment	Recruiting	Y	No Results Available				Kaiser Permanente Los Angeles Medical Center, 9333 Imperial Highway, Downey, California, United States	https://ClinicalTrials.gov/show/NCT04292730
1087	COVID-19	183	Study to Evaluate the Safety and Antiviral Activity of Remdesivir (GS-5734™) in Participants With Moderate Coronavirus Disease (COVID-19) Compared to Standard of Care Treatment	Recruiting	Y	No Results Available				Kaiser Permanente Los Angeles Medical Center, 9961 Sierra Ave, Fontana, California, United States	https://ClinicalTrials.gov/show/NCT04292730
1087	COVID-19	183	Study to Evaluate the Safety and Antiviral Activity of Remdesivir (GS-5734™) in Participants With Moderate Coronavirus Disease (COVID-19) Compared to Standard of Care Treatment	Recruiting	Y	No Results Available				St Joseph Hospital Eureka, Fortuna, California, United States	https://ClinicalTrials.gov/show/NCT04292730
1087	COVID-19	183	Study to Evaluate the Safety and Antiviral Activity of Remdesivir (GS-5734™) in Participants With Moderate Coronavirus Disease (COVID-19) Compared to Standard of Care Treatment	Recruiting	Y	No Results Available				Kaiser Permanente Los Angeles Medical Center, 25825 S. Vermont Ave., Harbor City, California, United States	https://ClinicalTrials.gov/show/NCT04292730
1087	COVID-19	183	Study to Evaluate the Safety and Antiviral Activity of Remdesivir (GS-5734™) in Participants With Moderate Coronavirus Disease (COVID-19) Compared to Standard of Care Treatment	Recruiting	Y	No Results Available				Kaiser Permanente Los Angeles Medical Center, Los Angeles, California, United States	https://ClinicalTrials.gov/show/NCT04292730
1087	COVID-19	183	Study to Evaluate the Safety and Antiviral Activity of Remdesivir (GS-5734™) in Participants With Moderate Coronavirus Disease (COVID-19) Compared to Standard of Care Treatment	Recruiting	Y	No Results Available				Kaiser Permanente Los Angeles Medical Center, 6041 Cadillac Ave., Los Angeles, California, United States	https://ClinicalTrials.gov/show/NCT04292730
1087	COVID-19	183	Study to Evaluate the Safety and Antiviral Activity of Remdesivir (GS-5734™) in Participants With Moderate Coronavirus Disease (COVID-19) Compared to Standard of Care Treatment	Recruiting	Y	No Results Available				Kaiser Permanente Los Angeles Medical Center, 5601 De Soto Avenue, Los Angeles, California, United States	https://ClinicalTrials.gov/show/NCT04292730
1087	COVID-19	183	Study to Evaluate the Safety and Antiviral Activity of Remdesivir (GS-5734™) in Participants With Moderate Coronavirus Disease (COVID-19) Compared to Standard of Care Treatment	Recruiting	Y	No Results Available				Kaiser Permanente Los Angeles Medical Center, 10800 Magnolia Avenue, Los Angeles, California, United States	https://ClinicalTrials.gov/show/NCT04292730
1087	COVID-19	183	Study to Evaluate the Safety and Antiviral Activity of Remdesivir (GS-5734™) in Participants With Moderate Coronavirus Disease (COVID-19) Compared to Standard of Care Treatment	Recruiting	Y	No Results Available				Mission Hospital Regional Medical Center, Mission Viejo, California, United States	https://ClinicalTrials.gov/show/NCT04292730
1087	COVID-19	183	Study to Evaluate the Safety and Antiviral Activity of Remdesivir (GS-5734™) in Participants With Moderate Coronavirus Disease (COVID-19) Compared to Standard of Care Treatment	Recruiting	Y	No Results Available				Kaiser Permanente Los Angeles Medical Center,27300 Iris Avenue, Moreno Valley, California, United States	https://ClinicalTrials.gov/show/NCT04292730
1087	COVID-19	183	Study to Evaluate the Safety and Antiviral Activity of Remdesivir (GS-5734™) in Participants With Moderate Coronavirus Disease (COVID-19) Compared to Standard of Care Treatment	Recruiting	Y	No Results Available				El Camino Hospital, Mountain View, California, United States	https://ClinicalTrials.gov/show/NCT04292730
1087	COVID-19	183	Study to Evaluate the Safety and Antiviral Activity of Remdesivir (GS-5734™) in Participants With Moderate Coronavirus Disease (COVID-19) Compared to Standard of Care Treatment	Recruiting	Y	No Results Available				Hoag Memorial Hospital Presbyterian, Newport Beach, California, United States	https://ClinicalTrials.gov/show/NCT04292730
1087	COVID-19	183	Study to Evaluate the Safety and Antiviral Activity of Remdesivir (GS-5734™) in Participants With Moderate Coronavirus Disease (COVID-19) Compared to Standard of Care Treatment	Recruiting	Y	No Results Available				Kaiser Permanente-Oakland/San Francisco, Oakland, California, United States	https://ClinicalTrials.gov/show/NCT04292730
1087	COVID-19	183	Study to Evaluate the Safety and Antiviral Activity of Remdesivir (GS-5734™) in Participants With Moderate Coronavirus Disease (COVID-19) Compared to Standard of Care Treatment	Recruiting	Y	No Results Available				Kaiser Permanente Los Angeles Medical Center, 2295 S. Vineyard Avenue, Ontario, California, United States	https://ClinicalTrials.gov/show/NCT04292730
1087	COVID-19	183	Study to Evaluate the Safety and Antiviral Activity of Remdesivir (GS-5734™) in Participants With Moderate Coronavirus Disease (COVID-19) Compared to Standard of Care Treatment	Recruiting	Y	No Results Available				The Center for Cancer Prevention and Treatment at St. Joseph Hospital of Orange, Orange, California, United States	https://ClinicalTrials.gov/show/NCT04292730
1087	COVID-19	183	Study to Evaluate the Safety and Antiviral Activity of Remdesivir (GS-5734™) in Participants With Moderate Coronavirus Disease (COVID-19) Compared to Standard of Care Treatment	Recruiting	Y	No Results Available				Kaiser Permanente Los Angeles Medical Center,13651 Willard Street, Panorama City, California, United States	https://ClinicalTrials.gov/show/NCT04292730
1087	COVID-19	183	Study to Evaluate the Safety and Antiviral Activity of Remdesivir (GS-5734™) in Participants With Moderate Coronavirus Disease (COVID-19) Compared to Standard of Care Treatment	Recruiting	Y	No Results Available				Sutter Medical Center Sacramento, One Medical Plaza, Roseville, California, United States	https://ClinicalTrials.gov/show/NCT04292730
1087	COVID-19	183	Study to Evaluate the Safety and Antiviral Activity of Remdesivir (GS-5734™) in Participants With Moderate Coronavirus Disease (COVID-19) Compared to Standard of Care Treatment	Recruiting	Y	No Results Available				Sutter Medical Center Sacramento, Sacramento, California, United States	https://ClinicalTrials.gov/show/NCT04292730
1087	COVID-19	183	Study to Evaluate the Safety and Antiviral Activity of Remdesivir (GS-5734™) in Participants With Moderate Coronavirus Disease (COVID-19) Compared to Standard of Care Treatment	Recruiting	Y	No Results Available				Kaiser Permanente Los Angeles Medical Center, 9455 Clairemont Mesa Blvd, San Diego, California, United States	https://ClinicalTrials.gov/show/NCT04292730
1087	COVID-19	183	Study to Evaluate the Safety and Antiviral Activity of Remdesivir (GS-5734™) in Participants With Moderate Coronavirus Disease (COVID-19) Compared to Standard of Care Treatment	Recruiting	Y	No Results Available				Kaiser Permanente Los Angeles Medical Center, 4647 Zion Avenue, San Diego, California, United States	https://ClinicalTrials.gov/show/NCT04292730
1087	COVID-19	183	Study to Evaluate the Safety and Antiviral Activity of Remdesivir (GS-5734™) in Participants With Moderate Coronavirus Disease (COVID-19) Compared to Standard of Care Treatment	Recruiting	Y	No Results Available				Kaiser Permanente-Oakland/San Francisco, 1200 El Camino Real, San Francisco, California, United States	https://ClinicalTrials.gov/show/NCT04292730
1087	COVID-19	183	Study to Evaluate the Safety and Antiviral Activity of Remdesivir (GS-5734™) in Participants With Moderate Coronavirus Disease (COVID-19) Compared to Standard of Care Treatment	Recruiting	Y	No Results Available				California Pacific Medical Center-Infectious Disease Associates Medical Group, San Francisco, California, United States	https://ClinicalTrials.gov/show/NCT04292730
1087	COVID-19	183	Study to Evaluate the Safety and Antiviral Activity of Remdesivir (GS-5734™) in Participants With Moderate Coronavirus Disease (COVID-19) Compared to Standard of Care Treatment	Recruiting	Y	No Results Available				Kaiser Permanente-Oakland/San Francisco, 2425 Geary Blvd, San Francisco, California, United States	https://ClinicalTrials.gov/show/NCT04292730
1087	COVID-19	183	Study to Evaluate the Safety and Antiviral Activity of Remdesivir (GS-5734™) in Participants With Moderate Coronavirus Disease (COVID-19) Compared to Standard of Care Treatment	Recruiting	Y	No Results Available				Kaiser Permanente-Oakland/San Francisco, 250 Hospital Parkway, Suite 850, San Jose, California, United States	https://ClinicalTrials.gov/show/NCT04292730
1087	COVID-19	183	Study to Evaluate the Safety and Antiviral Activity of Remdesivir (GS-5734™) in Participants With Moderate Coronavirus Disease (COVID-19) Compared to Standard of Care Treatment	Recruiting	Y	No Results Available				Kaiser Permanente-Oakland/San Francisco, 2500 Merced St, San Leandro, California, United States	https://ClinicalTrials.gov/show/NCT04292730
1087	COVID-19	183	Study to Evaluate the Safety and Antiviral Activity of Remdesivir (GS-5734™) in Participants With Moderate Coronavirus Disease (COVID-19) Compared to Standard of Care Treatment	Recruiting	Y	No Results Available				Kaiser Permanente-Oakland/San Francisco, 700 Lawrence Expressway, Santa Clara, California, United States	https://ClinicalTrials.gov/show/NCT04292730
1087	COVID-19	183	Study to Evaluate the Safety and Antiviral Activity of Remdesivir (GS-5734™) in Participants With Moderate Coronavirus Disease (COVID-19) Compared to Standard of Care Treatment	Recruiting	Y	No Results Available				Providence St. Johns Medical Center, Santa Monica, California, United States	https://ClinicalTrials.gov/show/NCT04292730
1087	COVID-19	183	Study to Evaluate the Safety and Antiviral Activity of Remdesivir (GS-5734™) in Participants With Moderate Coronavirus Disease (COVID-19) Compared to Standard of Care Treatment	Recruiting	Y	No Results Available				Sutter Santa Rosa Regional Hospital, Santa Rosa, California, United States	https://ClinicalTrials.gov/show/NCT04292730
1087	COVID-19	183	Study to Evaluate the Safety and Antiviral Activity of Remdesivir (GS-5734™) in Participants With Moderate Coronavirus Disease (COVID-19) Compared to Standard of Care Treatment	Recruiting	Y	No Results Available				Stanford Hospital, Stanford, California, United States	https://ClinicalTrials.gov/show/NCT04292730
1087	COVID-19	183	Study to Evaluate the Safety and Antiviral Activity of Remdesivir (GS-5734™) in Participants With Moderate Coronavirus Disease (COVID-19) Compared to Standard of Care Treatment	Recruiting	Y	No Results Available				University of Colorado Denver, University of Colorado Hospital, Aurora, Colorado, United States	https://ClinicalTrials.gov/show/NCT04292730
1087	COVID-19	183	Study to Evaluate the Safety and Antiviral Activity of Remdesivir (GS-5734™) in Participants With Moderate Coronavirus Disease (COVID-19) Compared to Standard of Care Treatment	Recruiting	Y	No Results Available				SCL Health St. Joseph Hospital, 1375 East 19th Ave, Denver, Colorado, United States	https://ClinicalTrials.gov/show/NCT04292730
1087	COVID-19	183	Study to Evaluate the Safety and Antiviral Activity of Remdesivir (GS-5734™) in Participants With Moderate Coronavirus Disease (COVID-19) Compared to Standard of Care Treatment	Recruiting	Y	No Results Available				SCL Health St. Joseph Hospital, Denver, Colorado, United States	https://ClinicalTrials.gov/show/NCT04292730
1087	COVID-19	183	Study to Evaluate the Safety and Antiviral Activity of Remdesivir (GS-5734™) in Participants With Moderate Coronavirus Disease (COVID-19) Compared to Standard of Care Treatment	Recruiting	Y	No Results Available				Rose Medical Center, Denver, Colorado, United States	https://ClinicalTrials.gov/show/NCT04292730
1087	COVID-19	183	Study to Evaluate the Safety and Antiviral Activity of Remdesivir (GS-5734™) in Participants With Moderate Coronavirus Disease (COVID-19) Compared to Standard of Care Treatment	Recruiting	Y	No Results Available				SCL Health St. Joseph Hospital, 200 Exempla Circle., Lafayette, Colorado, United States	https://ClinicalTrials.gov/show/NCT04292730
1087	COVID-19	183	Study to Evaluate the Safety and Antiviral Activity of Remdesivir (GS-5734™) in Participants With Moderate Coronavirus Disease (COVID-19) Compared to Standard of Care Treatment	Recruiting	Y	No Results Available				Yale University, New Haven, Connecticut, United States	https://ClinicalTrials.gov/show/NCT04292730
1087	COVID-19	183	Study to Evaluate the Safety and Antiviral Activity of Remdesivir (GS-5734™) in Participants With Moderate Coronavirus Disease (COVID-19) Compared to Standard of Care Treatment	Recruiting	Y	No Results Available				Kaiser Permanente Hawaii Moanalua Medical Center, Honolulu, Hawaii, United States	https://ClinicalTrials.gov/show/NCT04292730
1087	COVID-19	183	Study to Evaluate the Safety and Antiviral Activity of Remdesivir (GS-5734™) in Participants With Moderate Coronavirus Disease (COVID-19) Compared to Standard of Care Treatment	Recruiting	Y	No Results Available				Cook County General Hospital, Chicago, Illinois, United States	https://ClinicalTrials.gov/show/NCT04292730
1087	COVID-19	183	Study to Evaluate the Safety and Antiviral Activity of Remdesivir (GS-5734™) in Participants With Moderate Coronavirus Disease (COVID-19) Compared to Standard of Care Treatment	Recruiting	Y	No Results Available				Rush University Medical Center, Chicago, Illinois, United States	https://ClinicalTrials.gov/show/NCT04292730
1087	COVID-19	183	Study to Evaluate the Safety and Antiviral Activity of Remdesivir (GS-5734™) in Participants With Moderate Coronavirus Disease (COVID-19) Compared to Standard of Care Treatment	Recruiting	Y	No Results Available				University of Chicago, Chicago, Illinois, United States	https://ClinicalTrials.gov/show/NCT04292730
1087	COVID-19	183	Study to Evaluate the Safety and Antiviral Activity of Remdesivir (GS-5734™) in Participants With Moderate Coronavirus Disease (COVID-19) Compared to Standard of Care Treatment	Recruiting	Y	No Results Available				IU Health Methodist Hospital, Indianapolis, Indiana, United States	https://ClinicalTrials.gov/show/NCT04292730
1087	COVID-19	183	Study to Evaluate the Safety and Antiviral Activity of Remdesivir (GS-5734™) in Participants With Moderate Coronavirus Disease (COVID-19) Compared to Standard of Care Treatment	Recruiting	Y	No Results Available				University of Iowa Hospitals & Clinics, Iowa City, Iowa, United States	https://ClinicalTrials.gov/show/NCT04292730
1087	COVID-19	183	Study to Evaluate the Safety and Antiviral Activity of Remdesivir (GS-5734™) in Participants With Moderate Coronavirus Disease (COVID-19) Compared to Standard of Care Treatment	Recruiting	Y	No Results Available				Tulane University, New Orleans, Louisiana, United States	https://ClinicalTrials.gov/show/NCT04292730
1087	COVID-19	183	Study to Evaluate the Safety and Antiviral Activity of Remdesivir (GS-5734™) in Participants With Moderate Coronavirus Disease (COVID-19) Compared to Standard of Care Treatment	Recruiting	Y	No Results Available				Maine Medical Center, Portland, Maine, United States	https://ClinicalTrials.gov/show/NCT04292730
1087	COVID-19	183	Study to Evaluate the Safety and Antiviral Activity of Remdesivir (GS-5734™) in Participants With Moderate Coronavirus Disease (COVID-19) Compared to Standard of Care Treatment	Recruiting	Y	No Results Available				Holy Cross Hospital, Silver Spring, Maryland, United States	https://ClinicalTrials.gov/show/NCT04292730
1087	COVID-19	183	Study to Evaluate the Safety and Antiviral Activity of Remdesivir (GS-5734™) in Participants With Moderate Coronavirus Disease (COVID-19) Compared to Standard of Care Treatment	Recruiting	Y	No Results Available				Tufts Medical Center, Boston, Massachusetts, United States	https://ClinicalTrials.gov/show/NCT04292730
1087	COVID-19	183	Study to Evaluate the Safety and Antiviral Activity of Remdesivir (GS-5734™) in Participants With Moderate Coronavirus Disease (COVID-19) Compared to Standard of Care Treatment	Recruiting	Y	No Results Available				Brigham & Women's Hospital and Harvard Medical School, Boston, Massachusetts, United States	https://ClinicalTrials.gov/show/NCT04292730
1087	COVID-19	183	Study to Evaluate the Safety and Antiviral Activity of Remdesivir (GS-5734™) in Participants With Moderate Coronavirus Disease (COVID-19) Compared to Standard of Care Treatment	Recruiting	Y	No Results Available				Center for Virology and Vaccine Research, Beth Israel Deaconess Medical Center, Boston, Massachusetts, United States	https://ClinicalTrials.gov/show/NCT04292730
1087	COVID-19	183	Study to Evaluate the Safety and Antiviral Activity of Remdesivir (GS-5734™) in Participants With Moderate Coronavirus Disease (COVID-19) Compared to Standard of Care Treatment	Recruiting	Y	No Results Available				The University of Michigan Hospitals and Health Systems, Ann Arbor, Michigan, United States	https://ClinicalTrials.gov/show/NCT04292730
1087	COVID-19	183	Study to Evaluate the Safety and Antiviral Activity of Remdesivir (GS-5734™) in Participants With Moderate Coronavirus Disease (COVID-19) Compared to Standard of Care Treatment	Recruiting	Y	No Results Available				Henry Ford Health System, Detroit, Michigan, United States	https://ClinicalTrials.gov/show/NCT04292730
1087	COVID-19	183	Study to Evaluate the Safety and Antiviral Activity of Remdesivir (GS-5734™) in Participants With Moderate Coronavirus Disease (COVID-19) Compared to Standard of Care Treatment	Recruiting	Y	No Results Available				Hennepin Healthcare, Minneapolis, Minnesota, United States	https://ClinicalTrials.gov/show/NCT04292730
1087	COVID-19	183	Study to Evaluate the Safety and Antiviral Activity of Remdesivir (GS-5734™) in Participants With Moderate Coronavirus Disease (COVID-19) Compared to Standard of Care Treatment	Recruiting	Y	No Results Available				Mayo Clinic, Rochester, Minnesota, United States	https://ClinicalTrials.gov/show/NCT04292730
1087	COVID-19	183	Study to Evaluate the Safety and Antiviral Activity of Remdesivir (GS-5734™) in Participants With Moderate Coronavirus Disease (COVID-19) Compared to Standard of Care Treatment	Recruiting	Y	No Results Available				Providence St Patrick Hospital and International Heart Institute of MT Foundation, Missoula, Montana, United States	https://ClinicalTrials.gov/show/NCT04292730
1087	COVID-19	183	Study to Evaluate the Safety and Antiviral Activity of Remdesivir (GS-5734™) in Participants With Moderate Coronavirus Disease (COVID-19) Compared to Standard of Care Treatment	Recruiting	Y	No Results Available				Darmouth-Hitchhock Medical Center, Lebanon, New Hampshire, United States	https://ClinicalTrials.gov/show/NCT04292730
1087	COVID-19	183	Study to Evaluate the Safety and Antiviral Activity of Remdesivir (GS-5734™) in Participants With Moderate Coronavirus Disease (COVID-19) Compared to Standard of Care Treatment	Recruiting	Y	No Results Available				Hackensack Medical Center, Hackensack, New Jersey, United States	https://ClinicalTrials.gov/show/NCT04292730
1087	COVID-19	183	Study to Evaluate the Safety and Antiviral Activity of Remdesivir (GS-5734™) in Participants With Moderate Coronavirus Disease (COVID-19) Compared to Standard of Care Treatment	Recruiting	Y	No Results Available				Robert Wood Johnson University Hospital Somerset, Hillsborough, New Jersey, United States	https://ClinicalTrials.gov/show/NCT04292730
1087	COVID-19	183	Study to Evaluate the Safety and Antiviral Activity of Remdesivir (GS-5734™) in Participants With Moderate Coronavirus Disease (COVID-19) Compared to Standard of Care Treatment	Recruiting	Y	No Results Available				Robert Wood Johnson University Hospital Somerset, 1 RWJ Place, New Brunswick, New Jersey, United States	https://ClinicalTrials.gov/show/NCT04292730
1087	COVID-19	183	Study to Evaluate the Safety and Antiviral Activity of Remdesivir (GS-5734™) in Participants With Moderate Coronavirus Disease (COVID-19) Compared to Standard of Care Treatment	Recruiting	Y	No Results Available				Robert Wood Johnson University Hospital Somerset, 201 Lyons Avenue, Newark, New Jersey, United States	https://ClinicalTrials.gov/show/NCT04292730
1087	COVID-19	183	Study to Evaluate the Safety and Antiviral Activity of Remdesivir (GS-5734™) in Participants With Moderate Coronavirus Disease (COVID-19) Compared to Standard of Care Treatment	Recruiting	Y	No Results Available				St. Joseph's University Medical Center, Paterson, New Jersey, United States	https://ClinicalTrials.gov/show/NCT04292730
1087	COVID-19	183	Study to Evaluate the Safety and Antiviral Activity of Remdesivir (GS-5734™) in Participants With Moderate Coronavirus Disease (COVID-19) Compared to Standard of Care Treatment	Recruiting	Y	No Results Available				Jacobi Medical Center, Bronx, New York, United States	https://ClinicalTrials.gov/show/NCT04292730
1087	COVID-19	183	Study to Evaluate the Safety and Antiviral Activity of Remdesivir (GS-5734™) in Participants With Moderate Coronavirus Disease (COVID-19) Compared to Standard of Care Treatment	Recruiting	Y	No Results Available				James J. Peters Veterans Administration Medical Center, Bronx, New York, United States	https://ClinicalTrials.gov/show/NCT04292730
1087	COVID-19	183	Study to Evaluate the Safety and Antiviral Activity of Remdesivir (GS-5734™) in Participants With Moderate Coronavirus Disease (COVID-19) Compared to Standard of Care Treatment	Recruiting	Y	No Results Available				Jamaica Hospital Medical Center, Jamaica, New York, United States	https://ClinicalTrials.gov/show/NCT04292730
1087	COVID-19	183	Study to Evaluate the Safety and Antiviral Activity of Remdesivir (GS-5734™) in Participants With Moderate Coronavirus Disease (COVID-19) Compared to Standard of Care Treatment	Recruiting	Y	No Results Available				Danbury Hospital, Lagrangeville, New York, United States	https://ClinicalTrials.gov/show/NCT04292730
1087	COVID-19	183	Study to Evaluate the Safety and Antiviral Activity of Remdesivir (GS-5734™) in Participants With Moderate Coronavirus Disease (COVID-19) Compared to Standard of Care Treatment	Recruiting	Y	No Results Available				North Shore University Hospital, Manhasset, New York, United States	https://ClinicalTrials.gov/show/NCT04292730
1087	COVID-19	183	Study to Evaluate the Safety and Antiviral Activity of Remdesivir (GS-5734™) in Participants With Moderate Coronavirus Disease (COVID-19) Compared to Standard of Care Treatment	Recruiting	Y	No Results Available				North Shore University Hospital, 270-05 76th Ave, New Hyde Park, New York, United States	https://ClinicalTrials.gov/show/NCT04292730
1087	COVID-19	183	Study to Evaluate the Safety and Antiviral Activity of Remdesivir (GS-5734™) in Participants With Moderate Coronavirus Disease (COVID-19) Compared to Standard of Care Treatment	Recruiting	Y	No Results Available				Icahn School of Medicine at Mount Sinai, 350 East 17th Street, New York, New York, United States	https://ClinicalTrials.gov/show/NCT04292730
1087	COVID-19	183	Study to Evaluate the Safety and Antiviral Activity of Remdesivir (GS-5734™) in Participants With Moderate Coronavirus Disease (COVID-19) Compared to Standard of Care Treatment	Recruiting	Y	No Results Available				Icahn School of Medicine at Mount Sinai, 440 West 114th St., New York, New York, United States	https://ClinicalTrials.gov/show/NCT04292730
1087	COVID-19	183	Study to Evaluate the Safety and Antiviral Activity of Remdesivir (GS-5734™) in Participants With Moderate Coronavirus Disease (COVID-19) Compared to Standard of Care Treatment	Recruiting	Y	No Results Available				Icahn School of Medicine at Mount Sinai, 1000 10th Avenue, New York, New York, United States	https://ClinicalTrials.gov/show/NCT04292730
1087	COVID-19	183	Study to Evaluate the Safety and Antiviral Activity of Remdesivir (GS-5734™) in Participants With Moderate Coronavirus Disease (COVID-19) Compared to Standard of Care Treatment	Recruiting	Y	No Results Available				Icahn School of Medicine at Mount Sinai, New York, New York, United States	https://ClinicalTrials.gov/show/NCT04292730
1087	COVID-19	183	Study to Evaluate the Safety and Antiviral Activity of Remdesivir (GS-5734™) in Participants With Moderate Coronavirus Disease (COVID-19) Compared to Standard of Care Treatment	Recruiting	Y	No Results Available				Columbia University Irving Medical Center, New York, New York, United States	https://ClinicalTrials.gov/show/NCT04292730
1087	COVID-19	183	Study to Evaluate the Safety and Antiviral Activity of Remdesivir (GS-5734™) in Participants With Moderate Coronavirus Disease (COVID-19) Compared to Standard of Care Treatment	Recruiting	Y	No Results Available				Weill Cornell Medical College/NYU Presbyterian Hospital, New York, New York, United States	https://ClinicalTrials.gov/show/NCT04292730
1087	COVID-19	183	Study to Evaluate the Safety and Antiviral Activity of Remdesivir (GS-5734™) in Participants With Moderate Coronavirus Disease (COVID-19) Compared to Standard of Care Treatment	Recruiting	Y	No Results Available				Duke University Medical Center, Durham, North Carolina, United States	https://ClinicalTrials.gov/show/NCT04292730
1087	COVID-19	183	Study to Evaluate the Safety and Antiviral Activity of Remdesivir (GS-5734™) in Participants With Moderate Coronavirus Disease (COVID-19) Compared to Standard of Care Treatment	Recruiting	Y	No Results Available				University Hospitals Cleveland Medical Center, Cleveland, Ohio, United States	https://ClinicalTrials.gov/show/NCT04292730
1087	COVID-19	183	Study to Evaluate the Safety and Antiviral Activity of Remdesivir (GS-5734™) in Participants With Moderate Coronavirus Disease (COVID-19) Compared to Standard of Care Treatment	Recruiting	Y	No Results Available				Kaiser Sunnyside Medical Center, 2875 NW Stucki Ave, Hillsboro, Oregon, United States	https://ClinicalTrials.gov/show/NCT04292730
1087	COVID-19	183	Study to Evaluate the Safety and Antiviral Activity of Remdesivir (GS-5734™) in Participants With Moderate Coronavirus Disease (COVID-19) Compared to Standard of Care Treatment	Recruiting	Y	No Results Available				Providence Portland Medical Center, Portland, Oregon, United States	https://ClinicalTrials.gov/show/NCT04292730
1087	COVID-19	183	Study to Evaluate the Safety and Antiviral Activity of Remdesivir (GS-5734™) in Participants With Moderate Coronavirus Disease (COVID-19) Compared to Standard of Care Treatment	Recruiting	Y	No Results Available				Providence St. Vincent Medical Center, Portland, Oregon, United States	https://ClinicalTrials.gov/show/NCT04292730
1087	COVID-19	183	Study to Evaluate the Safety and Antiviral Activity of Remdesivir (GS-5734™) in Participants With Moderate Coronavirus Disease (COVID-19) Compared to Standard of Care Treatment	Recruiting	Y	No Results Available				Kaiser Sunnyside Medical Center, Portland, Oregon, United States	https://ClinicalTrials.gov/show/NCT04292730
1087	COVID-19	183	Study to Evaluate the Safety and Antiviral Activity of Remdesivir (GS-5734™) in Participants With Moderate Coronavirus Disease (COVID-19) Compared to Standard of Care Treatment	Recruiting	Y	No Results Available				Hospital of the University of Pennsylvania, 51 N. 31st Street, Philadelphia, Pennsylvania, United States	https://ClinicalTrials.gov/show/NCT04292730
1087	COVID-19	183	Study to Evaluate the Safety and Antiviral Activity of Remdesivir (GS-5734™) in Participants With Moderate Coronavirus Disease (COVID-19) Compared to Standard of Care Treatment	Recruiting	Y	No Results Available				Hospital of the University of Pennsylvania, Philadelphia, Pennsylvania, United States	https://ClinicalTrials.gov/show/NCT04292730
1087	COVID-19	183	Study to Evaluate the Safety and Antiviral Activity of Remdesivir (GS-5734™) in Participants With Moderate Coronavirus Disease (COVID-19) Compared to Standard of Care Treatment	Recruiting	Y	No Results Available				Temple University Hospital, Philadelphia, Pennsylvania, United States	https://ClinicalTrials.gov/show/NCT04292730
1087	COVID-19	183	Study to Evaluate the Safety and Antiviral Activity of Remdesivir (GS-5734™) in Participants With Moderate Coronavirus Disease (COVID-19) Compared to Standard of Care Treatment	Recruiting	Y	No Results Available				The Miriam Hospital, Providence, Rhode Island, United States	https://ClinicalTrials.gov/show/NCT04292730
1087	COVID-19	183	Study to Evaluate the Safety and Antiviral Activity of Remdesivir (GS-5734™) in Participants With Moderate Coronavirus Disease (COVID-19) Compared to Standard of Care Treatment	Recruiting	Y	No Results Available				Prisma Health Richland Hospital, Columbia, South Carolina, United States	https://ClinicalTrials.gov/show/NCT04292730
1087	COVID-19	183	Study to Evaluate the Safety and Antiviral Activity of Remdesivir (GS-5734™) in Participants With Moderate Coronavirus Disease (COVID-19) Compared to Standard of Care Treatment	Recruiting	Y	No Results Available				Prisma Health Richland Hospital, 701 Grove Road, Greenville, South Carolina, United States	https://ClinicalTrials.gov/show/NCT04292730
1087	COVID-19	183	Study to Evaluate the Safety and Antiviral Activity of Remdesivir (GS-5734™) in Participants With Moderate Coronavirus Disease (COVID-19) Compared to Standard of Care Treatment	Recruiting	Y	No Results Available				The Liver Institute of Methodist Dallas Medical Center, Dallas, Texas, United States	https://ClinicalTrials.gov/show/NCT04292730
1087	COVID-19	183	Study to Evaluate the Safety and Antiviral Activity of Remdesivir (GS-5734™) in Participants With Moderate Coronavirus Disease (COVID-19) Compared to Standard of Care Treatment	Recruiting	Y	No Results Available				UTSW Medical Center, Dallas, Texas, United States	https://ClinicalTrials.gov/show/NCT04292730
1087	COVID-19	183	Study to Evaluate the Safety and Antiviral Activity of Remdesivir (GS-5734™) in Participants With Moderate Coronavirus Disease (COVID-19) Compared to Standard of Care Treatment	Recruiting	Y	No Results Available				Baylor University Medical Center, Dallas, Texas, United States	https://ClinicalTrials.gov/show/NCT04292730
1087	COVID-19	183	Study to Evaluate the Safety and Antiviral Activity of Remdesivir (GS-5734™) in Participants With Moderate Coronavirus Disease (COVID-19) Compared to Standard of Care Treatment	Recruiting	Y	No Results Available				UT Southwestern Medical Center Amelia Court, HIV Research Clinic, 5201 Harry Hines Blvd., Dallas, Texas, United States	https://ClinicalTrials.gov/show/NCT04292730
1087	COVID-19	183	Study to Evaluate the Safety and Antiviral Activity of Remdesivir (GS-5734™) in Participants With Moderate Coronavirus Disease (COVID-19) Compared to Standard of Care Treatment	Recruiting	Y	No Results Available				UT Southwestern Medical Center Amelia Court, HIV Research Clinic, 6201 Harry Hines Blvd, Dallas, Texas, United States	https://ClinicalTrials.gov/show/NCT04292730
1087	COVID-19	183	Study to Evaluate the Safety and Antiviral Activity of Remdesivir (GS-5734™) in Participants With Moderate Coronavirus Disease (COVID-19) Compared to Standard of Care Treatment	Recruiting	Y	No Results Available				Baylor University Medical Center, 1400 8th Ave, Fort Worth, Texas, United States	https://ClinicalTrials.gov/show/NCT04292730
1087	COVID-19	183	Study to Evaluate the Safety and Antiviral Activity of Remdesivir (GS-5734™) in Participants With Moderate Coronavirus Disease (COVID-19) Compared to Standard of Care Treatment	Recruiting	Y	No Results Available				Houston Methodist Hospital, Houston, Texas, United States	https://ClinicalTrials.gov/show/NCT04292730
1087	COVID-19	183	Study to Evaluate the Safety and Antiviral Activity of Remdesivir (GS-5734™) in Participants With Moderate Coronavirus Disease (COVID-19) Compared to Standard of Care Treatment	Recruiting	Y	No Results Available				Baylor University Medical Center, 2401 S. 31st St., Temple, Texas, United States	https://ClinicalTrials.gov/show/NCT04292730
1087	COVID-19	183	Study to Evaluate the Safety and Antiviral Activity of Remdesivir (GS-5734™) in Participants With Moderate Coronavirus Disease (COVID-19) Compared to Standard of Care Treatment	Recruiting	Y	No Results Available				University of Utah Health, Salt Lake City, Utah, United States	https://ClinicalTrials.gov/show/NCT04292730
1087	COVID-19	183	Study to Evaluate the Safety and Antiviral Activity of Remdesivir (GS-5734™) in Participants With Moderate Coronavirus Disease (COVID-19) Compared to Standard of Care Treatment	Recruiting	Y	No Results Available				Virginia Hospital Center, Arlington, Virginia, United States	https://ClinicalTrials.gov/show/NCT04292730
1087	COVID-19	183	Study to Evaluate the Safety and Antiviral Activity of Remdesivir (GS-5734™) in Participants With Moderate Coronavirus Disease (COVID-19) Compared to Standard of Care Treatment	Recruiting	Y	No Results Available				Inova Fairfax Hospital, Falls Church, Virginia, United States	https://ClinicalTrials.gov/show/NCT04292730
1087	COVID-19	183	Study to Evaluate the Safety and Antiviral Activity of Remdesivir (GS-5734™) in Participants With Moderate Coronavirus Disease (COVID-19) Compared to Standard of Care Treatment	Recruiting	Y	No Results Available				VCU Health Medical Center, Richmond, Virginia, United States	https://ClinicalTrials.gov/show/NCT04292730
1087	COVID-19	183	Study to Evaluate the Safety and Antiviral Activity of Remdesivir (GS-5734™) in Participants With Moderate Coronavirus Disease (COVID-19) Compared to Standard of Care Treatment	Recruiting	Y	No Results Available				Providence Medical Research Center, Everett, Washington, United States	https://ClinicalTrials.gov/show/NCT04292730
1087	COVID-19	183	Study to Evaluate the Safety and Antiviral Activity of Remdesivir (GS-5734™) in Participants With Moderate Coronavirus Disease (COVID-19) Compared to Standard of Care Treatment	Recruiting	Y	No Results Available				Kadlec Regional Medical Center, Kennewick, Washington, United States	https://ClinicalTrials.gov/show/NCT04292730
1087	COVID-19	183	Study to Evaluate the Safety and Antiviral Activity of Remdesivir (GS-5734™) in Participants With Moderate Coronavirus Disease (COVID-19) Compared to Standard of Care Treatment	Recruiting	Y	No Results Available				Providence St. Peter Hospital, Olympia, Washington, United States	https://ClinicalTrials.gov/show/NCT04292730
1087	COVID-19	183	Study to Evaluate the Safety and Antiviral Activity of Remdesivir (GS-5734™) in Participants With Moderate Coronavirus Disease (COVID-19) Compared to Standard of Care Treatment	Recruiting	Y	No Results Available				Virginia Mason Medical Center, Seattle, Washington, United States	https://ClinicalTrials.gov/show/NCT04292730
1087	COVID-19	183	Study to Evaluate the Safety and Antiviral Activity of Remdesivir (GS-5734™) in Participants With Moderate Coronavirus Disease (COVID-19) Compared to Standard of Care Treatment	Recruiting	Y	No Results Available				Swedish Center for Comprehensive Care, Seattle, Washington, United States	https://ClinicalTrials.gov/show/NCT04292730
1087	COVID-19	183	Study to Evaluate the Safety and Antiviral Activity of Remdesivir (GS-5734™) in Participants With Moderate Coronavirus Disease (COVID-19) Compared to Standard of Care Treatment	Recruiting	Y	No Results Available				MultiCare Deaconess Hospital, Spokane, Washington, United States	https://ClinicalTrials.gov/show/NCT04292730
1087	COVID-19	183	Study to Evaluate the Safety and Antiviral Activity of Remdesivir (GS-5734™) in Participants With Moderate Coronavirus Disease (COVID-19) Compared to Standard of Care Treatment	Recruiting	Y	No Results Available				MultiCare Tacoma General Hospital, Tacoma, Washington, United States	https://ClinicalTrials.gov/show/NCT04292730
1087	COVID-19	183	Study to Evaluate the Safety and Antiviral Activity of Remdesivir (GS-5734™) in Participants With Moderate Coronavirus Disease (COVID-19) Compared to Standard of Care Treatment	Recruiting	Y	No Results Available				St Joseph Medical Center, Tacoma, Washington, United States	https://ClinicalTrials.gov/show/NCT04292730
1087	COVID-19	183	Study to Evaluate the Safety and Antiviral Activity of Remdesivir (GS-5734™) in Participants With Moderate Coronavirus Disease (COVID-19) Compared to Standard of Care Treatment	Recruiting	Y	No Results Available				The First Affiliated Hospital of Guangzhou Medical University, Guangzhou, China	https://ClinicalTrials.gov/show/NCT04292730
1087	COVID-19	183	Study to Evaluate the Safety and Antiviral Activity of Remdesivir (GS-5734™) in Participants With Moderate Coronavirus Disease (COVID-19) Compared to Standard of Care Treatment	Recruiting	Y	No Results Available				CHU Pellegrin, Bordeaux, France	https://ClinicalTrials.gov/show/NCT04292730
1087	COVID-19	183	Study to Evaluate the Safety and Antiviral Activity of Remdesivir (GS-5734™) in Participants With Moderate Coronavirus Disease (COVID-19) Compared to Standard of Care Treatment	Recruiting	Y	No Results Available				CHU de Montpellier-Hopital Gui de Chauliac, Montpelier Cedex 5, France	https://ClinicalTrials.gov/show/NCT04292730
1087	COVID-19	183	Study to Evaluate the Safety and Antiviral Activity of Remdesivir (GS-5734™) in Participants With Moderate Coronavirus Disease (COVID-19) Compared to Standard of Care Treatment	Recruiting	Y	No Results Available				CHU de Nantes-Hotel Dieu, Nantes, France	https://ClinicalTrials.gov/show/NCT04292730
1087	COVID-19	183	Study to Evaluate the Safety and Antiviral Activity of Remdesivir (GS-5734™) in Participants With Moderate Coronavirus Disease (COVID-19) Compared to Standard of Care Treatment	Recruiting	Y	No Results Available				Hopital Saint-Louis, Paris, France	https://ClinicalTrials.gov/show/NCT04292730
1087	COVID-19	183	Study to Evaluate the Safety and Antiviral Activity of Remdesivir (GS-5734™) in Participants With Moderate Coronavirus Disease (COVID-19) Compared to Standard of Care Treatment	Recruiting	Y	No Results Available				Hopital Saint Antoine, Paris, France	https://ClinicalTrials.gov/show/NCT04292730
1087	COVID-19	183	Study to Evaluate the Safety and Antiviral Activity of Remdesivir (GS-5734™) in Participants With Moderate Coronavirus Disease (COVID-19) Compared to Standard of Care Treatment	Recruiting	Y	No Results Available				Charite Universitatsmedizin Berlin, Campus Virchow-Klinikum, Medizinische Klinik Infektiologie Pneumologie, Berlin, Germany	https://ClinicalTrials.gov/show/NCT04292730
1087	COVID-19	183	Study to Evaluate the Safety and Antiviral Activity of Remdesivir (GS-5734™) in Participants With Moderate Coronavirus Disease (COVID-19) Compared to Standard of Care Treatment	Recruiting	Y	No Results Available				Universitatsklinikum Dusseldorf, Klinik fur Gastroenterologie, Hepatologie und Infektiologie, Düsseldorf, Germany	https://ClinicalTrials.gov/show/NCT04292730
1087	COVID-19	183	Study to Evaluate the Safety and Antiviral Activity of Remdesivir (GS-5734™) in Participants With Moderate Coronavirus Disease (COVID-19) Compared to Standard of Care Treatment	Recruiting	Y	No Results Available				Universitatsklinikum Hamburg-Eppendorf, Hamburg, Germany	https://ClinicalTrials.gov/show/NCT04292730
1087	COVID-19	183	Study to Evaluate the Safety and Antiviral Activity of Remdesivir (GS-5734™) in Participants With Moderate Coronavirus Disease (COVID-19) Compared to Standard of Care Treatment	Recruiting	Y	No Results Available				Universitätsklinikum Schleswig-Holstein Campus Kiel, Kiel, Germany	https://ClinicalTrials.gov/show/NCT04292730
1087	COVID-19	183	Study to Evaluate the Safety and Antiviral Activity of Remdesivir (GS-5734™) in Participants With Moderate Coronavirus Disease (COVID-19) Compared to Standard of Care Treatment	Recruiting	Y	No Results Available				Klinikum St. Georg gGmbH Klinik fur Infektiologie, Tropenmedizin, Nephrologie und Rheumatologie, Leipzig, Germany	https://ClinicalTrials.gov/show/NCT04292730
1087	COVID-19	183	Study to Evaluate the Safety and Antiviral Activity of Remdesivir (GS-5734™) in Participants With Moderate Coronavirus Disease (COVID-19) Compared to Standard of Care Treatment	Recruiting	Y	No Results Available				Klinikum rechts der Isar der TU Munchen, Klinik und Poliklinik Innere Medizin 2, Munich, Germany	https://ClinicalTrials.gov/show/NCT04292730
1087	COVID-19	183	Study to Evaluate the Safety and Antiviral Activity of Remdesivir (GS-5734™) in Participants With Moderate Coronavirus Disease (COVID-19) Compared to Standard of Care Treatment	Recruiting	Y	No Results Available				Klinik für Hämatologie, Onkologie, Immunologie, München, Germany	https://ClinicalTrials.gov/show/NCT04292730
1087	COVID-19	183	Study to Evaluate the Safety and Antiviral Activity of Remdesivir (GS-5734™) in Participants With Moderate Coronavirus Disease (COVID-19) Compared to Standard of Care Treatment	Recruiting	Y	No Results Available				Robert-Bosch-Krankenhaus (RBK), Klinik Schillerhohe (KSH) und Dr. Margarete Fischer-Bosch-Institut fur klinische Pharmakologie (IKP), Stuttgart, Germany	https://ClinicalTrials.gov/show/NCT04292730
1087	COVID-19	183	Study to Evaluate the Safety and Antiviral Activity of Remdesivir (GS-5734™) in Participants With Moderate Coronavirus Disease (COVID-19) Compared to Standard of Care Treatment	Recruiting	Y	No Results Available				Prince of Wales Hospital, Hong Kong, Hong Kong	https://ClinicalTrials.gov/show/NCT04292730
1087	COVID-19	183	Study to Evaluate the Safety and Antiviral Activity of Remdesivir (GS-5734™) in Participants With Moderate Coronavirus Disease (COVID-19) Compared to Standard of Care Treatment	Recruiting	Y	No Results Available				Princess Margaret Hospital, Hong Kong, Hong Kong	https://ClinicalTrials.gov/show/NCT04292730
1087	COVID-19	183	Study to Evaluate the Safety and Antiviral Activity of Remdesivir (GS-5734™) in Participants With Moderate Coronavirus Disease (COVID-19) Compared to Standard of Care Treatment	Recruiting	Y	No Results Available				Queen Mary Hospital, Hong Kong, Hong Kong	https://ClinicalTrials.gov/show/NCT04292730
1087	COVID-19	183	Study to Evaluate the Safety and Antiviral Activity of Remdesivir (GS-5734™) in Participants With Moderate Coronavirus Disease (COVID-19) Compared to Standard of Care Treatment	Recruiting	Y	No Results Available				UOC Malattie Infettive, ASST Papa Giovanni XXIII, Bergamo, Italy	https://ClinicalTrials.gov/show/NCT04292730
1087	COVID-19	183	Study to Evaluate the Safety and Antiviral Activity of Remdesivir (GS-5734™) in Participants With Moderate Coronavirus Disease (COVID-19) Compared to Standard of Care Treatment	Recruiting	Y	No Results Available				ASST degli Spedali Civili di Brescia, Brescia, Italy	https://ClinicalTrials.gov/show/NCT04292730
1087	COVID-19	183	Study to Evaluate the Safety and Antiviral Activity of Remdesivir (GS-5734™) in Participants With Moderate Coronavirus Disease (COVID-19) Compared to Standard of Care Treatment	Recruiting	Y	No Results Available				ASST di Cremona - Azienda Socio Sanitaria Territor, Cremona, Italy	https://ClinicalTrials.gov/show/NCT04292730
1087	COVID-19	183	Study to Evaluate the Safety and Antiviral Activity of Remdesivir (GS-5734™) in Participants With Moderate Coronavirus Disease (COVID-19) Compared to Standard of Care Treatment	Recruiting	Y	No Results Available				UOC Malattie Infettive, IRCCS Ospedale San Raffaele, Milano, Italy	https://ClinicalTrials.gov/show/NCT04292730
1087	COVID-19	183	Study to Evaluate the Safety and Antiviral Activity of Remdesivir (GS-5734™) in Participants With Moderate Coronavirus Disease (COVID-19) Compared to Standard of Care Treatment	Recruiting	Y	No Results Available				ASST Fatebenefratelli Sacco, Milano, Italy	https://ClinicalTrials.gov/show/NCT04292730
1087	COVID-19	183	Study to Evaluate the Safety and Antiviral Activity of Remdesivir (GS-5734™) in Participants With Moderate Coronavirus Disease (COVID-19) Compared to Standard of Care Treatment	Recruiting	Y	No Results Available				UO Malattie Infettive, Fondazione IRCCS Ca' Granda Ospedale Maggiore Policlinico, Milan, Italy	https://ClinicalTrials.gov/show/NCT04292730
1087	COVID-19	183	Study to Evaluate the Safety and Antiviral Activity of Remdesivir (GS-5734™) in Participants With Moderate Coronavirus Disease (COVID-19) Compared to Standard of Care Treatment	Recruiting	Y	No Results Available				UOC Malattie Infettive e Tropicali, Azienda Ospedaliera di Padova, Padova PD, Italy	https://ClinicalTrials.gov/show/NCT04292730
1087	COVID-19	183	Study to Evaluate the Safety and Antiviral Activity of Remdesivir (GS-5734™) in Participants With Moderate Coronavirus Disease (COVID-19) Compared to Standard of Care Treatment	Recruiting	Y	No Results Available				Azienda Ospedaliero Universitaria di Parma, Parma, Italy	https://ClinicalTrials.gov/show/NCT04292730
1087	COVID-19	183	Study to Evaluate the Safety and Antiviral Activity of Remdesivir (GS-5734™) in Participants With Moderate Coronavirus Disease (COVID-19) Compared to Standard of Care Treatment	Recruiting	Y	No Results Available				Malattie Infettive I, Fondazione IRCCS Policlinico San Matteo, Pavia, Italy	https://ClinicalTrials.gov/show/NCT04292730
1087	COVID-19	183	Study to Evaluate the Safety and Antiviral Activity of Remdesivir (GS-5734™) in Participants With Moderate Coronavirus Disease (COVID-19) Compared to Standard of Care Treatment	Recruiting	Y	No Results Available				Ospedale Guglielmo da Saliceto AUSL di Piacenza, Piacenza, Italy	https://ClinicalTrials.gov/show/NCT04292730
1087	COVID-19	183	Study to Evaluate the Safety and Antiviral Activity of Remdesivir (GS-5734™) in Participants With Moderate Coronavirus Disease (COVID-19) Compared to Standard of Care Treatment	Recruiting	Y	No Results Available				UOC Malattie Infettive ad Alta Intensita di Cure, Istituto Nazionale Malattie Infettive Lazzaro Spallanzani I.R.C.C.S., Roma, Italy	https://ClinicalTrials.gov/show/NCT04292730
1087	COVID-19	183	Study to Evaluate the Safety and Antiviral Activity of Remdesivir (GS-5734™) in Participants With Moderate Coronavirus Disease (COVID-19) Compared to Standard of Care Treatment	Recruiting	Y	No Results Available				Clinica Universitaria Malattie Infettive, Ospedale Amedeo di Savoia, Torino, Italy	https://ClinicalTrials.gov/show/NCT04292730
1087	COVID-19	183	Study to Evaluate the Safety and Antiviral Activity of Remdesivir (GS-5734™) in Participants With Moderate Coronavirus Disease (COVID-19) Compared to Standard of Care Treatment	Recruiting	Y	No Results Available				Yokohama Municipal Citizen's Hospital, Kanagawa, Japan	https://ClinicalTrials.gov/show/NCT04292730
1087	COVID-19	183	Study to Evaluate the Safety and Antiviral Activity of Remdesivir (GS-5734™) in Participants With Moderate Coronavirus Disease (COVID-19) Compared to Standard of Care Treatment	Recruiting	Y	No Results Available				Nagoya City East Medical Center, Nagoya, Japan	https://ClinicalTrials.gov/show/NCT04292730
1087	COVID-19	183	Study to Evaluate the Safety and Antiviral Activity of Remdesivir (GS-5734™) in Participants With Moderate Coronavirus Disease (COVID-19) Compared to Standard of Care Treatment	Recruiting	Y	No Results Available				Tokyo Metropolitan Bokutoh Hospital, Tokyo, Japan	https://ClinicalTrials.gov/show/NCT04292730
1087	COVID-19	183	Study to Evaluate the Safety and Antiviral Activity of Remdesivir (GS-5734™) in Participants With Moderate Coronavirus Disease (COVID-19) Compared to Standard of Care Treatment	Recruiting	Y	No Results Available				Kyungpook National University Hospital, Daegu, Korea, Republic of	https://ClinicalTrials.gov/show/NCT04292730
1087	COVID-19	183	Study to Evaluate the Safety and Antiviral Activity of Remdesivir (GS-5734™) in Participants With Moderate Coronavirus Disease (COVID-19) Compared to Standard of Care Treatment	Recruiting	Y	No Results Available				Seoul Medical Center, Seoul, Korea, Republic of	https://ClinicalTrials.gov/show/NCT04292730
1087	COVID-19	183	Study to Evaluate the Safety and Antiviral Activity of Remdesivir (GS-5734™) in Participants With Moderate Coronavirus Disease (COVID-19) Compared to Standard of Care Treatment	Recruiting	Y	No Results Available				National Medical Center, Seoul, Korea, Republic of	https://ClinicalTrials.gov/show/NCT04292730
1087	COVID-19	183	Study to Evaluate the Safety and Antiviral Activity of Remdesivir (GS-5734™) in Participants With Moderate Coronavirus Disease (COVID-19) Compared to Standard of Care Treatment	Recruiting	Y	No Results Available				Amsterdam University Medical Centre - Location AMC, Amsterdam, Netherlands	https://ClinicalTrials.gov/show/NCT04292730
1087	COVID-19	183	Study to Evaluate the Safety and Antiviral Activity of Remdesivir (GS-5734™) in Participants With Moderate Coronavirus Disease (COVID-19) Compared to Standard of Care Treatment	Recruiting	Y	No Results Available				Leiden University Medical Center, Leiden, Netherlands	https://ClinicalTrials.gov/show/NCT04292730
1087	COVID-19	183	Study to Evaluate the Safety and Antiviral Activity of Remdesivir (GS-5734™) in Participants With Moderate Coronavirus Disease (COVID-19) Compared to Standard of Care Treatment	Recruiting	Y	No Results Available				Erasmus Medical Centre, Rotterdam, Netherlands	https://ClinicalTrials.gov/show/NCT04292730
1087	COVID-19	183	Study to Evaluate the Safety and Antiviral Activity of Remdesivir (GS-5734™) in Participants With Moderate Coronavirus Disease (COVID-19) Compared to Standard of Care Treatment	Recruiting	Y	No Results Available				National University Hospital, Singapore, Singapore	https://ClinicalTrials.gov/show/NCT04292730
1087	COVID-19	183	Study to Evaluate the Safety and Antiviral Activity of Remdesivir (GS-5734™) in Participants With Moderate Coronavirus Disease (COVID-19) Compared to Standard of Care Treatment	Recruiting	Y	No Results Available				Singapore General Hospital, Singapore, Singapore	https://ClinicalTrials.gov/show/NCT04292730
1087	COVID-19	183	Study to Evaluate the Safety and Antiviral Activity of Remdesivir (GS-5734™) in Participants With Moderate Coronavirus Disease (COVID-19) Compared to Standard of Care Treatment	Recruiting	Y	No Results Available				National Centre for Infectious Diseases, Tan Tock Seng Hospital, Singapore, Singapore	https://ClinicalTrials.gov/show/NCT04292730
1087	COVID-19	183	Study to Evaluate the Safety and Antiviral Activity of Remdesivir (GS-5734™) in Participants With Moderate Coronavirus Disease (COVID-19) Compared to Standard of Care Treatment	Recruiting	Y	No Results Available				Hospital Principe de Asturias, Alcalá De Henares, Madrid, Spain	https://ClinicalTrials.gov/show/NCT04292730
1087	COVID-19	183	Study to Evaluate the Safety and Antiviral Activity of Remdesivir (GS-5734™) in Participants With Moderate Coronavirus Disease (COVID-19) Compared to Standard of Care Treatment	Recruiting	Y	No Results Available				Complejo Hospitalario Universitario A Coruña, A Coruña, Spain	https://ClinicalTrials.gov/show/NCT04292730
1087	COVID-19	183	Study to Evaluate the Safety and Antiviral Activity of Remdesivir (GS-5734™) in Participants With Moderate Coronavirus Disease (COVID-19) Compared to Standard of Care Treatment	Recruiting	Y	No Results Available				Hospital Clinic de Barcelona, Barcelona, Spain	https://ClinicalTrials.gov/show/NCT04292730
1087	COVID-19	183	Study to Evaluate the Safety and Antiviral Activity of Remdesivir (GS-5734™) in Participants With Moderate Coronavirus Disease (COVID-19) Compared to Standard of Care Treatment	Recruiting	Y	No Results Available				Hospital Universitario Cruces, Bizkaia, Spain	https://ClinicalTrials.gov/show/NCT04292730
1087	COVID-19	183	Study to Evaluate the Safety and Antiviral Activity of Remdesivir (GS-5734™) in Participants With Moderate Coronavirus Disease (COVID-19) Compared to Standard of Care Treatment	Recruiting	Y	No Results Available				Hospital Universitario Ramón y Cajal, Madrid, Spain	https://ClinicalTrials.gov/show/NCT04292730
1087	COVID-19	183	Study to Evaluate the Safety and Antiviral Activity of Remdesivir (GS-5734™) in Participants With Moderate Coronavirus Disease (COVID-19) Compared to Standard of Care Treatment	Recruiting	Y	No Results Available				Hospital Universitario Fundación Jiménez Díaz, Madrid, Spain	https://ClinicalTrials.gov/show/NCT04292730
1087	COVID-19	183	Study to Evaluate the Safety and Antiviral Activity of Remdesivir (GS-5734™) in Participants With Moderate Coronavirus Disease (COVID-19) Compared to Standard of Care Treatment	Recruiting	Y	No Results Available				Hospital Universitario 12 de Octubre, Madrid, Spain	https://ClinicalTrials.gov/show/NCT04292730
1087	COVID-19	183	Study to Evaluate the Safety and Antiviral Activity of Remdesivir (GS-5734™) in Participants With Moderate Coronavirus Disease (COVID-19) Compared to Standard of Care Treatment	Recruiting	Y	No Results Available				Hospital Universitario La Paz, Madrid, Spain	https://ClinicalTrials.gov/show/NCT04292730
1087	COVID-19	183	Study to Evaluate the Safety and Antiviral Activity of Remdesivir (GS-5734™) in Participants With Moderate Coronavirus Disease (COVID-19) Compared to Standard of Care Treatment	Recruiting	Y	No Results Available				Hospital Regional Universitario de Málaga, Málaga, Spain	https://ClinicalTrials.gov/show/NCT04292730
1087	COVID-19	183	Study to Evaluate the Safety and Antiviral Activity of Remdesivir (GS-5734™) in Participants With Moderate Coronavirus Disease (COVID-19) Compared to Standard of Care Treatment	Recruiting	Y	No Results Available				Hospital Universitario Virgen del Rocio, Sevilla, Spain	https://ClinicalTrials.gov/show/NCT04292730
1087	COVID-19	183	Study to Evaluate the Safety and Antiviral Activity of Remdesivir (GS-5734™) in Participants With Moderate Coronavirus Disease (COVID-19) Compared to Standard of Care Treatment	Recruiting	Y	No Results Available				Sahlgrenska University Hospital, Ostra, Gothenburg, Sweden	https://ClinicalTrials.gov/show/NCT04292730
1087	COVID-19	183	Study to Evaluate the Safety and Antiviral Activity of Remdesivir (GS-5734™) in Participants With Moderate Coronavirus Disease (COVID-19) Compared to Standard of Care Treatment	Recruiting	Y	No Results Available				SUS (Skanes University Hospital), Malmo, Sweden	https://ClinicalTrials.gov/show/NCT04292730
1087	COVID-19	183	Study to Evaluate the Safety and Antiviral Activity of Remdesivir (GS-5734™) in Participants With Moderate Coronavirus Disease (COVID-19) Compared to Standard of Care Treatment	Recruiting	Y	No Results Available				Karolinska University Hospital, Stockholm, Sweden	https://ClinicalTrials.gov/show/NCT04292730
1087	COVID-19	183	Study to Evaluate the Safety and Antiviral Activity of Remdesivir (GS-5734™) in Participants With Moderate Coronavirus Disease (COVID-19) Compared to Standard of Care Treatment	Recruiting	Y	No Results Available				Hopitaux Universitaires de Genève, Genève 14, Switzerland	https://ClinicalTrials.gov/show/NCT04292730
1087	COVID-19	183	Study to Evaluate the Safety and Antiviral Activity of Remdesivir (GS-5734™) in Participants With Moderate Coronavirus Disease (COVID-19) Compared to Standard of Care Treatment	Recruiting	Y	No Results Available				Ospedale Regionale di Locarno La Carità, Lugano, Switzerland	https://ClinicalTrials.gov/show/NCT04292730
1087	COVID-19	183	Study to Evaluate the Safety and Antiviral Activity of Remdesivir (GS-5734™) in Participants With Moderate Coronavirus Disease (COVID-19) Compared to Standard of Care Treatment	Recruiting	Y	No Results Available				Universitätsspital Zürich, Zürich, Switzerland	https://ClinicalTrials.gov/show/NCT04292730
1087	COVID-19	183	Study to Evaluate the Safety and Antiviral Activity of Remdesivir (GS-5734™) in Participants With Moderate Coronavirus Disease (COVID-19) Compared to Standard of Care Treatment	Recruiting	Y	No Results Available				Kaohsiung Veterans General Hospital, Kaohsiung, Taiwan	https://ClinicalTrials.gov/show/NCT04292730
1087	COVID-19	183	Study to Evaluate the Safety and Antiviral Activity of Remdesivir (GS-5734™) in Participants With Moderate Coronavirus Disease (COVID-19) Compared to Standard of Care Treatment	Recruiting	Y	No Results Available				China Medical University Hospital, Taichung, Taiwan	https://ClinicalTrials.gov/show/NCT04292730
1087	COVID-19	183	Study to Evaluate the Safety and Antiviral Activity of Remdesivir (GS-5734™) in Participants With Moderate Coronavirus Disease (COVID-19) Compared to Standard of Care Treatment	Recruiting	Y	No Results Available				National Taiwan University Hospital, Taipei City, Taiwan	https://ClinicalTrials.gov/show/NCT04292730
1087	COVID-19	183	Study to Evaluate the Safety and Antiviral Activity of Remdesivir (GS-5734™) in Participants With Moderate Coronavirus Disease (COVID-19) Compared to Standard of Care Treatment	Recruiting	Y	No Results Available				Imperial College NHS Trust, London, Greater London, United Kingdom	https://ClinicalTrials.gov/show/NCT04292730
1087	COVID-19	183	Study to Evaluate the Safety and Antiviral Activity of Remdesivir (GS-5734™) in Participants With Moderate Coronavirus Disease (COVID-19) Compared to Standard of Care Treatment	Recruiting	Y	No Results Available				NHS Lothian, Royal lnfirmary of Edinburgh, Edinburgh, United Kingdom	https://ClinicalTrials.gov/show/NCT04292730
1087	COVID-19	183	Study to Evaluate the Safety and Antiviral Activity of Remdesivir (GS-5734™) in Participants With Moderate Coronavirus Disease (COVID-19) Compared to Standard of Care Treatment	Recruiting	Y	No Results Available				Queen Elizabeth University Hospital, Glasgow, United Kingdom	https://ClinicalTrials.gov/show/NCT04292730
1087	COVID-19	183	Study to Evaluate the Safety and Antiviral Activity of Remdesivir (GS-5734™) in Participants With Moderate Coronavirus Disease (COVID-19) Compared to Standard of Care Treatment	Recruiting	Y	No Results Available				Hull University Teaching Hospitals NHS Trust, Hull, United Kingdom	https://ClinicalTrials.gov/show/NCT04292730
1087	COVID-19	183	Study to Evaluate the Safety and Antiviral Activity of Remdesivir (GS-5734™) in Participants With Moderate Coronavirus Disease (COVID-19) Compared to Standard of Care Treatment	Recruiting	Y	No Results Available				Royal Lancaster Hospital, Lancaster, United Kingdom	https://ClinicalTrials.gov/show/NCT04292730
1087	COVID-19	183	Study to Evaluate the Safety and Antiviral Activity of Remdesivir (GS-5734™) in Participants With Moderate Coronavirus Disease (COVID-19) Compared to Standard of Care Treatment	Recruiting	Y	No Results Available				Liverpool University Hospital, Liverpool, United Kingdom	https://ClinicalTrials.gov/show/NCT04292730
1087	COVID-19	183	Study to Evaluate the Safety and Antiviral Activity of Remdesivir (GS-5734™) in Participants With Moderate Coronavirus Disease (COVID-19) Compared to Standard of Care Treatment	Recruiting	Y	No Results Available				Northwick Park Hospital, London, United Kingdom	https://ClinicalTrials.gov/show/NCT04292730
1087	COVID-19	183	Study to Evaluate the Safety and Antiviral Activity of Remdesivir (GS-5734™) in Participants With Moderate Coronavirus Disease (COVID-19) Compared to Standard of Care Treatment	Recruiting	Y	No Results Available				Royal Free London NHS Foundation Trust, London, United Kingdom	https://ClinicalTrials.gov/show/NCT04292730
1087	COVID-19	183	Study to Evaluate the Safety and Antiviral Activity of Remdesivir (GS-5734™) in Participants With Moderate Coronavirus Disease (COVID-19) Compared to Standard of Care Treatment	Recruiting	Y	No Results Available				King's College Hospital NHS Trust, London, United Kingdom	https://ClinicalTrials.gov/show/NCT04292730
1087	COVID-19	183	Study to Evaluate the Safety and Antiviral Activity of Remdesivir (GS-5734™) in Participants With Moderate Coronavirus Disease (COVID-19) Compared to Standard of Care Treatment	Recruiting	Y	No Results Available				University College London, London, United Kingdom	https://ClinicalTrials.gov/show/NCT04292730
1087	COVID-19	183	Study to Evaluate the Safety and Antiviral Activity of Remdesivir (GS-5734™) in Participants With Moderate Coronavirus Disease (COVID-19) Compared to Standard of Care Treatment	Recruiting	Y	No Results Available				Manchester University NHS Foundation Trust, Manchester, United Kingdom	https://ClinicalTrials.gov/show/NCT04292730
1087	COVID-19	183	Study to Evaluate the Safety and Antiviral Activity of Remdesivir (GS-5734™) in Participants With Moderate Coronavirus Disease (COVID-19) Compared to Standard of Care Treatment	Recruiting	Y	No Results Available				Manchester University NHS Foundation Trust, Manchester, United Kingdom	https://ClinicalTrials.gov/show/NCT04292730
1087	COVID-19	183	Study to Evaluate the Safety and Antiviral Activity of Remdesivir (GS-5734™) in Participants With Moderate Coronavirus Disease (COVID-19) Compared to Standard of Care Treatment	Recruiting	Y	No Results Available				Pennine Acute Hospitals NHS Trust, Manchester, United Kingdom	https://ClinicalTrials.gov/show/NCT04292730
1087	COVID-19	183	Study to Evaluate the Safety and Antiviral Activity of Remdesivir (GS-5734™) in Participants With Moderate Coronavirus Disease (COVID-19) Compared to Standard of Care Treatment	Recruiting	Y	No Results Available				Derriford Hospital, Plymouth, United Kingdom	https://ClinicalTrials.gov/show/NCT04292730
1087	COVID-19	183	Study to Evaluate the Safety and Antiviral Activity of Remdesivir (GS-5734™) in Participants With Moderate Coronavirus Disease (COVID-19) Compared to Standard of Care Treatment	Recruiting	Y	No Results Available				Sheffield Teaching Hospitals, Sheffield, United Kingdom	https://ClinicalTrials.gov/show/NCT04292730
1087	COVID-19	184	Study of the Use of Favipiravir in Hospitalized Subjects With COVID-19	Recruiting	Y	No Results Available	COVID-19				https://ClinicalTrials.gov/show/NCT04358549
1087	COVID-19	184	Study of the Use of Favipiravir in Hospitalized Subjects With COVID-19	Recruiting	Y	No Results Available		Favipiravir + Standard of Care	Drug		https://ClinicalTrials.gov/show/NCT04358549
1087	COVID-19	184	Study of the Use of Favipiravir in Hospitalized Subjects With COVID-19	Recruiting	Y	No Results Available		Standard of Care	Drug		https://ClinicalTrials.gov/show/NCT04358549
1087	COVID-19	184	Study of the Use of Favipiravir in Hospitalized Subjects With COVID-19	Recruiting	Y	No Results Available				Brigham and Women's Hospital, Boston, Massachusetts, United States	https://ClinicalTrials.gov/show/NCT04358549
1087	COVID-19	184	Study of the Use of Favipiravir in Hospitalized Subjects With COVID-19	Recruiting	Y	No Results Available				Massachusetts General Hospital, Boston, Massachusetts, United States	https://ClinicalTrials.gov/show/NCT04358549
1087	COVID-19	184	Study of the Use of Favipiravir in Hospitalized Subjects With COVID-19	Recruiting	Y	No Results Available				UMass Memorial Health Care, Worcester, Massachusetts, United States	https://ClinicalTrials.gov/show/NCT04358549
1087	COVID-19	185	Clinical and Immunological Characterisation of COVID-19 in Children, Adolescents and Adults	Not yet recruiting	Y	No Results Available	COVID-19				https://ClinicalTrials.gov/show/NCT04341168
1087	COVID-19	185	Clinical and Immunological Characterisation of COVID-19 in Children, Adolescents and Adults	Not yet recruiting	Y	No Results Available	SARS-CoV-2				https://ClinicalTrials.gov/show/NCT04341168
1087	COVID-19	185	Clinical and Immunological Characterisation of COVID-19 in Children, Adolescents and Adults	Not yet recruiting	Y	No Results Available		this study is non- interventional	Other		https://ClinicalTrials.gov/show/NCT04341168
1087	COVID-19	185	Clinical and Immunological Characterisation of COVID-19 in Children, Adolescents and Adults	Not yet recruiting	Y	No Results Available				University Hospital Cologne, Cologne, NRW, Germany	https://ClinicalTrials.gov/show/NCT04341168
1087	COVID-19	186	Convalescent Plasma Therapy vs. SOC for the Treatment of COVID19 in Hospitalized Patients	Recruiting	Y	No Results Available	COVID-19				https://ClinicalTrials.gov/show/NCT04345523
1087	COVID-19	186	Convalescent Plasma Therapy vs. SOC for the Treatment of COVID19 in Hospitalized Patients	Recruiting	Y	No Results Available		Blood and derivatives.	Other		https://ClinicalTrials.gov/show/NCT04345523
1087	COVID-19	186	Convalescent Plasma Therapy vs. SOC for the Treatment of COVID19 in Hospitalized Patients	Recruiting	Y	No Results Available		Standard of Care	Drug		https://ClinicalTrials.gov/show/NCT04345523
1087	COVID-19	186	Convalescent Plasma Therapy vs. SOC for the Treatment of COVID19 in Hospitalized Patients	Recruiting	Y	No Results Available				Hospital Clínico Universitario Lozano Blesa, Zaragoza, Aragón, Spain	https://ClinicalTrials.gov/show/NCT04345523
1087	COVID-19	186	Convalescent Plasma Therapy vs. SOC for the Treatment of COVID19 in Hospitalized Patients	Recruiting	Y	No Results Available				Hospital Universitario Severo Ochoa, Leganés, Madrid, Spain	https://ClinicalTrials.gov/show/NCT04345523
1087	COVID-19	186	Convalescent Plasma Therapy vs. SOC for the Treatment of COVID19 in Hospitalized Patients	Recruiting	Y	No Results Available				Hospital Universitario Puerta de Hierro Majadahonda, Majadahonda, Madrid, Spain	https://ClinicalTrials.gov/show/NCT04345523
1087	COVID-19	186	Convalescent Plasma Therapy vs. SOC for the Treatment of COVID19 in Hospitalized Patients	Recruiting	Y	No Results Available				Hospital Universitario Príncipe de Asturias, Meco, Madrid, Spain	https://ClinicalTrials.gov/show/NCT04345523
1087	COVID-19	186	Convalescent Plasma Therapy vs. SOC for the Treatment of COVID19 in Hospitalized Patients	Recruiting	Y	No Results Available				Hospital Universitario La Princesa, Madrid, Spain	https://ClinicalTrials.gov/show/NCT04345523
1087	COVID-19	186	Convalescent Plasma Therapy vs. SOC for the Treatment of COVID19 in Hospitalized Patients	Recruiting	Y	No Results Available				Hospital General Universitario Gregorio Marañón, Madrid, Spain	https://ClinicalTrials.gov/show/NCT04345523
1087	COVID-19	186	Convalescent Plasma Therapy vs. SOC for the Treatment of COVID19 in Hospitalized Patients	Recruiting	Y	No Results Available				Hospital Universitario Ramón y Cajal, Madrid, Spain	https://ClinicalTrials.gov/show/NCT04345523
1087	COVID-19	186	Convalescent Plasma Therapy vs. SOC for the Treatment of COVID19 in Hospitalized Patients	Recruiting	Y	No Results Available				Hospital Clínico San Carlos, Madrid, Spain	https://ClinicalTrials.gov/show/NCT04345523
1087	COVID-19	186	Convalescent Plasma Therapy vs. SOC for the Treatment of COVID19 in Hospitalized Patients	Recruiting	Y	No Results Available				Hospital Universitario 12 de Octubre, Madrid, Spain	https://ClinicalTrials.gov/show/NCT04345523
1087	COVID-19	187	A Cohort of Patients With Possible or Confirmed SARS-CoV-2 (COVID-19)	Recruiting	Y	No Results Available	SARS-CoV-2				https://ClinicalTrials.gov/show/NCT04347850
1087	COVID-19	187	A Cohort of Patients With Possible or Confirmed SARS-CoV-2 (COVID-19)	Recruiting	Y	No Results Available	COVID-19				https://ClinicalTrials.gov/show/NCT04347850
1087	COVID-19	187	A Cohort of Patients With Possible or Confirmed SARS-CoV-2 (COVID-19)	Recruiting	Y	No Results Available		blood sample	Other		https://ClinicalTrials.gov/show/NCT04347850
1087	COVID-19	187	A Cohort of Patients With Possible or Confirmed SARS-CoV-2 (COVID-19)	Recruiting	Y	No Results Available				Uh Montpellier, Montpellier, France	https://ClinicalTrials.gov/show/NCT04347850
1087	COVID-19	188	Testing for COVID-19 Infection in Asymptomatic Persons	Not yet recruiting	Y	No Results Available	COVID-19 Infection				https://ClinicalTrials.gov/show/NCT04345510
1087	COVID-19	188	Testing for COVID-19 Infection in Asymptomatic Persons	Not yet recruiting	Y	No Results Available					https://ClinicalTrials.gov/show/NCT04345510
1087	COVID-19	188	Testing for COVID-19 Infection in Asymptomatic Persons	Not yet recruiting	Y	No Results Available					https://ClinicalTrials.gov/show/NCT04345510
1087	COVID-19	189	Study of Hemostasis in Case of Severe COVID-19	Not yet recruiting	Y	No Results Available	COVID-19 Infection				https://ClinicalTrials.gov/show/NCT04359992
1087	COVID-19	189	Study of Hemostasis in Case of Severe COVID-19	Not yet recruiting	Y	No Results Available		Extra blood sample	Other		https://ClinicalTrials.gov/show/NCT04359992
1087	COVID-19	189	Study of Hemostasis in Case of Severe COVID-19	Not yet recruiting	Y	No Results Available					https://ClinicalTrials.gov/show/NCT04359992
1087	COVID-19	190	Treatment of COVID-19 Patients Using Wharton's Jelly-Mesenchymal Stem Cells	Recruiting	Y	No Results Available	Use of Stem Cells for COVID-19 Treatment				https://ClinicalTrials.gov/show/NCT04313322
1087	COVID-19	190	Treatment of COVID-19 Patients Using Wharton's Jelly-Mesenchymal Stem Cells	Recruiting	Y	No Results Available		WJ-MSCs	Biological		https://ClinicalTrials.gov/show/NCT04313322
1087	COVID-19	190	Treatment of COVID-19 Patients Using Wharton's Jelly-Mesenchymal Stem Cells	Recruiting	Y	No Results Available				Stem Cells Arabia, Amman, Jordan	https://ClinicalTrials.gov/show/NCT04313322
1087	COVID-19	191	CovidDB: The Covid-19 Inpatient Database	Recruiting	Y	No Results Available	COVID-19				https://ClinicalTrials.gov/show/NCT04344171
1087	COVID-19	191	CovidDB: The Covid-19 Inpatient Database	Recruiting	Y	No Results Available					https://ClinicalTrials.gov/show/NCT04344171
1087	COVID-19	191	CovidDB: The Covid-19 Inpatient Database	Recruiting	Y	No Results Available				RoMed - Klinikum Bad Aibling, Bad Aibling, Germany	https://ClinicalTrials.gov/show/NCT04344171
1087	COVID-19	191	CovidDB: The Covid-19 Inpatient Database	Recruiting	Y	No Results Available				DONAUISAR Klinikum Deggendorf, Deggendorf, Germany	https://ClinicalTrials.gov/show/NCT04344171
1087	COVID-19	191	CovidDB: The Covid-19 Inpatient Database	Recruiting	Y	No Results Available				DONAUISAR Klinikum Dingolfing, Dingolfing, Germany	https://ClinicalTrials.gov/show/NCT04344171
1087	COVID-19	191	CovidDB: The Covid-19 Inpatient Database	Recruiting	Y	No Results Available				RoMed - Klinikum Prien am Chiemsee, Prien, Germany	https://ClinicalTrials.gov/show/NCT04344171
1087	COVID-19	191	CovidDB: The Covid-19 Inpatient Database	Recruiting	Y	No Results Available				RoMed - Klinikum Rosenheim, Rosenheim, Germany	https://ClinicalTrials.gov/show/NCT04344171
1087	COVID-19	191	CovidDB: The Covid-19 Inpatient Database	Recruiting	Y	No Results Available				Universitätsklinikum Ulm, Ulm, Germany	https://ClinicalTrials.gov/show/NCT04344171
1087	COVID-19	191	CovidDB: The Covid-19 Inpatient Database	Recruiting	Y	No Results Available				RoMed - Klinikum Wasserburg Am Inn, Wasserburg Am Inn, Germany	https://ClinicalTrials.gov/show/NCT04344171
1087	COVID-19	191	CovidDB: The Covid-19 Inpatient Database	Recruiting	Y	No Results Available				Klinikum Altmühlfranken, Weißenburg, Germany	https://ClinicalTrials.gov/show/NCT04344171
1087	COVID-19	191	CovidDB: The Covid-19 Inpatient Database	Recruiting	Y	No Results Available				Timiş County Emergency Clinical Hospital, Timisoara, Romania	https://ClinicalTrials.gov/show/NCT04344171
1087	COVID-19	192	Tetrandrine Tablets Used in the Treatment of COVID-19	Enrolling by invitation	N	No Results Available	Corona Virus Disease 2019,COVID-19				https://ClinicalTrials.gov/show/NCT04308317
1087	COVID-19	192	Tetrandrine Tablets Used in the Treatment of COVID-19	Enrolling by invitation	N	No Results Available		Tetrandrine	Drug		https://ClinicalTrials.gov/show/NCT04308317
1087	COVID-19	192	Tetrandrine Tablets Used in the Treatment of COVID-19	Enrolling by invitation	N	No Results Available				Tetrandrine Tablets, Jinhua, Zhejiang, China	https://ClinicalTrials.gov/show/NCT04308317
1087	COVID-19	193	Safety and Efficacy Trial of Vazegepant Intranasal for Hospitalized Patients With COVID-19 Requiring Supplemental Oxygen	Recruiting	Y	No Results Available	COVID-19 Infection				https://ClinicalTrials.gov/show/NCT04346615
1087	COVID-19	193	Safety and Efficacy Trial of Vazegepant Intranasal for Hospitalized Patients With COVID-19 Requiring Supplemental Oxygen	Recruiting	Y	No Results Available		Vazegepant (BHV-3500)	Drug		https://ClinicalTrials.gov/show/NCT04346615
1087	COVID-19	193	Safety and Efficacy Trial of Vazegepant Intranasal for Hospitalized Patients With COVID-19 Requiring Supplemental Oxygen	Recruiting	Y	No Results Available		Placebo	Drug		https://ClinicalTrials.gov/show/NCT04346615
1087	COVID-19	193	Safety and Efficacy Trial of Vazegepant Intranasal for Hospitalized Patients With COVID-19 Requiring Supplemental Oxygen	Recruiting	Y	No Results Available				Thomas Jefferson University Hospital, Philadelphia, Pennsylvania, United States	https://ClinicalTrials.gov/show/NCT04346615
1087	COVID-19	194	A Retrospective Study of Neural Network Model to Dynamically Quantificate the Severity in COVID-19 Disease	Recruiting	Y	No Results Available	COVID-19 Disease				https://ClinicalTrials.gov/show/NCT04347369
1087	COVID-19	194	A Retrospective Study of Neural Network Model to Dynamically Quantificate the Severity in COVID-19 Disease	Recruiting	Y	No Results Available		other	Other		https://ClinicalTrials.gov/show/NCT04347369
1087	COVID-19	194	A Retrospective Study of Neural Network Model to Dynamically Quantificate the Severity in COVID-19 Disease	Recruiting	Y	No Results Available				Xinqiao Hospital of Chongqing, Chongqing, China	https://ClinicalTrials.gov/show/NCT04347369
1087	COVID-19	195	Covid-19 Pediatric Observatory	Recruiting	Y	No Results Available	COVID-19				https://ClinicalTrials.gov/show/NCT04336956
1087	COVID-19	195	Covid-19 Pediatric Observatory	Recruiting	Y	No Results Available		hospitalized children with Covid19	Other		https://ClinicalTrials.gov/show/NCT04336956
1087	COVID-19	195	Covid-19 Pediatric Observatory	Recruiting	Y	No Results Available				Chu Felix Guyon, Saint Denis, La Réunion, France	https://ClinicalTrials.gov/show/NCT04336956
1087	COVID-19	195	Covid-19 Pediatric Observatory	Recruiting	Y	No Results Available				Ch St Esprit, Agen, France	https://ClinicalTrials.gov/show/NCT04336956
1087	COVID-19	195	Covid-19 Pediatric Observatory	Recruiting	Y	No Results Available				Ch General Aix En Provence -, Aix-en-Provence, France	https://ClinicalTrials.gov/show/NCT04336956
1087	COVID-19	195	Covid-19 Pediatric Observatory	Recruiting	Y	No Results Available				CHU Angers, Angers, France	https://ClinicalTrials.gov/show/NCT04336956
1087	COVID-19	195	Covid-19 Pediatric Observatory	Recruiting	Y	No Results Available				CH d'ANGOULEME, Angoulème, France	https://ClinicalTrials.gov/show/NCT04336956
1087	COVID-19	195	Covid-19 Pediatric Observatory	Recruiting	Y	No Results Available				Pringy - Ch D'Annecy, Annecy, France	https://ClinicalTrials.gov/show/NCT04336956
1087	COVID-19	195	Covid-19 Pediatric Observatory	Recruiting	Y	No Results Available				Ch Armentieres, Armentières, France	https://ClinicalTrials.gov/show/NCT04336956
1087	COVID-19	195	Covid-19 Pediatric Observatory	Recruiting	Y	No Results Available				CH Arpajon, Arpajon, France	https://ClinicalTrials.gov/show/NCT04336956
1087	COVID-19	195	Covid-19 Pediatric Observatory	Recruiting	Y	No Results Available				Ch Auxerre, Auxerre, France	https://ClinicalTrials.gov/show/NCT04336956
1087	COVID-19	195	Covid-19 Pediatric Observatory	Recruiting	Y	No Results Available				CH GENERAL Henri Duffaut, Avignon, France	https://ClinicalTrials.gov/show/NCT04336956
1087	COVID-19	195	Covid-19 Pediatric Observatory	Recruiting	Y	No Results Available				CHU de BESANCON, Besançon, France	https://ClinicalTrials.gov/show/NCT04336956
1087	COVID-19	195	Covid-19 Pediatric Observatory	Recruiting	Y	No Results Available				Hopital Femme Enfant, Caen, France	https://ClinicalTrials.gov/show/NCT04336956
1087	COVID-19	195	Covid-19 Pediatric Observatory	Recruiting	Y	No Results Available				Ch de Pontoise, Cergy-Pontoise, France	https://ClinicalTrials.gov/show/NCT04336956
1087	COVID-19	195	Covid-19 Pediatric Observatory	Recruiting	Y	No Results Available				Ch W. Morey, Chalon-sur-Saône, France	https://ClinicalTrials.gov/show/NCT04336956
1087	COVID-19	195	Covid-19 Pediatric Observatory	Recruiting	Y	No Results Available				CH de CHAMBERY, Chambéry, France	https://ClinicalTrials.gov/show/NCT04336956
1087	COVID-19	195	Covid-19 Pediatric Observatory	Recruiting	Y	No Results Available				Ch Hotel Dieu, Chartres, France	https://ClinicalTrials.gov/show/NCT04336956
1087	COVID-19	195	Covid-19 Pediatric Observatory	Recruiting	Y	No Results Available				Centre Hospitalier intercommunal de Creteil, Creteil, France	https://ClinicalTrials.gov/show/NCT04336956
1087	COVID-19	195	Covid-19 Pediatric Observatory	Recruiting	Y	No Results Available				Ch de Dax, Dax, France	https://ClinicalTrials.gov/show/NCT04336956
1087	COVID-19	195	Covid-19 Pediatric Observatory	Recruiting	Y	No Results Available				Hopital D'Enfants Chu Dijon, Dijon, France	https://ClinicalTrials.gov/show/NCT04336956
1087	COVID-19	195	Covid-19 Pediatric Observatory	Recruiting	Y	No Results Available				CH Louviers Val de Reuil, Elbeuf, France	https://ClinicalTrials.gov/show/NCT04336956
1087	COVID-19	195	Covid-19 Pediatric Observatory	Recruiting	Y	No Results Available				CH Gonesse, Gonesse, France	https://ClinicalTrials.gov/show/NCT04336956
1087	COVID-19	195	Covid-19 Pediatric Observatory	Recruiting	Y	No Results Available				CH d'HYERES, Hyères, France	https://ClinicalTrials.gov/show/NCT04336956
1087	COVID-19	195	Covid-19 Pediatric Observatory	Recruiting	Y	No Results Available				Ch de Marne La Vallee, Jossigny, France	https://ClinicalTrials.gov/show/NCT04336956
1087	COVID-19	195	Covid-19 Pediatric Observatory	Recruiting	Y	No Results Available				Chru de Grenoble, La Tronche, France	https://ClinicalTrials.gov/show/NCT04336956
1087	COVID-19	195	Covid-19 Pediatric Observatory	Recruiting	Y	No Results Available				CHGénéral du HAVRE, Le Havre, France	https://ClinicalTrials.gov/show/NCT04336956
1087	COVID-19	195	Covid-19 Pediatric Observatory	Recruiting	Y	No Results Available				Hopital Saint Vincent de Paul, Lille, France	https://ClinicalTrials.gov/show/NCT04336956
1087	COVID-19	195	Covid-19 Pediatric Observatory	Recruiting	Y	No Results Available				Ch de Longjumeau, Longjumeau, France	https://ClinicalTrials.gov/show/NCT04336956
1087	COVID-19	195	Covid-19 Pediatric Observatory	Recruiting	Y	No Results Available				Hopital Femme Mere Enfant-Bron, Lyon, France	https://ClinicalTrials.gov/show/NCT04336956
1087	COVID-19	195	Covid-19 Pediatric Observatory	Recruiting	Y	No Results Available				Hopital Nord Enfants, Marseille, France	https://ClinicalTrials.gov/show/NCT04336956
1087	COVID-19	195	Covid-19 Pediatric Observatory	Recruiting	Y	No Results Available				Hopital de Meaux, Meaux, France	https://ClinicalTrials.gov/show/NCT04336956
1087	COVID-19	195	Covid-19 Pediatric Observatory	Recruiting	Y	No Results Available				CH de Montargis, Montargis, France	https://ClinicalTrials.gov/show/NCT04336956
1087	COVID-19	195	Covid-19 Pediatric Observatory	Recruiting	Y	No Results Available				CH de MONTBRISON, Montbrison, France	https://ClinicalTrials.gov/show/NCT04336956
1087	COVID-19	195	Covid-19 Pediatric Observatory	Recruiting	Y	No Results Available				CHRU de Nancy, Nancy, France	https://ClinicalTrials.gov/show/NCT04336956
1087	COVID-19	195	Covid-19 Pediatric Observatory	Recruiting	Y	No Results Available				Nantes - Hopital Mere Enfant, Nantes, France	https://ClinicalTrials.gov/show/NCT04336956
1087	COVID-19	195	Covid-19 Pediatric Observatory	Recruiting	Y	No Results Available				Ch de Neuilly Sur Seine, Neuilly-sur-Seine, France	https://ClinicalTrials.gov/show/NCT04336956
1087	COVID-19	195	Covid-19 Pediatric Observatory	Recruiting	Y	No Results Available				Hopital Lenval, Nice, France	https://ClinicalTrials.gov/show/NCT04336956
1087	COVID-19	195	Covid-19 Pediatric Observatory	Recruiting	Y	No Results Available				Assistance Publique Hôpitaux de Paris, Paris, France	https://ClinicalTrials.gov/show/NCT04336956
1087	COVID-19	195	Covid-19 Pediatric Observatory	Recruiting	Y	No Results Available				POISSY - CH de POISSY, Poissy, France	https://ClinicalTrials.gov/show/NCT04336956
1087	COVID-19	195	Covid-19 Pediatric Observatory	Recruiting	Y	No Results Available				QUIMPER - CH de Cornouaille, Quimper, France	https://ClinicalTrials.gov/show/NCT04336956
1087	COVID-19	195	Covid-19 Pediatric Observatory	Recruiting	Y	No Results Available				RANG du FLIERS - C.H.A.M., RANG du FLIERS, France	https://ClinicalTrials.gov/show/NCT04336956
1087	COVID-19	195	Covid-19 Pediatric Observatory	Recruiting	Y	No Results Available				Hopital Américain CHU REIMS, Reims, France	https://ClinicalTrials.gov/show/NCT04336956
1087	COVID-19	195	Covid-19 Pediatric Observatory	Recruiting	Y	No Results Available				CH RODEZ, Rodez, France	https://ClinicalTrials.gov/show/NCT04336956
1087	COVID-19	195	Covid-19 Pediatric Observatory	Recruiting	Y	No Results Available				Chu Rouen, Rouen, France	https://ClinicalTrials.gov/show/NCT04336956
1087	COVID-19	195	Covid-19 Pediatric Observatory	Recruiting	Y	No Results Available				Hopital Charles-Nicolle, Rouen, France	https://ClinicalTrials.gov/show/NCT04336956
1087	COVID-19	195	Covid-19 Pediatric Observatory	Recruiting	Y	No Results Available				Chu St Etienne, Saint Etienne, France	https://ClinicalTrials.gov/show/NCT04336956
1087	COVID-19	195	Covid-19 Pediatric Observatory	Recruiting	Y	No Results Available				Ch de Saint Malo, Saint-Malo, France	https://ClinicalTrials.gov/show/NCT04336956
1087	COVID-19	195	Covid-19 Pediatric Observatory	Recruiting	Y	No Results Available				Ch Du Pays Du Mont Blanc, Sallanches, France	https://ClinicalTrials.gov/show/NCT04336956
1087	COVID-19	195	Covid-19 Pediatric Observatory	Recruiting	Y	No Results Available				Chg Salon de Provence, Salon de Provence, France	https://ClinicalTrials.gov/show/NCT04336956
1087	COVID-19	195	Covid-19 Pediatric Observatory	Recruiting	Y	No Results Available				CH Bel Air, Thionville, France	https://ClinicalTrials.gov/show/NCT04336956
1087	COVID-19	195	Covid-19 Pediatric Observatory	Recruiting	Y	No Results Available				Hopital Sainte Musse, Toulon, France	https://ClinicalTrials.gov/show/NCT04336956
1087	COVID-19	195	Covid-19 Pediatric Observatory	Recruiting	Y	No Results Available				CHU Toulouse-hôpital des Enfants, Toulouse, France	https://ClinicalTrials.gov/show/NCT04336956
1087	COVID-19	195	Covid-19 Pediatric Observatory	Recruiting	Y	No Results Available				CH de TROYES, Troyes, France	https://ClinicalTrials.gov/show/NCT04336956
1087	COVID-19	195	Covid-19 Pediatric Observatory	Recruiting	Y	No Results Available				Ch Le Chesnay, Versailles, France	https://ClinicalTrials.gov/show/NCT04336956
1087	COVID-19	196	Efficacy of Early Administration of Tocilizumab in COVID-19 Patients	Recruiting	Y	No Results Available	COVID-19 Pneumonia				https://ClinicalTrials.gov/show/NCT04346355
1087	COVID-19	196	Efficacy of Early Administration of Tocilizumab in COVID-19 Patients	Recruiting	Y	No Results Available		Tocilizumab	Drug		https://ClinicalTrials.gov/show/NCT04346355
1087	COVID-19	196	Efficacy of Early Administration of Tocilizumab in COVID-19 Patients	Recruiting	Y	No Results Available				Ospedale di Guastalla, Guastalla, RE, Italy	https://ClinicalTrials.gov/show/NCT04346355
1087	COVID-19	196	Efficacy of Early Administration of Tocilizumab in COVID-19 Patients	Recruiting	Y	No Results Available				Azienda Unità Sanitaria Locale-IRCCS di Reggio Emilia, Reggio Emilia, RE, Italy	https://ClinicalTrials.gov/show/NCT04346355
1087	COVID-19	196	Efficacy of Early Administration of Tocilizumab in COVID-19 Patients	Recruiting	Y	No Results Available				Azienda Ospedaliera SS. Antonio e Biagio e Cesare Arrigo, Alessandria, Italy	https://ClinicalTrials.gov/show/NCT04346355
1087	COVID-19	196	Efficacy of Early Administration of Tocilizumab in COVID-19 Patients	Recruiting	Y	No Results Available				ASST Cremona, Cremona, Italy	https://ClinicalTrials.gov/show/NCT04346355
1087	COVID-19	196	Efficacy of Early Administration of Tocilizumab in COVID-19 Patients	Recruiting	Y	No Results Available				Azienda Ospedaliera S. Croce e Carle, Cuneo, Italy	https://ClinicalTrials.gov/show/NCT04346355
1087	COVID-19	196	Efficacy of Early Administration of Tocilizumab in COVID-19 Patients	Recruiting	Y	No Results Available				Azienda Ospedaliero Universitaria Ferrara, Ferrara, Italy	https://ClinicalTrials.gov/show/NCT04346355
1087	COVID-19	196	Efficacy of Early Administration of Tocilizumab in COVID-19 Patients	Recruiting	Y	No Results Available				Azienda Ospedaliero Universitaria Careggi, Firenze, Italy	https://ClinicalTrials.gov/show/NCT04346355
1087	COVID-19	196	Efficacy of Early Administration of Tocilizumab in COVID-19 Patients	Recruiting	Y	No Results Available				Ospedale Evangelico Internazionale di Genova, Genova, Italy	https://ClinicalTrials.gov/show/NCT04346355
1087	COVID-19	196	Efficacy of Early Administration of Tocilizumab in COVID-19 Patients	Recruiting	Y	No Results Available				Azienda Sociosanitaria ASL 1 ,Imperia, Imperia, Italy	https://ClinicalTrials.gov/show/NCT04346355
1087	COVID-19	196	Efficacy of Early Administration of Tocilizumab in COVID-19 Patients	Recruiting	Y	No Results Available				Azienda Sociosanitaria ASL 5 La Spezia, La Spezia, Italy	https://ClinicalTrials.gov/show/NCT04346355
1087	COVID-19	196	Efficacy of Early Administration of Tocilizumab in COVID-19 Patients	Recruiting	Y	No Results Available				ASST Mantova - Ospedale Carlo Poma, Mantova, Italy	https://ClinicalTrials.gov/show/NCT04346355
1087	COVID-19	196	Efficacy of Early Administration of Tocilizumab in COVID-19 Patients	Recruiting	Y	No Results Available				IRCCS Istituto Auxologico Italiano Milano, Milano, Italy	https://ClinicalTrials.gov/show/NCT04346355
1087	COVID-19	196	Efficacy of Early Administration of Tocilizumab in COVID-19 Patients	Recruiting	Y	No Results Available				Azienda Ospedaliero-Universitaria "Maggiore della Carità" di Novara, Novara, Italy	https://ClinicalTrials.gov/show/NCT04346355
1087	COVID-19	196	Efficacy of Early Administration of Tocilizumab in COVID-19 Patients	Recruiting	Y	No Results Available				Ospedali Riuniti Padova Sud - ULSS 6 Euganea, Padova, Italy	https://ClinicalTrials.gov/show/NCT04346355
1087	COVID-19	196	Efficacy of Early Administration of Tocilizumab in COVID-19 Patients	Recruiting	Y	No Results Available				Azienda Ospedaliero-Universitaria Parma, Parma, Italy	https://ClinicalTrials.gov/show/NCT04346355
1087	COVID-19	196	Efficacy of Early Administration of Tocilizumab in COVID-19 Patients	Recruiting	Y	No Results Available				Azienda Unità Sanitaria Locale di Piacenza, Piacenza, Italy	https://ClinicalTrials.gov/show/NCT04346355
1087	COVID-19	196	Efficacy of Early Administration of Tocilizumab in COVID-19 Patients	Recruiting	Y	No Results Available				Azienda Ospedaliera Universitaria Pisana, Pisa, Italy	https://ClinicalTrials.gov/show/NCT04346355
1087	COVID-19	196	Efficacy of Early Administration of Tocilizumab in COVID-19 Patients	Recruiting	Y	No Results Available				AO Ordine Mauriziano di Torino, Torino, Italy	https://ClinicalTrials.gov/show/NCT04346355
1087	COVID-19	196	Efficacy of Early Administration of Tocilizumab in COVID-19 Patients	Recruiting	Y	No Results Available				ASST Bergamo Ovest -Treviglio, Treviglio, Italy	https://ClinicalTrials.gov/show/NCT04346355
1087	COVID-19	196	Efficacy of Early Administration of Tocilizumab in COVID-19 Patients	Recruiting	Y	No Results Available				AULSS 2 Marca Trevigiana, Treviso, Italy	https://ClinicalTrials.gov/show/NCT04346355
1087	COVID-19	196	Efficacy of Early Administration of Tocilizumab in COVID-19 Patients	Recruiting	Y	No Results Available				AULSS2 Marca Trevigiana - Ospedale Vittorio Veneto, Treviso, Italy	https://ClinicalTrials.gov/show/NCT04346355
1087	COVID-19	196	Efficacy of Early Administration of Tocilizumab in COVID-19 Patients	Recruiting	Y	No Results Available				AULSS 3 Serenissima Ospedale "Dell'Angelo", Venezia, Italy	https://ClinicalTrials.gov/show/NCT04346355
1087	COVID-19	196	Efficacy of Early Administration of Tocilizumab in COVID-19 Patients	Recruiting	Y	No Results Available				Azienda Ospedaliera Universitaria Integrata di Verona, Verona, Italy	https://ClinicalTrials.gov/show/NCT04346355
1087	COVID-19	196	Efficacy of Early Administration of Tocilizumab in COVID-19 Patients	Recruiting	Y	No Results Available				IRCCS Sacro Cuore Don Calabria, Verona, Italy	https://ClinicalTrials.gov/show/NCT04346355
1087	COVID-19	197	Bevacizumab in Severe or Critically Severe Patients With COVID-19 Pneumonia-RCT	Recruiting	Y	No Results Available	COVID-19 Pneumonia				https://ClinicalTrials.gov/show/NCT04305106
1087	COVID-19	197	Bevacizumab in Severe or Critically Severe Patients With COVID-19 Pneumonia-RCT	Recruiting	Y	No Results Available		Bevacizumab	Drug		https://ClinicalTrials.gov/show/NCT04305106
1087	COVID-19	197	Bevacizumab in Severe or Critically Severe Patients With COVID-19 Pneumonia-RCT	Recruiting	Y	No Results Available				Qilu Hospital of Shandong University, Jinan, Shandong, China	https://ClinicalTrials.gov/show/NCT04305106
1087	COVID-19	198	NestCell® Mesenchymal Stem Cell to Treat Patients With Severe COVID-19 Pneumonia	Not yet recruiting	Y	No Results Available	COVID-19 Pneumonia				https://ClinicalTrials.gov/show/NCT04315987
1087	COVID-19	198	NestCell® Mesenchymal Stem Cell to Treat Patients With Severe COVID-19 Pneumonia	Not yet recruiting	Y	No Results Available		NestCell®	Biological		https://ClinicalTrials.gov/show/NCT04315987
1087	COVID-19	198	NestCell® Mesenchymal Stem Cell to Treat Patients With Severe COVID-19 Pneumonia	Not yet recruiting	Y	No Results Available				Hospital Vera Cruz, Campina Grande, São Paulo, Brazil	https://ClinicalTrials.gov/show/NCT04315987
1087	COVID-19	199	Efficacy and Safety of Siltuximab vs. Corticosteroids in Hospitalized Patients With COVID-19 Pneumonia	Recruiting	Y	No Results Available	COVID-19				https://ClinicalTrials.gov/show/NCT04329650
1087	COVID-19	199	Efficacy and Safety of Siltuximab vs. Corticosteroids in Hospitalized Patients With COVID-19 Pneumonia	Recruiting	Y	No Results Available		Siltuximab	Drug		https://ClinicalTrials.gov/show/NCT04329650
1087	COVID-19	199	Efficacy and Safety of Siltuximab vs. Corticosteroids in Hospitalized Patients With COVID-19 Pneumonia	Recruiting	Y	No Results Available		Methylprednisolone	Drug		https://ClinicalTrials.gov/show/NCT04329650
1087	COVID-19	199	Efficacy and Safety of Siltuximab vs. Corticosteroids in Hospitalized Patients With COVID-19 Pneumonia	Recruiting	Y	No Results Available				Hospital Germans Trias i Pujol, Badalona, Spain	https://ClinicalTrials.gov/show/NCT04329650
1087	COVID-19	199	Efficacy and Safety of Siltuximab vs. Corticosteroids in Hospitalized Patients With COVID-19 Pneumonia	Recruiting	Y	No Results Available				Hospital Clínic de Barcelona, Barcelona, Spain	https://ClinicalTrials.gov/show/NCT04329650
1087	COVID-19	199	Efficacy and Safety of Siltuximab vs. Corticosteroids in Hospitalized Patients With COVID-19 Pneumonia	Recruiting	Y	No Results Available				Hospital Universitario de Salamanca, Salamanca, Spain	https://ClinicalTrials.gov/show/NCT04329650
1087	COVID-19	199	Efficacy and Safety of Siltuximab vs. Corticosteroids in Hospitalized Patients With COVID-19 Pneumonia	Recruiting	Y	No Results Available				Hospital Universitari Mútua de Terrassa, Terrassa, Spain	https://ClinicalTrials.gov/show/NCT04329650
1087	COVID-19	200	Glucocorticoid Therapy for COVID-19 Critically Ill Patients With Severe Acute Respiratory Failure	Completed	N	No Results Available	COVID-19 Infections				https://ClinicalTrials.gov/show/NCT04244591
1087	COVID-19	200	Glucocorticoid Therapy for COVID-19 Critically Ill Patients With Severe Acute Respiratory Failure	Completed	N	No Results Available		methylprednisolone therapy	Drug		https://ClinicalTrials.gov/show/NCT04244591
1087	COVID-19	200	Glucocorticoid Therapy for COVID-19 Critically Ill Patients With Severe Acute Respiratory Failure	Completed	N	No Results Available		Standard care	Other		https://ClinicalTrials.gov/show/NCT04244591
1087	COVID-19	200	Glucocorticoid Therapy for COVID-19 Critically Ill Patients With Severe Acute Respiratory Failure	Completed	N	No Results Available				Medical ICU,Peking Union Medical College Hospital, Beijing, Beijing, China	https://ClinicalTrials.gov/show/NCT04244591
1087	COVID-19	201	Evaluation of Efficacy of Levamisole and Formoterol+Budesonide in Treatment of COVID-19	Recruiting	Y	No Results Available	COVID-19				https://ClinicalTrials.gov/show/NCT04331470
1087	COVID-19	201	Evaluation of Efficacy of Levamisole and Formoterol+Budesonide in Treatment of COVID-19	Recruiting	Y	No Results Available		Levamisole Pill + Budesonide+Formoterol inhaler	Drug		https://ClinicalTrials.gov/show/NCT04331470
1087	COVID-19	201	Evaluation of Efficacy of Levamisole and Formoterol+Budesonide in Treatment of COVID-19	Recruiting	Y	No Results Available		Lopinavir/Ritonavir + hydoxychloroquine	Drug		https://ClinicalTrials.gov/show/NCT04331470
1087	COVID-19	201	Evaluation of Efficacy of Levamisole and Formoterol+Budesonide in Treatment of COVID-19	Recruiting	Y	No Results Available				Vali-Asr Hospital, Fasa, Fars, Iran, Islamic Republic of	https://ClinicalTrials.gov/show/NCT04331470
1087	COVID-19	202	A Study to Evaluate the Safety and Efficacy of Tocilizumab in Patients With Severe COVID-19 Pneumonia	Recruiting	Y	No Results Available	COVID-19 Pneumonia				https://ClinicalTrials.gov/show/NCT04320615
1087	COVID-19	202	A Study to Evaluate the Safety and Efficacy of Tocilizumab in Patients With Severe COVID-19 Pneumonia	Recruiting	Y	No Results Available		Tocilizumab (TCZ)	Drug		https://ClinicalTrials.gov/show/NCT04320615
1087	COVID-19	202	A Study to Evaluate the Safety and Efficacy of Tocilizumab in Patients With Severe COVID-19 Pneumonia	Recruiting	Y	No Results Available		Placebo	Drug		https://ClinicalTrials.gov/show/NCT04320615
1087	COVID-19	202	A Study to Evaluate the Safety and Efficacy of Tocilizumab in Patients With Severe COVID-19 Pneumonia	Recruiting	Y	No Results Available				University of California San Diego, La Jolla, California, United States	https://ClinicalTrials.gov/show/NCT04320615
1087	COVID-19	202	A Study to Evaluate the Safety and Efficacy of Tocilizumab in Patients With Severe COVID-19 Pneumonia	Recruiting	Y	No Results Available				eStudySite, La Mesa, California, United States	https://ClinicalTrials.gov/show/NCT04320615
1087	COVID-19	202	A Study to Evaluate the Safety and Efficacy of Tocilizumab in Patients With Severe COVID-19 Pneumonia	Recruiting	Y	No Results Available				David Geffen School of Medicine UCLA, Los Angeles, California, United States	https://ClinicalTrials.gov/show/NCT04320615
1087	COVID-19	202	A Study to Evaluate the Safety and Efficacy of Tocilizumab in Patients With Severe COVID-19 Pneumonia	Recruiting	Y	No Results Available				Stanford University, Stanford, California, United States	https://ClinicalTrials.gov/show/NCT04320615
1087	COVID-19	202	A Study to Evaluate the Safety and Efficacy of Tocilizumab in Patients With Severe COVID-19 Pneumonia	Recruiting	Y	No Results Available				Denver Health Medical Center, Denver, Colorado, United States	https://ClinicalTrials.gov/show/NCT04320615
1087	COVID-19	202	A Study to Evaluate the Safety and Efficacy of Tocilizumab in Patients With Severe COVID-19 Pneumonia	Recruiting	Y	No Results Available				University of Miami Miller School of Medicine, Miami, Florida, United States	https://ClinicalTrials.gov/show/NCT04320615
1087	COVID-19	202	A Study to Evaluate the Safety and Efficacy of Tocilizumab in Patients With Severe COVID-19 Pneumonia	Recruiting	Y	No Results Available				Rush University Medical Center, Chicago, Illinois, United States	https://ClinicalTrials.gov/show/NCT04320615
1087	COVID-19	202	A Study to Evaluate the Safety and Efficacy of Tocilizumab in Patients With Severe COVID-19 Pneumonia	Recruiting	Y	No Results Available				University of Chicago, Chicago, Illinois, United States	https://ClinicalTrials.gov/show/NCT04320615
1087	COVID-19	202	A Study to Evaluate the Safety and Efficacy of Tocilizumab in Patients With Severe COVID-19 Pneumonia	Recruiting	Y	No Results Available				Ochsner Clinic Foundation, Baton Rouge, Louisiana, United States	https://ClinicalTrials.gov/show/NCT04320615
1087	COVID-19	202	A Study to Evaluate the Safety and Efficacy of Tocilizumab in Patients With Severe COVID-19 Pneumonia	Recruiting	Y	No Results Available				Baystate Health System, Springfield, Massachusetts, United States	https://ClinicalTrials.gov/show/NCT04320615
1087	COVID-19	202	A Study to Evaluate the Safety and Efficacy of Tocilizumab in Patients With Severe COVID-19 Pneumonia	Recruiting	Y	No Results Available				Mayo Clinic - PPDS, Rochester, Minnesota, United States	https://ClinicalTrials.gov/show/NCT04320615
1087	COVID-19	202	A Study to Evaluate the Safety and Efficacy of Tocilizumab in Patients With Severe COVID-19 Pneumonia	Recruiting	Y	No Results Available				Hackensack University Medical Center, Hackensack, New Jersey, United States	https://ClinicalTrials.gov/show/NCT04320615
1087	COVID-19	202	A Study to Evaluate the Safety and Efficacy of Tocilizumab in Patients With Severe COVID-19 Pneumonia	Recruiting	Y	No Results Available				Robert Wood Johnson University Hospital/Rutgers, New Brunswick, New Jersey, United States	https://ClinicalTrials.gov/show/NCT04320615
1087	COVID-19	202	A Study to Evaluate the Safety and Efficacy of Tocilizumab in Patients With Severe COVID-19 Pneumonia	Recruiting	Y	No Results Available				James J Peters Veterans Administration Medical Center - NAVREF, Bronx, New York, United States	https://ClinicalTrials.gov/show/NCT04320615
1087	COVID-19	202	A Study to Evaluate the Safety and Efficacy of Tocilizumab in Patients With Severe COVID-19 Pneumonia	Recruiting	Y	No Results Available				New York University Langone Medical Center, New York, New York, United States	https://ClinicalTrials.gov/show/NCT04320615
1087	COVID-19	202	A Study to Evaluate the Safety and Efficacy of Tocilizumab in Patients With Severe COVID-19 Pneumonia	Recruiting	Y	No Results Available				NYU-Langone Medical Center, New York, New York, United States	https://ClinicalTrials.gov/show/NCT04320615
1087	COVID-19	202	A Study to Evaluate the Safety and Efficacy of Tocilizumab in Patients With Severe COVID-19 Pneumonia	Recruiting	Y	No Results Available				Duke University Medical Center, Durham, North Carolina, United States	https://ClinicalTrials.gov/show/NCT04320615
1087	COVID-19	202	A Study to Evaluate the Safety and Efficacy of Tocilizumab in Patients With Severe COVID-19 Pneumonia	Recruiting	Y	No Results Available				Cleveland Clinic Foundation; Pulmonary, Allergy & Critical Care Medicine, Cleveland, Ohio, United States	https://ClinicalTrials.gov/show/NCT04320615
1087	COVID-19	202	A Study to Evaluate the Safety and Efficacy of Tocilizumab in Patients With Severe COVID-19 Pneumonia	Recruiting	Y	No Results Available				Thomas Jefferson University, Philadelphia, Pennsylvania, United States	https://ClinicalTrials.gov/show/NCT04320615
1087	COVID-19	202	A Study to Evaluate the Safety and Efficacy of Tocilizumab in Patients With Severe COVID-19 Pneumonia	Recruiting	Y	No Results Available				Baylor St. Luke's Medical Center, Houston, Texas, United States	https://ClinicalTrials.gov/show/NCT04320615
1087	COVID-19	202	A Study to Evaluate the Safety and Efficacy of Tocilizumab in Patients With Severe COVID-19 Pneumonia	Recruiting	Y	No Results Available				Ben Taub General Hospital - HCHD, Houston, Texas, United States	https://ClinicalTrials.gov/show/NCT04320615
1087	COVID-19	202	A Study to Evaluate the Safety and Efficacy of Tocilizumab in Patients With Severe COVID-19 Pneumonia	Recruiting	Y	No Results Available				Smith Clinic-Harris County Hospital, Houston, Texas, United States	https://ClinicalTrials.gov/show/NCT04320615
1087	COVID-19	202	A Study to Evaluate the Safety and Efficacy of Tocilizumab in Patients With Severe COVID-19 Pneumonia	Recruiting	Y	No Results Available				Intermountain Medical Group, Saint George, Utah, United States	https://ClinicalTrials.gov/show/NCT04320615
1087	COVID-19	202	A Study to Evaluate the Safety and Efficacy of Tocilizumab in Patients With Severe COVID-19 Pneumonia	Recruiting	Y	No Results Available				Intermountain LDS Hospital, Salt Lake City, Utah, United States	https://ClinicalTrials.gov/show/NCT04320615
1087	COVID-19	202	A Study to Evaluate the Safety and Efficacy of Tocilizumab in Patients With Severe COVID-19 Pneumonia	Recruiting	Y	No Results Available				Evergreen Health Infectious Disease, Kirkland, Washington, United States	https://ClinicalTrials.gov/show/NCT04320615
1087	COVID-19	202	A Study to Evaluate the Safety and Efficacy of Tocilizumab in Patients With Severe COVID-19 Pneumonia	Recruiting	Y	No Results Available				Swedish Hospital Medical Center, Seattle, Washington, United States	https://ClinicalTrials.gov/show/NCT04320615
1087	COVID-19	202	A Study to Evaluate the Safety and Efficacy of Tocilizumab in Patients With Severe COVID-19 Pneumonia	Recruiting	Y	No Results Available				McMaster University Medical Centre, Hamilton, Ontario, Canada	https://ClinicalTrials.gov/show/NCT04320615
1087	COVID-19	202	A Study to Evaluate the Safety and Efficacy of Tocilizumab in Patients With Severe COVID-19 Pneumonia	Recruiting	Y	No Results Available				University Health Network, Toronto, Ontario, Canada	https://ClinicalTrials.gov/show/NCT04320615
1087	COVID-19	202	A Study to Evaluate the Safety and Efficacy of Tocilizumab in Patients With Severe COVID-19 Pneumonia	Recruiting	Y	No Results Available				Toronto Western Hospital, Toronto, Ontario, Canada	https://ClinicalTrials.gov/show/NCT04320615
1087	COVID-19	202	A Study to Evaluate the Safety and Efficacy of Tocilizumab in Patients With Severe COVID-19 Pneumonia	Recruiting	Y	No Results Available				Clinical Research Institute of Montreal, Montreal, Quebec, Canada	https://ClinicalTrials.gov/show/NCT04320615
1087	COVID-19	202	A Study to Evaluate the Safety and Efficacy of Tocilizumab in Patients With Severe COVID-19 Pneumonia	Recruiting	Y	No Results Available				Rigshospitalet Copenhagen University Hospital, Copenhagen, Denmark	https://ClinicalTrials.gov/show/NCT04320615
1087	COVID-19	202	A Study to Evaluate the Safety and Efficacy of Tocilizumab in Patients With Severe COVID-19 Pneumonia	Recruiting	Y	No Results Available				Hvidovre Hospital, Hvidovre, Denmark	https://ClinicalTrials.gov/show/NCT04320615
1087	COVID-19	202	A Study to Evaluate the Safety and Efficacy of Tocilizumab in Patients With Severe COVID-19 Pneumonia	Recruiting	Y	No Results Available				Odense Universitetshospital, Odense C, Denmark	https://ClinicalTrials.gov/show/NCT04320615
1087	COVID-19	202	A Study to Evaluate the Safety and Efficacy of Tocilizumab in Patients With Severe COVID-19 Pneumonia	Recruiting	Y	No Results Available				Sjællands Universitetshospital, Roskilde, Roskilde, Denmark	https://ClinicalTrials.gov/show/NCT04320615
1087	COVID-19	202	A Study to Evaluate the Safety and Efficacy of Tocilizumab in Patients With Severe COVID-19 Pneumonia	Recruiting	Y	No Results Available				Centre Hospitalier Departemental de Vendee, La Roche Sur Yon, France	https://ClinicalTrials.gov/show/NCT04320615
1087	COVID-19	202	A Study to Evaluate the Safety and Efficacy of Tocilizumab in Patients With Severe COVID-19 Pneumonia	Recruiting	Y	No Results Available				Centre Hospitalier et Universitaire de Limoges, Limoges, France	https://ClinicalTrials.gov/show/NCT04320615
1087	COVID-19	202	A Study to Evaluate the Safety and Efficacy of Tocilizumab in Patients With Severe COVID-19 Pneumonia	Recruiting	Y	No Results Available				Hôpital de La Croix Rousse, Lyon, France	https://ClinicalTrials.gov/show/NCT04320615
1087	COVID-19	202	A Study to Evaluate the Safety and Efficacy of Tocilizumab in Patients With Severe COVID-19 Pneumonia	Recruiting	Y	No Results Available				Hotel Dieu - Nantes, Nantes, France	https://ClinicalTrials.gov/show/NCT04320615
1087	COVID-19	202	A Study to Evaluate the Safety and Efficacy of Tocilizumab in Patients With Severe COVID-19 Pneumonia	Recruiting	Y	No Results Available				Hopital de la Pitie Salpetriere, Paris, France	https://ClinicalTrials.gov/show/NCT04320615
1087	COVID-19	202	A Study to Evaluate the Safety and Efficacy of Tocilizumab in Patients With Severe COVID-19 Pneumonia	Recruiting	Y	No Results Available				HOPITAL COCHIN university hospital, Paris, France	https://ClinicalTrials.gov/show/NCT04320615
1087	COVID-19	202	A Study to Evaluate the Safety and Efficacy of Tocilizumab in Patients With Severe COVID-19 Pneumonia	Recruiting	Y	No Results Available				CHRU de Tours, Pharmacie, Tours, France	https://ClinicalTrials.gov/show/NCT04320615
1087	COVID-19	202	A Study to Evaluate the Safety and Efficacy of Tocilizumab in Patients With Severe COVID-19 Pneumonia	Recruiting	Y	No Results Available				Universitatsklinikum Dusseldorf, Dusseldorf, Germany	https://ClinicalTrials.gov/show/NCT04320615
1087	COVID-19	202	A Study to Evaluate the Safety and Efficacy of Tocilizumab in Patients With Severe COVID-19 Pneumonia	Recruiting	Y	No Results Available				Medizinische Hochschule Hannover, Hannover, Germany	https://ClinicalTrials.gov/show/NCT04320615
1087	COVID-19	202	A Study to Evaluate the Safety and Efficacy of Tocilizumab in Patients With Severe COVID-19 Pneumonia	Recruiting	Y	No Results Available				Universitatsklinikum Schleswig Holstein; Klinik fur Allgemeine Innere Medizin, Kiel, Germany	https://ClinicalTrials.gov/show/NCT04320615
1087	COVID-19	202	A Study to Evaluate the Safety and Efficacy of Tocilizumab in Patients With Severe COVID-19 Pneumonia	Recruiting	Y	No Results Available				Uniklinik Köln, Köln, Germany	https://ClinicalTrials.gov/show/NCT04320615
1087	COVID-19	202	A Study to Evaluate the Safety and Efficacy of Tocilizumab in Patients With Severe COVID-19 Pneumonia	Recruiting	Y	No Results Available				LMU Klinikum der Universitat Munchen, Munchen, Germany	https://ClinicalTrials.gov/show/NCT04320615
1087	COVID-19	202	A Study to Evaluate the Safety and Efficacy of Tocilizumab in Patients With Severe COVID-19 Pneumonia	Recruiting	Y	No Results Available				Azienda Ospedaliera Dei Colli, Napoli, Campania, Italy	https://ClinicalTrials.gov/show/NCT04320615
1087	COVID-19	202	A Study to Evaluate the Safety and Efficacy of Tocilizumab in Patients With Severe COVID-19 Pneumonia	Recruiting	Y	No Results Available				Istituto Nazionale Malattie Infettive Lazzaro Spallanzani IRCCS, Roma, Lazio, Italy	https://ClinicalTrials.gov/show/NCT04320615
1087	COVID-19	202	A Study to Evaluate the Safety and Efficacy of Tocilizumab in Patients With Severe COVID-19 Pneumonia	Recruiting	Y	No Results Available				ASST Papa Giovanni XXIII; Dipartimento Interaziendale di Farmacia Clinica, Bergamo, Lombardia, Italy	https://ClinicalTrials.gov/show/NCT04320615
1087	COVID-19	202	A Study to Evaluate the Safety and Efficacy of Tocilizumab in Patients With Severe COVID-19 Pneumonia	Recruiting	Y	No Results Available				ASST Fatebenefratelli Sacco - Ospedale Luigi Sacco, Milano, Lombardia, Italy	https://ClinicalTrials.gov/show/NCT04320615
1087	COVID-19	202	A Study to Evaluate the Safety and Efficacy of Tocilizumab in Patients With Severe COVID-19 Pneumonia	Recruiting	Y	No Results Available				Azienda Ospedaliera San Gerardo di Monza, Monza MI, Lombardia, Italy	https://ClinicalTrials.gov/show/NCT04320615
1087	COVID-19	202	A Study to Evaluate the Safety and Efficacy of Tocilizumab in Patients With Severe COVID-19 Pneumonia	Recruiting	Y	No Results Available				Fondazione IRCCS Policlinico San Matteo di Pavia; S.S. Fisiopatologia Respiratoria, Pavia, Lombardia, Italy	https://ClinicalTrials.gov/show/NCT04320615
1087	COVID-19	202	A Study to Evaluate the Safety and Efficacy of Tocilizumab in Patients With Severe COVID-19 Pneumonia	Recruiting	Y	No Results Available				Amphia Ziekenhuis, Breda, Netherlands	https://ClinicalTrials.gov/show/NCT04320615
1087	COVID-19	202	A Study to Evaluate the Safety and Efficacy of Tocilizumab in Patients With Severe COVID-19 Pneumonia	Recruiting	Y	No Results Available				St. Antonius Ziekenhuis Nieuwegein, Nieuwegein, Netherlands	https://ClinicalTrials.gov/show/NCT04320615
1087	COVID-19	202	A Study to Evaluate the Safety and Efficacy of Tocilizumab in Patients With Severe COVID-19 Pneumonia	Recruiting	Y	No Results Available				Erasmus MC, Rotterdam, Netherlands	https://ClinicalTrials.gov/show/NCT04320615
1087	COVID-19	202	A Study to Evaluate the Safety and Efficacy of Tocilizumab in Patients With Severe COVID-19 Pneumonia	Recruiting	Y	No Results Available				Universitair Medisch Centrum Utrecht, Utrecht, Netherlands	https://ClinicalTrials.gov/show/NCT04320615
1087	COVID-19	202	A Study to Evaluate the Safety and Efficacy of Tocilizumab in Patients With Severe COVID-19 Pneumonia	Recruiting	Y	No Results Available				Hospital Universitario de Bellvitge, Hospitalet de Llobregat, Barcelona, Spain	https://ClinicalTrials.gov/show/NCT04320615
1087	COVID-19	202	A Study to Evaluate the Safety and Efficacy of Tocilizumab in Patients With Severe COVID-19 Pneumonia	Recruiting	Y	No Results Available				Hospital Universitari Vall d'Hebron, Barcelona, Spain	https://ClinicalTrials.gov/show/NCT04320615
1087	COVID-19	202	A Study to Evaluate the Safety and Efficacy of Tocilizumab in Patients With Severe COVID-19 Pneumonia	Recruiting	Y	No Results Available				Hospital Clinic de Barcelona, Barcelona, Spain	https://ClinicalTrials.gov/show/NCT04320615
1087	COVID-19	202	A Study to Evaluate the Safety and Efficacy of Tocilizumab in Patients With Severe COVID-19 Pneumonia	Recruiting	Y	No Results Available				Hospital Universitario La Paz, Madrid, Spain	https://ClinicalTrials.gov/show/NCT04320615
1087	COVID-19	202	A Study to Evaluate the Safety and Efficacy of Tocilizumab in Patients With Severe COVID-19 Pneumonia	Recruiting	Y	No Results Available				Hospital Universitario Ramon y Cajal, Madrid, Spain	https://ClinicalTrials.gov/show/NCT04320615
1087	COVID-19	202	A Study to Evaluate the Safety and Efficacy of Tocilizumab in Patients With Severe COVID-19 Pneumonia	Recruiting	Y	No Results Available				Hospital General Universitario Gregorio Maranon, Madrid, Spain	https://ClinicalTrials.gov/show/NCT04320615
1087	COVID-19	202	A Study to Evaluate the Safety and Efficacy of Tocilizumab in Patients With Severe COVID-19 Pneumonia	Recruiting	Y	No Results Available				Hospital Universitario HM Sanchinarro-CIOCC, Madrid, Spain	https://ClinicalTrials.gov/show/NCT04320615
1087	COVID-19	202	A Study to Evaluate the Safety and Efficacy of Tocilizumab in Patients With Severe COVID-19 Pneumonia	Recruiting	Y	No Results Available				Greater Glasgow and Clyde Health Board, Glasgow, United Kingdom	https://ClinicalTrials.gov/show/NCT04320615
1087	COVID-19	202	A Study to Evaluate the Safety and Efficacy of Tocilizumab in Patients With Severe COVID-19 Pneumonia	Recruiting	Y	No Results Available				Leeds Teaching Hospitals NHS Trust, Leeds, United Kingdom	https://ClinicalTrials.gov/show/NCT04320615
1087	COVID-19	202	A Study to Evaluate the Safety and Efficacy of Tocilizumab in Patients With Severe COVID-19 Pneumonia	Recruiting	Y	No Results Available				Royal Free Hospital, London, United Kingdom	https://ClinicalTrials.gov/show/NCT04320615
1087	COVID-19	202	A Study to Evaluate the Safety and Efficacy of Tocilizumab in Patients With Severe COVID-19 Pneumonia	Recruiting	Y	No Results Available				Imperial College London, London, United Kingdom	https://ClinicalTrials.gov/show/NCT04320615
1087	COVID-19	202	A Study to Evaluate the Safety and Efficacy of Tocilizumab in Patients With Severe COVID-19 Pneumonia	Recruiting	Y	No Results Available				North Manchester General Hospital, Manchester, United Kingdom	https://ClinicalTrials.gov/show/NCT04320615
1087	COVID-19	202	A Study to Evaluate the Safety and Efficacy of Tocilizumab in Patients With Severe COVID-19 Pneumonia	Recruiting	Y	No Results Available				Salford Royal Hospital, Salford, United Kingdom	https://ClinicalTrials.gov/show/NCT04320615
1087	COVID-19	203	Opportunistic Screening for Asymptomatic Left Ventricular Dysfunction in Coronavirus Disease 2019 (COVID19) Survivors	Not yet recruiting	Y	No Results Available	COVID-19				https://ClinicalTrials.gov/show/NCT04355884
1087	COVID-19	203	Opportunistic Screening for Asymptomatic Left Ventricular Dysfunction in Coronavirus Disease 2019 (COVID19) Survivors	Not yet recruiting	Y	No Results Available		Standard 12-lead ECG, NT-proBNP, echocardiography	Diagnostic Test		https://ClinicalTrials.gov/show/NCT04355884
1087	COVID-19	203	Opportunistic Screening for Asymptomatic Left Ventricular Dysfunction in Coronavirus Disease 2019 (COVID19) Survivors	Not yet recruiting	Y	No Results Available				The University of Hong Kong, Queen Mary Hospital, Hong Kong, Hong Kong	https://ClinicalTrials.gov/show/NCT04355884
1087	COVID-19	204	Clinical Trial of Mycobacterium w in COVID-19 Positive Patients, Hospitalized But Not Critically Ill	Not yet recruiting	Y	No Results Available	COVID-19				https://ClinicalTrials.gov/show/NCT04358809
1087	COVID-19	204	Clinical Trial of Mycobacterium w in COVID-19 Positive Patients, Hospitalized But Not Critically Ill	Not yet recruiting	Y	No Results Available		Suspension of heat killed (autoclaved) Mycobacterium w	Drug		https://ClinicalTrials.gov/show/NCT04358809
1087	COVID-19	204	Clinical Trial of Mycobacterium w in COVID-19 Positive Patients, Hospitalized But Not Critically Ill	Not yet recruiting	Y	No Results Available		Placebo	Other		https://ClinicalTrials.gov/show/NCT04358809
1087	COVID-19	204	Clinical Trial of Mycobacterium w in COVID-19 Positive Patients, Hospitalized But Not Critically Ill	Not yet recruiting	Y	No Results Available					https://ClinicalTrials.gov/show/NCT04358809
1087	COVID-19	205	A Study to Investigate Intravenous Tocilizumab in Participants With Moderate to Severe COVID-19 Pneumonia	Not yet recruiting	Y	No Results Available	COVID-19 Pneumonia				https://ClinicalTrials.gov/show/NCT04363736
1087	COVID-19	205	A Study to Investigate Intravenous Tocilizumab in Participants With Moderate to Severe COVID-19 Pneumonia	Not yet recruiting	Y	No Results Available		Tociliuzumab	Drug		https://ClinicalTrials.gov/show/NCT04363736
1087	COVID-19	205	A Study to Investigate Intravenous Tocilizumab in Participants With Moderate to Severe COVID-19 Pneumonia	Not yet recruiting	Y	No Results Available					https://ClinicalTrials.gov/show/NCT04363736
1087	COVID-19	206	Non Invasive Positive Pressure Ventilation to Minimize Aerosolization for COVID 19	Not yet recruiting	Y	No Results Available	COVID-19				https://ClinicalTrials.gov/show/NCT04344925
1087	COVID-19	206	Non Invasive Positive Pressure Ventilation to Minimize Aerosolization for COVID 19	Not yet recruiting	Y	No Results Available		Aerosol-reducing Mask	Device		https://ClinicalTrials.gov/show/NCT04344925
1087	COVID-19	206	Non Invasive Positive Pressure Ventilation to Minimize Aerosolization for COVID 19	Not yet recruiting	Y	No Results Available		Standard Mask	Device		https://ClinicalTrials.gov/show/NCT04344925
1087	COVID-19	206	Non Invasive Positive Pressure Ventilation to Minimize Aerosolization for COVID 19	Not yet recruiting	Y	No Results Available					https://ClinicalTrials.gov/show/NCT04344925
1087	COVID-19	207	Reducing Health Care Workers Absenteeism in Covid-19 Pandemic Through BCG Vaccine	Recruiting	Y	No Results Available	COVID-19				https://ClinicalTrials.gov/show/NCT04328441
1087	COVID-19	207	Reducing Health Care Workers Absenteeism in Covid-19 Pandemic Through BCG Vaccine	Recruiting	Y	No Results Available		BCG Vaccine	Drug		https://ClinicalTrials.gov/show/NCT04328441
1087	COVID-19	207	Reducing Health Care Workers Absenteeism in Covid-19 Pandemic Through BCG Vaccine	Recruiting	Y	No Results Available		Placebo	Drug		https://ClinicalTrials.gov/show/NCT04328441
1087	COVID-19	207	Reducing Health Care Workers Absenteeism in Covid-19 Pandemic Through BCG Vaccine	Recruiting	Y	No Results Available				Jeroen Bosch ziekenhuis, Den Bosch, Brabant, Netherlands	https://ClinicalTrials.gov/show/NCT04328441
1087	COVID-19	207	Reducing Health Care Workers Absenteeism in Covid-19 Pandemic Through BCG Vaccine	Recruiting	Y	No Results Available				Canisius Wilhelmina Ziekenhuis, Nijmegen, Gelderland, Netherlands	https://ClinicalTrials.gov/show/NCT04328441
1087	COVID-19	207	Reducing Health Care Workers Absenteeism in Covid-19 Pandemic Through BCG Vaccine	Recruiting	Y	No Results Available				Radboud UMC, Nijmegen, Gelderland, Netherlands	https://ClinicalTrials.gov/show/NCT04328441
1087	COVID-19	207	Reducing Health Care Workers Absenteeism in Covid-19 Pandemic Through BCG Vaccine	Recruiting	Y	No Results Available				Sint Maartenskliniek, Nijmegen, Gelderland, Netherlands	https://ClinicalTrials.gov/show/NCT04328441
1087	COVID-19	207	Reducing Health Care Workers Absenteeism in Covid-19 Pandemic Through BCG Vaccine	Recruiting	Y	No Results Available				Noordwest Ziekenhuisgroep locatie Alkmaar, Alkmaar, Noord Holland, Netherlands	https://ClinicalTrials.gov/show/NCT04328441
1087	COVID-19	207	Reducing Health Care Workers Absenteeism in Covid-19 Pandemic Through BCG Vaccine	Recruiting	Y	No Results Available				Hagaziekenhuis, Den Haag, Zuid-Holland, Netherlands	https://ClinicalTrials.gov/show/NCT04328441
1087	COVID-19	207	Reducing Health Care Workers Absenteeism in Covid-19 Pandemic Through BCG Vaccine	Recruiting	Y	No Results Available				Leiden University Medical Center, Leiden, Zuid-Holland, Netherlands	https://ClinicalTrials.gov/show/NCT04328441
1087	COVID-19	207	Reducing Health Care Workers Absenteeism in Covid-19 Pandemic Through BCG Vaccine	Recruiting	Y	No Results Available				Erasmus Medical Center, Rotterdam, Zuid-Holland, Netherlands	https://ClinicalTrials.gov/show/NCT04328441
1087	COVID-19	207	Reducing Health Care Workers Absenteeism in Covid-19 Pandemic Through BCG Vaccine	Recruiting	Y	No Results Available				University Medical Center Utrecht, Utrecht, Netherlands	https://ClinicalTrials.gov/show/NCT04328441
1087	COVID-19	208	The Efficacy and Safety of Thalidomide in the Adjuvant Treatment of Moderate New Coronavirus (COVID-19) Pneumonia	Not yet recruiting	Y	No Results Available	COVID-19 Thalidomide				https://ClinicalTrials.gov/show/NCT04273529
1087	COVID-19	208	The Efficacy and Safety of Thalidomide in the Adjuvant Treatment of Moderate New Coronavirus (COVID-19) Pneumonia	Not yet recruiting	Y	No Results Available		thalidomide	Drug		https://ClinicalTrials.gov/show/NCT04273529
1087	COVID-19	208	The Efficacy and Safety of Thalidomide in the Adjuvant Treatment of Moderate New Coronavirus (COVID-19) Pneumonia	Not yet recruiting	Y	No Results Available		placebo	Drug		https://ClinicalTrials.gov/show/NCT04273529
1087	COVID-19	208	The Efficacy and Safety of Thalidomide in the Adjuvant Treatment of Moderate New Coronavirus (COVID-19) Pneumonia	Not yet recruiting	Y	No Results Available					https://ClinicalTrials.gov/show/NCT04273529
1087	COVID-19	209	The Efficacy and Safety of Thalidomide Combined With Low-dose Hormones in the Treatment of Severe COVID-19	Not yet recruiting	Y	No Results Available	COVID-19 Thalidomide				https://ClinicalTrials.gov/show/NCT04273581
1087	COVID-19	209	The Efficacy and Safety of Thalidomide Combined With Low-dose Hormones in the Treatment of Severe COVID-19	Not yet recruiting	Y	No Results Available		placebo	Drug		https://ClinicalTrials.gov/show/NCT04273581
1087	COVID-19	209	The Efficacy and Safety of Thalidomide Combined With Low-dose Hormones in the Treatment of Severe COVID-19	Not yet recruiting	Y	No Results Available		Thalidomide	Drug		https://ClinicalTrials.gov/show/NCT04273581
1087	COVID-19	209	The Efficacy and Safety of Thalidomide Combined With Low-dose Hormones in the Treatment of Severe COVID-19	Not yet recruiting	Y	No Results Available					https://ClinicalTrials.gov/show/NCT04273581
1087	COVID-19	210	COVID-19 PrEP HCW HCQ Study	Recruiting	Y	No Results Available	COVID-19				https://ClinicalTrials.gov/show/NCT04354870
1087	COVID-19	210	COVID-19 PrEP HCW HCQ Study	Recruiting	Y	No Results Available		Hydroxychloroquine (HCQ)	Drug		https://ClinicalTrials.gov/show/NCT04354870
1087	COVID-19	210	COVID-19 PrEP HCW HCQ Study	Recruiting	Y	No Results Available				NYU Langone Health, New York, New York, United States	https://ClinicalTrials.gov/show/NCT04354870
1087	COVID-19	211	COVID-19 Recovered Volunteer Research Participant Pool Registry	Recruiting	Y	No Results Available	Recovered From COVID-19				https://ClinicalTrials.gov/show/NCT04359602
1087	COVID-19	211	COVID-19 Recovered Volunteer Research Participant Pool Registry	Recruiting	Y	No Results Available					https://ClinicalTrials.gov/show/NCT04359602
1087	COVID-19	211	COVID-19 Recovered Volunteer Research Participant Pool Registry	Recruiting	Y	No Results Available				Ronald Reagan UCLA Medical Center, Los Angeles, California, United States	https://ClinicalTrials.gov/show/NCT04359602
1087	COVID-19	212	Myocardial Damage in COVID-19	Enrolling by invitation	N	No Results Available	COVID-19				https://ClinicalTrials.gov/show/NCT04312464
1087	COVID-19	212	Myocardial Damage in COVID-19	Enrolling by invitation	N	No Results Available	Cardiovascular Diseases				https://ClinicalTrials.gov/show/NCT04312464
1087	COVID-19	212	Myocardial Damage in COVID-19	Enrolling by invitation	N	No Results Available		non	Other		https://ClinicalTrials.gov/show/NCT04312464
1087	COVID-19	212	Myocardial Damage in COVID-19	Enrolling by invitation	N	No Results Available				Department of Cardiology, Union Hospital, Tongji Medical College, Huazhong University of Science and Technology, Wuhan, Hubei, China	https://ClinicalTrials.gov/show/NCT04312464
1087	COVID-19	213	A Pilot Study to Assess Hydroxychloroquine in Patients With SARS-CoV-2 (COVID-19)	Not yet recruiting	Y	No Results Available	COVID-19				https://ClinicalTrials.gov/show/NCT04363866
1087	COVID-19	213	A Pilot Study to Assess Hydroxychloroquine in Patients With SARS-CoV-2 (COVID-19)	Not yet recruiting	Y	No Results Available	SARS-CoV-2				https://ClinicalTrials.gov/show/NCT04363866
1087	COVID-19	213	A Pilot Study to Assess Hydroxychloroquine in Patients With SARS-CoV-2 (COVID-19)	Not yet recruiting	Y	No Results Available		Hydroxychloroquine	Drug		https://ClinicalTrials.gov/show/NCT04363866
1087	COVID-19	213	A Pilot Study to Assess Hydroxychloroquine in Patients With SARS-CoV-2 (COVID-19)	Not yet recruiting	Y	No Results Available		Placebo	Drug		https://ClinicalTrials.gov/show/NCT04363866
1087	COVID-19	213	A Pilot Study to Assess Hydroxychloroquine in Patients With SARS-CoV-2 (COVID-19)	Not yet recruiting	Y	No Results Available				Oregon Health and Science University, Portland, Oregon, United States	https://ClinicalTrials.gov/show/NCT04363866
1087	COVID-19	214	Stopping ACE-inhibitors in COVID-19	Recruiting	Y	No Results Available	SARS-CoV-2				https://ClinicalTrials.gov/show/NCT04353596
1087	COVID-19	214	Stopping ACE-inhibitors in COVID-19	Recruiting	Y	No Results Available	COVID-19				https://ClinicalTrials.gov/show/NCT04353596
1087	COVID-19	214	Stopping ACE-inhibitors in COVID-19	Recruiting	Y	No Results Available		ACE inhibitor, angiotensin receptor blocker	Drug		https://ClinicalTrials.gov/show/NCT04353596
1087	COVID-19	214	Stopping ACE-inhibitors in COVID-19	Recruiting	Y	No Results Available				Medical University Innsbruck, University Hospital of Internal Medicine III, Innsbruck, Tyrol, Austria	https://ClinicalTrials.gov/show/NCT04353596
1087	COVID-19	214	Stopping ACE-inhibitors in COVID-19	Recruiting	Y	No Results Available				Landeskrankenhaus Hall, Hall In Tirol, Austria	https://ClinicalTrials.gov/show/NCT04353596
1087	COVID-19	214	Stopping ACE-inhibitors in COVID-19	Recruiting	Y	No Results Available				Medical University Innsbruck, Intensive Care and Emergency Medicine Department, Innsbruck, Austria	https://ClinicalTrials.gov/show/NCT04353596
1087	COVID-19	214	Stopping ACE-inhibitors in COVID-19	Recruiting	Y	No Results Available				Medical University Innsbruck, University Hospital of Internal Medicine II, Innsbruck, Austria	https://ClinicalTrials.gov/show/NCT04353596
1087	COVID-19	214	Stopping ACE-inhibitors in COVID-19	Recruiting	Y	No Results Available				Medical University Innsbruck, University Hospital of Internal Medicine IV, Innsbruck, Austria	https://ClinicalTrials.gov/show/NCT04353596
1087	COVID-19	214	Stopping ACE-inhibitors in COVID-19	Recruiting	Y	No Results Available				Medical University Innsbruck, University Hospital of Internal Medicine I, Innsbruck, Austria	https://ClinicalTrials.gov/show/NCT04353596
1087	COVID-19	214	Stopping ACE-inhibitors in COVID-19	Recruiting	Y	No Results Available				Medical University Innsbruck, University Hospital of Internal Medicine V, Innsbruck, Austria	https://ClinicalTrials.gov/show/NCT04353596
1087	COVID-19	214	Stopping ACE-inhibitors in COVID-19	Recruiting	Y	No Results Available				Klinikum Klagenfurt, Klagenfurt, Austria	https://ClinicalTrials.gov/show/NCT04353596
1087	COVID-19	214	Stopping ACE-inhibitors in COVID-19	Recruiting	Y	No Results Available				Bezirkskrankenhaus Kufstein, Kufstein, Austria	https://ClinicalTrials.gov/show/NCT04353596
1087	COVID-19	214	Stopping ACE-inhibitors in COVID-19	Recruiting	Y	No Results Available				Bezirkskrankenhaus St. Johann, Sankt Johann In Tirol, Austria	https://ClinicalTrials.gov/show/NCT04353596
1087	COVID-19	214	Stopping ACE-inhibitors in COVID-19	Recruiting	Y	No Results Available				Bezirkskrankenhaus Schwaz, Schwaz, Austria	https://ClinicalTrials.gov/show/NCT04353596
1087	COVID-19	214	Stopping ACE-inhibitors in COVID-19	Recruiting	Y	No Results Available				Krankenhaus St. Vinzenz Zams, Zams, Austria	https://ClinicalTrials.gov/show/NCT04353596
1087	COVID-19	214	Stopping ACE-inhibitors in COVID-19	Recruiting	Y	No Results Available				LMU Klinikum, Medizinische Klinik I, Munich, Bavaria, Germany	https://ClinicalTrials.gov/show/NCT04353596
1087	COVID-19	214	Stopping ACE-inhibitors in COVID-19	Recruiting	Y	No Results Available				Asklepios Stadtklinik Bad Tölz, Bad Tölz, Germany	https://ClinicalTrials.gov/show/NCT04353596
1087	COVID-19	214	Stopping ACE-inhibitors in COVID-19	Recruiting	Y	No Results Available				Klinikum Landkreis Erding, Erding, Germany	https://ClinicalTrials.gov/show/NCT04353596
1087	COVID-19	214	Stopping ACE-inhibitors in COVID-19	Recruiting	Y	No Results Available				Klinikum Memmingen, Memmingen, Germany	https://ClinicalTrials.gov/show/NCT04353596
1087	COVID-19	214	Stopping ACE-inhibitors in COVID-19	Recruiting	Y	No Results Available				Deutsches Herzzentrum München, Munich, Germany	https://ClinicalTrials.gov/show/NCT04353596
1087	COVID-19	214	Stopping ACE-inhibitors in COVID-19	Recruiting	Y	No Results Available				Klinikum rechts der Isar, Medizinische Klinik und Poliklinik I, Munich, Germany	https://ClinicalTrials.gov/show/NCT04353596
1087	COVID-19	214	Stopping ACE-inhibitors in COVID-19	Recruiting	Y	No Results Available				LMU Klinikum, Medizinische Klinik III, Munich, Germany	https://ClinicalTrials.gov/show/NCT04353596
1087	COVID-19	214	Stopping ACE-inhibitors in COVID-19	Recruiting	Y	No Results Available				LMU Klinikum, Medizinische Klinik II, Munich, Germany	https://ClinicalTrials.gov/show/NCT04353596
1087	COVID-19	214	Stopping ACE-inhibitors in COVID-19	Recruiting	Y	No Results Available				LMU Klinikum, Medizinische Klinik IV, Munich, Germany	https://ClinicalTrials.gov/show/NCT04353596
1087	COVID-19	214	Stopping ACE-inhibitors in COVID-19	Recruiting	Y	No Results Available				München Klinik Bogenhausen und Schwabing, Munich, Germany	https://ClinicalTrials.gov/show/NCT04353596
1087	COVID-19	214	Stopping ACE-inhibitors in COVID-19	Recruiting	Y	No Results Available				Universitätsklinik der Paracelsus Medizinischen Privatuniversität, Nürnberg, Germany	https://ClinicalTrials.gov/show/NCT04353596
1087	COVID-19	214	Stopping ACE-inhibitors in COVID-19	Recruiting	Y	No Results Available				Klinikum Starnberg, Starnberg, Germany	https://ClinicalTrials.gov/show/NCT04353596
1087	COVID-19	214	Stopping ACE-inhibitors in COVID-19	Recruiting	Y	No Results Available				Klinik für Innere Medizin Weilheim, Weilheim, Germany	https://ClinicalTrials.gov/show/NCT04353596
1087	COVID-19	215	Max COVID19- Study	Recruiting	Y	No Results Available	COVID-19				https://ClinicalTrials.gov/show/NCT04339608
1087	COVID-19	215	Max COVID19- Study	Recruiting	Y	No Results Available					https://ClinicalTrials.gov/show/NCT04339608
1087	COVID-19	215	Max COVID19- Study	Recruiting	Y	No Results Available				Max Super Speciality Hospital, A Unit of Devki Devi Foundation, New Delhi, Delhi, India	https://ClinicalTrials.gov/show/NCT04339608
1087	COVID-19	216	COVID-19 Surveillance of Patients and Healthcare Workers in a Hospital Department	Enrolling by invitation	N	No Results Available	COVID-19				https://ClinicalTrials.gov/show/NCT04356560
1087	COVID-19	216	COVID-19 Surveillance of Patients and Healthcare Workers in a Hospital Department	Enrolling by invitation	N	No Results Available		COVID-19 test, polymerase chain reaction for SARS-CoV-2	Diagnostic Test		https://ClinicalTrials.gov/show/NCT04356560
1087	COVID-19	216	COVID-19 Surveillance of Patients and Healthcare Workers in a Hospital Department	Enrolling by invitation	N	No Results Available				Rigshospitalet University Hospital of Copenhagen, Copenhagen, Denmark	https://ClinicalTrials.gov/show/NCT04356560
1087	COVID-19	217	Hydroxychloroquine for COVID-19	Recruiting	Y	No Results Available	COVID-19, Hydroxychloroquine Sulfate				https://ClinicalTrials.gov/show/NCT04342221
1087	COVID-19	217	Hydroxychloroquine for COVID-19	Recruiting	Y	No Results Available		Hydroxychloroquine Sulfate	Drug		https://ClinicalTrials.gov/show/NCT04342221
1087	COVID-19	217	Hydroxychloroquine for COVID-19	Recruiting	Y	No Results Available		Placebo	Drug		https://ClinicalTrials.gov/show/NCT04342221
1087	COVID-19	217	Hydroxychloroquine for COVID-19	Recruiting	Y	No Results Available				Institute for Tropical Medicine, Tübingen, Germany	https://ClinicalTrials.gov/show/NCT04342221
1087	COVID-19	218	Immunity Against SARS-CoV2 in Children and Their Parents / COVID-19	Not yet recruiting	Y	No Results Available	COVID-19 Infection				https://ClinicalTrials.gov/show/NCT04355533
1087	COVID-19	218	Immunity Against SARS-CoV2 in Children and Their Parents / COVID-19	Not yet recruiting	Y	No Results Available		serology test	Biological		https://ClinicalTrials.gov/show/NCT04355533
1087	COVID-19	218	Immunity Against SARS-CoV2 in Children and Their Parents / COVID-19	Not yet recruiting	Y	No Results Available		NG Biotech	Diagnostic Test		https://ClinicalTrials.gov/show/NCT04355533
1087	COVID-19	218	Immunity Against SARS-CoV2 in Children and Their Parents / COVID-19	Not yet recruiting	Y	No Results Available		nasopharyngeal swab	Biological		https://ClinicalTrials.gov/show/NCT04355533
1087	COVID-19	218	Immunity Against SARS-CoV2 in Children and Their Parents / COVID-19	Not yet recruiting	Y	No Results Available		rectal swab	Biological		https://ClinicalTrials.gov/show/NCT04355533
1087	COVID-19	218	Immunity Against SARS-CoV2 in Children and Their Parents / COVID-19	Not yet recruiting	Y	No Results Available		saliva sample	Biological		https://ClinicalTrials.gov/show/NCT04355533
1087	COVID-19	218	Immunity Against SARS-CoV2 in Children and Their Parents / COVID-19	Not yet recruiting	Y	No Results Available				Hôpital necker Enfants-Malades, ¨Paris, France	https://ClinicalTrials.gov/show/NCT04355533
1087	COVID-19	219	Implementation of Physiotherapy on COVID-19 Patients in ICU	Recruiting	Y	No Results Available	Sars-CoV2				https://ClinicalTrials.gov/show/NCT04347070
1087	COVID-19	219	Implementation of Physiotherapy on COVID-19 Patients in ICU	Recruiting	Y	No Results Available	COVID-19				https://ClinicalTrials.gov/show/NCT04347070
1087	COVID-19	219	Implementation of Physiotherapy on COVID-19 Patients in ICU	Recruiting	Y	No Results Available		Phsyiotherapy	Other		https://ClinicalTrials.gov/show/NCT04347070
1087	COVID-19	219	Implementation of Physiotherapy on COVID-19 Patients in ICU	Recruiting	Y	No Results Available				Uhmontpellier, Montpellier, France	https://ClinicalTrials.gov/show/NCT04347070
1087	COVID-19	220	Anti COVID-19 Convalescent Plasma Therapy	Not yet recruiting	Y	No Results Available	COVID 19				https://ClinicalTrials.gov/show/NCT04345679
1087	COVID-19	220	Anti COVID-19 Convalescent Plasma Therapy	Not yet recruiting	Y	No Results Available		anti-SARS-CoV-2 convalescent plasma	Biological		https://ClinicalTrials.gov/show/NCT04345679
1087	COVID-19	220	Anti COVID-19 Convalescent Plasma Therapy	Not yet recruiting	Y	No Results Available					https://ClinicalTrials.gov/show/NCT04345679
1087	COVID-19	221	Prognosis of Coronavirus Disease 2019 (COVID-19) Patients Receiving Receiving Antihypertensives	Recruiting	Y	No Results Available	COVID-19				https://ClinicalTrials.gov/show/NCT04357535
1087	COVID-19	221	Prognosis of Coronavirus Disease 2019 (COVID-19) Patients Receiving Receiving Antihypertensives	Recruiting	Y	No Results Available		Angiotensin-Converting Enzyme Inhibitors (ACE-I) and Angiotensin II Receptor Blockers (ARB)	Drug		https://ClinicalTrials.gov/show/NCT04357535
1087	COVID-19	221	Prognosis of Coronavirus Disease 2019 (COVID-19) Patients Receiving Receiving Antihypertensives	Recruiting	Y	No Results Available				King Faisal Specialist Hospital & Research Centre, Riyadh, Saudi Arabia	https://ClinicalTrials.gov/show/NCT04357535
1087	COVID-19	222	Convalescent Plasma vs. Placebo in Emergency Room Patients With COVID-19	Not yet recruiting	Y	No Results Available	COVID-19				https://ClinicalTrials.gov/show/NCT04355767
1087	COVID-19	222	Convalescent Plasma vs. Placebo in Emergency Room Patients With COVID-19	Not yet recruiting	Y	No Results Available		Convalescent Plasma	Biological		https://ClinicalTrials.gov/show/NCT04355767
1087	COVID-19	222	Convalescent Plasma vs. Placebo in Emergency Room Patients With COVID-19	Not yet recruiting	Y	No Results Available		Standard Plasma	Biological		https://ClinicalTrials.gov/show/NCT04355767
1087	COVID-19	222	Convalescent Plasma vs. Placebo in Emergency Room Patients With COVID-19	Not yet recruiting	Y	No Results Available				Stanford University, Stanford, California, United States	https://ClinicalTrials.gov/show/NCT04355767
1087	COVID-19	223	Efficacy of Dexamethasone Treatment for Patients With ARDS Caused by COVID-19	Recruiting	Y	No Results Available	Acute Respiratory Distress Syndrome Caused by COVID-19				https://ClinicalTrials.gov/show/NCT04325061
1087	COVID-19	223	Efficacy of Dexamethasone Treatment for Patients With ARDS Caused by COVID-19	Recruiting	Y	No Results Available		Dexamethasone	Drug		https://ClinicalTrials.gov/show/NCT04325061
1087	COVID-19	223	Efficacy of Dexamethasone Treatment for Patients With ARDS Caused by COVID-19	Recruiting	Y	No Results Available				ICU, Hospital Universitari Mutua Terrassa, Terrassa, Barcelona, Spain	https://ClinicalTrials.gov/show/NCT04325061
1087	COVID-19	223	Efficacy of Dexamethasone Treatment for Patients With ARDS Caused by COVID-19	Recruiting	Y	No Results Available				Hospital Universitario Dr. Negrin, Las Palmas de Gran Canaria, Las Palmas, Spain	https://ClinicalTrials.gov/show/NCT04325061
1087	COVID-19	223	Efficacy of Dexamethasone Treatment for Patients With ARDS Caused by COVID-19	Recruiting	Y	No Results Available				Department of Anesthesia, Hospital Universitario de Cruces, Barakaldo, Vizcaya, Spain	https://ClinicalTrials.gov/show/NCT04325061
1087	COVID-19	223	Efficacy of Dexamethasone Treatment for Patients With ARDS Caused by COVID-19	Recruiting	Y	No Results Available				Intensive Care Unit, Hospital Universitario de Cruces, Barakaldo, Vizcaya, Spain	https://ClinicalTrials.gov/show/NCT04325061
1087	COVID-19	223	Efficacy of Dexamethasone Treatment for Patients With ARDS Caused by COVID-19	Recruiting	Y	No Results Available				AVI, Hospital Clinic, Barcelona, Spain	https://ClinicalTrials.gov/show/NCT04325061
1087	COVID-19	223	Efficacy of Dexamethasone Treatment for Patients With ARDS Caused by COVID-19	Recruiting	Y	No Results Available				Cardiac ICU, Hospital Clinic, Barcelona, Spain	https://ClinicalTrials.gov/show/NCT04325061
1087	COVID-19	223	Efficacy of Dexamethasone Treatment for Patients With ARDS Caused by COVID-19	Recruiting	Y	No Results Available				Department of Anesthesia, Hospital Clinic, Barcelona, Spain	https://ClinicalTrials.gov/show/NCT04325061
1087	COVID-19	223	Efficacy of Dexamethasone Treatment for Patients With ARDS Caused by COVID-19	Recruiting	Y	No Results Available				Hepatic ICU, Hospital Clínic, Barcelona, Spain	https://ClinicalTrials.gov/show/NCT04325061
1087	COVID-19	223	Efficacy of Dexamethasone Treatment for Patients With ARDS Caused by COVID-19	Recruiting	Y	No Results Available				UVIR, Hospital Clinic, Barcelona, Spain	https://ClinicalTrials.gov/show/NCT04325061
1087	COVID-19	223	Efficacy of Dexamethasone Treatment for Patients With ARDS Caused by COVID-19	Recruiting	Y	No Results Available				Intensive Care Unit, Hospital General de Ciudad Real, Ciudad Real, Spain	https://ClinicalTrials.gov/show/NCT04325061
1087	COVID-19	223	Efficacy of Dexamethasone Treatment for Patients With ARDS Caused by COVID-19	Recruiting	Y	No Results Available				Department of Anesthesia, Hospital Universitario La Princesa, Madrid, Spain	https://ClinicalTrials.gov/show/NCT04325061
1087	COVID-19	223	Efficacy of Dexamethasone Treatment for Patients With ARDS Caused by COVID-19	Recruiting	Y	No Results Available				Intensive Care Unit, Hospital Universitario La Princesa, Madrid, Spain	https://ClinicalTrials.gov/show/NCT04325061
1087	COVID-19	223	Efficacy of Dexamethasone Treatment for Patients With ARDS Caused by COVID-19	Recruiting	Y	No Results Available				Intensive Care Unit, Hospital Universitario Fundación Jiménez Díaz, Madrid, Spain	https://ClinicalTrials.gov/show/NCT04325061
1087	COVID-19	223	Efficacy of Dexamethasone Treatment for Patients With ARDS Caused by COVID-19	Recruiting	Y	No Results Available				Department of Anesthesia, Hospital Universitario La Paz, Madrid, Spain	https://ClinicalTrials.gov/show/NCT04325061
1087	COVID-19	223	Efficacy of Dexamethasone Treatment for Patients With ARDS Caused by COVID-19	Recruiting	Y	No Results Available				Intensive Care Unit, Hospital Universitario La Paz, Madrid, Spain	https://ClinicalTrials.gov/show/NCT04325061
1087	COVID-19	223	Efficacy of Dexamethasone Treatment for Patients With ARDS Caused by COVID-19	Recruiting	Y	No Results Available				Department of Anesthesia, Hospital Universitario Virgen de Arrixaca, Murcia, Spain	https://ClinicalTrials.gov/show/NCT04325061
1087	COVID-19	223	Efficacy of Dexamethasone Treatment for Patients With ARDS Caused by COVID-19	Recruiting	Y	No Results Available				Intensive Care Unit, Hospital Universitario Virgen de la Arrixaca, Murcia, Spain	https://ClinicalTrials.gov/show/NCT04325061
1087	COVID-19	223	Efficacy of Dexamethasone Treatment for Patients With ARDS Caused by COVID-19	Recruiting	Y	No Results Available				Department of Anesthesia, Hospital Unversitario Montecelo, Pontevedra, Spain	https://ClinicalTrials.gov/show/NCT04325061
1087	COVID-19	223	Efficacy of Dexamethasone Treatment for Patients With ARDS Caused by COVID-19	Recruiting	Y	No Results Available				Anesthesia, Hospital General Universitario de Valencia, Valencia, Spain	https://ClinicalTrials.gov/show/NCT04325061
1087	COVID-19	223	Efficacy of Dexamethasone Treatment for Patients With ARDS Caused by COVID-19	Recruiting	Y	No Results Available				Department of Anesthesia, Hospital Clinico Universitario, Valencia, Spain	https://ClinicalTrials.gov/show/NCT04325061
1087	COVID-19	223	Efficacy of Dexamethasone Treatment for Patients With ARDS Caused by COVID-19	Recruiting	Y	No Results Available				Intensive Care Unit, Hospital Clinico Universitario, Valencia, Spain	https://ClinicalTrials.gov/show/NCT04325061
1087	COVID-19	223	Efficacy of Dexamethasone Treatment for Patients With ARDS Caused by COVID-19	Recruiting	Y	No Results Available				Department of Anesthesia, Hospital Clínico Universitario, Valladolid, Spain	https://ClinicalTrials.gov/show/NCT04325061
1087	COVID-19	223	Efficacy of Dexamethasone Treatment for Patients With ARDS Caused by COVID-19	Recruiting	Y	No Results Available				Anesthesia, Hospital Universitario Río Hortega, Valladolid, Spain	https://ClinicalTrials.gov/show/NCT04325061
1087	COVID-19	223	Efficacy of Dexamethasone Treatment for Patients With ARDS Caused by COVID-19	Recruiting	Y	No Results Available				Intensive Care Unit, Hospital Universitario Río Hortega, Valladolid, Spain	https://ClinicalTrials.gov/show/NCT04325061
1087	COVID-19	224	Hydroxychloroquine Treatment for Severe COVID-19 Pulmonary Infection (HYDRA Trial)	Recruiting	Y	No Results Available	COVID-19				https://ClinicalTrials.gov/show/NCT04315896
1087	COVID-19	224	Hydroxychloroquine Treatment for Severe COVID-19 Pulmonary Infection (HYDRA Trial)	Recruiting	Y	No Results Available	Severe Acute Respiratory Syndrome				https://ClinicalTrials.gov/show/NCT04315896
1087	COVID-19	224	Hydroxychloroquine Treatment for Severe COVID-19 Pulmonary Infection (HYDRA Trial)	Recruiting	Y	No Results Available		Hydroxychloroquine	Drug		https://ClinicalTrials.gov/show/NCT04315896
1087	COVID-19	224	Hydroxychloroquine Treatment for Severe COVID-19 Pulmonary Infection (HYDRA Trial)	Recruiting	Y	No Results Available		Placebo oral tablet	Drug		https://ClinicalTrials.gov/show/NCT04315896
1087	COVID-19	224	Hydroxychloroquine Treatment for Severe COVID-19 Pulmonary Infection (HYDRA Trial)	Recruiting	Y	No Results Available				Instituto Nacional de Enfermedades Respiratorias, "Ismael Cosío Villegas", Mexico, City, Mexico	https://ClinicalTrials.gov/show/NCT04315896
1087	COVID-19	225	Safety and Immunogenicity Study of Inactivated Vaccine for Prophylaxis of SARS CoV-2 Infection (COVID-19)	Recruiting	Y	No Results Available	COVID-19				https://ClinicalTrials.gov/show/NCT04352608
1087	COVID-19	225	Safety and Immunogenicity Study of Inactivated Vaccine for Prophylaxis of SARS CoV-2 Infection (COVID-19)	Recruiting	Y	No Results Available		Two doses of medium dosage inactivated SARS-CoV-2 vaccine at the emergency vaccination schedule	Biological		https://ClinicalTrials.gov/show/NCT04352608
1087	COVID-19	225	Safety and Immunogenicity Study of Inactivated Vaccine for Prophylaxis of SARS CoV-2 Infection (COVID-19)	Recruiting	Y	No Results Available		Two doses of high dosage inactivated SARS-CoV-2 vaccine at the emergency vaccination schedule	Biological		https://ClinicalTrials.gov/show/NCT04352608
1087	COVID-19	225	Safety and Immunogenicity Study of Inactivated Vaccine for Prophylaxis of SARS CoV-2 Infection (COVID-19)	Recruiting	Y	No Results Available		Two doses of placebo at the emergency vaccination schedule	Biological		https://ClinicalTrials.gov/show/NCT04352608
1087	COVID-19	225	Safety and Immunogenicity Study of Inactivated Vaccine for Prophylaxis of SARS CoV-2 Infection (COVID-19)	Recruiting	Y	No Results Available		Two doses of medium dosage inactivated SARS-CoV-2 vaccine at the routine vaccination schedule	Biological		https://ClinicalTrials.gov/show/NCT04352608
1087	COVID-19	225	Safety and Immunogenicity Study of Inactivated Vaccine for Prophylaxis of SARS CoV-2 Infection (COVID-19)	Recruiting	Y	No Results Available		Two doses of high dosage inactivated SARS-CoV-2 vaccine at the routine vaccination schedule	Biological		https://ClinicalTrials.gov/show/NCT04352608
1087	COVID-19	225	Safety and Immunogenicity Study of Inactivated Vaccine for Prophylaxis of SARS CoV-2 Infection (COVID-19)	Recruiting	Y	No Results Available		Two doses of placebo at the routine vaccination schedule	Biological		https://ClinicalTrials.gov/show/NCT04352608
1087	COVID-19	225	Safety and Immunogenicity Study of Inactivated Vaccine for Prophylaxis of SARS CoV-2 Infection (COVID-19)	Recruiting	Y	No Results Available				Suining County Center for Disease Control and Prevention, Xuzhou, Jiangsu, China	https://ClinicalTrials.gov/show/NCT04352608
1087	COVID-19	226	TXA and Corona Virus 2019 (COVID19) in Outpatients	Not yet recruiting	Y	No Results Available	COVID-19				https://ClinicalTrials.gov/show/NCT04338074
1087	COVID-19	226	TXA and Corona Virus 2019 (COVID19) in Outpatients	Not yet recruiting	Y	No Results Available		Tranexamic acid tablets	Drug		https://ClinicalTrials.gov/show/NCT04338074
1087	COVID-19	226	TXA and Corona Virus 2019 (COVID19) in Outpatients	Not yet recruiting	Y	No Results Available		Placebo oral tablet	Drug		https://ClinicalTrials.gov/show/NCT04338074
1087	COVID-19	226	TXA and Corona Virus 2019 (COVID19) in Outpatients	Not yet recruiting	Y	No Results Available				University of Alabama at Birmingham, Birmingham, Alabama, United States	https://ClinicalTrials.gov/show/NCT04338074
1087	COVID-19	227	Evaluate the Efficacy and Safety of Oral Hydroxychloroquine, Indomethacin and Zithromax in Subjects With Mild Symptoms of COVID-19	Recruiting	Y	No Results Available	COVID-19				https://ClinicalTrials.gov/show/NCT04344457
1087	COVID-19	227	Evaluate the Efficacy and Safety of Oral Hydroxychloroquine, Indomethacin and Zithromax in Subjects With Mild Symptoms of COVID-19	Recruiting	Y	No Results Available		Hydroxychloroquine	Drug		https://ClinicalTrials.gov/show/NCT04344457
1087	COVID-19	227	Evaluate the Efficacy and Safety of Oral Hydroxychloroquine, Indomethacin and Zithromax in Subjects With Mild Symptoms of COVID-19	Recruiting	Y	No Results Available		Indomethacin	Drug		https://ClinicalTrials.gov/show/NCT04344457
1087	COVID-19	227	Evaluate the Efficacy and Safety of Oral Hydroxychloroquine, Indomethacin and Zithromax in Subjects With Mild Symptoms of COVID-19	Recruiting	Y	No Results Available		Zithromax Oral Product	Drug		https://ClinicalTrials.gov/show/NCT04344457
1087	COVID-19	227	Evaluate the Efficacy and Safety of Oral Hydroxychloroquine, Indomethacin and Zithromax in Subjects With Mild Symptoms of COVID-19	Recruiting	Y	No Results Available				Perseverance Research Center, Scottsdale, Arizona, United States	https://ClinicalTrials.gov/show/NCT04344457
1087	COVID-19	227	Evaluate the Efficacy and Safety of Oral Hydroxychloroquine, Indomethacin and Zithromax in Subjects With Mild Symptoms of COVID-19	Recruiting	Y	No Results Available				Covidcraz 19, Llc, New Orleans, Louisiana, United States	https://ClinicalTrials.gov/show/NCT04344457
1087	COVID-19	228	Evaluation of Interleukine 6 (and Other Cytokines and Inflammatory Markers) in COVID-19 Patients With a Systemic Inflammatory Response Syndrome	Recruiting	Y	No Results Available	COVID-19				https://ClinicalTrials.gov/show/NCT04346017
1087	COVID-19	228	Evaluation of Interleukine 6 (and Other Cytokines and Inflammatory Markers) in COVID-19 Patients With a Systemic Inflammatory Response Syndrome	Recruiting	Y	No Results Available		Cytokines dosage	Diagnostic Test		https://ClinicalTrials.gov/show/NCT04346017
1087	COVID-19	228	Evaluation of Interleukine 6 (and Other Cytokines and Inflammatory Markers) in COVID-19 Patients With a Systemic Inflammatory Response Syndrome	Recruiting	Y	No Results Available		Complement dosage	Diagnostic Test		https://ClinicalTrials.gov/show/NCT04346017
1087	COVID-19	228	Evaluation of Interleukine 6 (and Other Cytokines and Inflammatory Markers) in COVID-19 Patients With a Systemic Inflammatory Response Syndrome	Recruiting	Y	No Results Available				CHU Brugmann, Brussels, Belgium	https://ClinicalTrials.gov/show/NCT04346017
1087	COVID-19	229	Evaluation of the Safety and Immunogenicity of a SARS-CoV-2 rS (COVID-19) Nanoparticle Vaccine With/Without Matrix-M Adjuvant	Not yet recruiting	Y	No Results Available	COVID-19				https://ClinicalTrials.gov/show/NCT04368988
[truncated: 5,572 more rows]
