# Supplementary material for: COVID-19: Emergence, Spread, Possible Treatments, and Global Burden
Source: Front Public Health. 2020 May 28;8:216. doi: 10.3389/fpubh.2020.00216 (PMC7270802; doi:10.3389/fpubh.2020.00216)
Supplement: Supplementary Data 1, 2 — List of all studies registered for COVID-19 on clinicaltrials.gov. [file Table_2.XLSX]

## Sheet: Sheet1
count	query	rank	nct_id	title	acronym	status	open	study_results	condition	intervention	type	outcome_measure	lead_sponsor	collaborator	gender	min_age	max_age	age_group	phase	enrollment	funded_by	study_types	exp_acc_types	study_design	other_id	start_date	primary_completion_date	completion_date	study_first_posted	last_update_posted	location	documents	url	label	url2
657	Interventional Studies | COVID-19	1	NCT04333550	Application of Desferal to Treat COVID-19		Recruiting	Y	No Results Available	COVID-19						All	3 Years	99 Years			50		Interventional				April 2020	September 2020	March 2021	April 3, 2020	April 6, 2020			https://ClinicalTrials.gov/show/NCT04333550
657	Interventional Studies | COVID-19	1	NCT04333550	Application of Desferal to Treat COVID-19		Recruiting	Y	No Results Available		Deferoxamine	Drug				All	3 Years	99 Years			50		Interventional				April 2020	September 2020	March 2021	April 3, 2020	April 6, 2020			https://ClinicalTrials.gov/show/NCT04333550
657	Interventional Studies | COVID-19	1	NCT04333550	Application of Desferal to Treat COVID-19		Recruiting	Y	No Results Available				Mortality rate			All	3 Years	99 Years			50		Interventional				April 2020	September 2020	March 2021	April 3, 2020	April 6, 2020			https://ClinicalTrials.gov/show/NCT04333550
657	Interventional Studies | COVID-19	1	NCT04333550	Application of Desferal to Treat COVID-19		Recruiting	Y	No Results Available				change in patients clinical manifestation			All	3 Years	99 Years			50		Interventional				April 2020	September 2020	March 2021	April 3, 2020	April 6, 2020			https://ClinicalTrials.gov/show/NCT04333550
657	Interventional Studies | COVID-19	1	NCT04333550	Application of Desferal to Treat COVID-19		Recruiting	Y	No Results Available				change in patients PaO2			All	3 Years	99 Years			50		Interventional				April 2020	September 2020	March 2021	April 3, 2020	April 6, 2020			https://ClinicalTrials.gov/show/NCT04333550
657	Interventional Studies | COVID-19	1	NCT04333550	Application of Desferal to Treat COVID-19		Recruiting	Y	No Results Available				Length of hospitalization			All	3 Years	99 Years			50		Interventional				April 2020	September 2020	March 2021	April 3, 2020	April 6, 2020			https://ClinicalTrials.gov/show/NCT04333550
657	Interventional Studies | COVID-19	1	NCT04333550	Application of Desferal to Treat COVID-19		Recruiting	Y	No Results Available				C-reactive protein			All	3 Years	99 Years			50		Interventional				April 2020	September 2020	March 2021	April 3, 2020	April 6, 2020			https://ClinicalTrials.gov/show/NCT04333550
657	Interventional Studies | COVID-19	1	NCT04333550	Application of Desferal to Treat COVID-19		Recruiting	Y	No Results Available				lymphocyte count			All	3 Years	99 Years			50		Interventional				April 2020	September 2020	March 2021	April 3, 2020	April 6, 2020			https://ClinicalTrials.gov/show/NCT04333550
657	Interventional Studies | COVID-19	1	NCT04333550	Application of Desferal to Treat COVID-19		Recruiting	Y	No Results Available				length of intensive care unit stay			All	3 Years	99 Years			50		Interventional				April 2020	September 2020	March 2021	April 3, 2020	April 6, 2020			https://ClinicalTrials.gov/show/NCT04333550
657	Interventional Studies | COVID-19	1	NCT04333550	Application of Desferal to Treat COVID-19		Recruiting	Y	No Results Available					Kermanshah University of Medical Sciences		All	3 Years	99 Years			50		Interventional				April 2020	September 2020	March 2021	April 3, 2020	April 6, 2020			https://ClinicalTrials.gov/show/NCT04333550
657	Interventional Studies | COVID-19	1	NCT04333550	Application of Desferal to Treat COVID-19		Recruiting	Y	No Results Available							All	3 Years	99 Years	Child		50		Interventional				April 2020	September 2020	March 2021	April 3, 2020	April 6, 2020			https://ClinicalTrials.gov/show/NCT04333550
657	Interventional Studies | COVID-19	1	NCT04333550	Application of Desferal to Treat COVID-19		Recruiting	Y	No Results Available							All	3 Years	99 Years	Adult		50		Interventional				April 2020	September 2020	March 2021	April 3, 2020	April 6, 2020			https://ClinicalTrials.gov/show/NCT04333550
657	Interventional Studies | COVID-19	1	NCT04333550	Application of Desferal to Treat COVID-19		Recruiting	Y	No Results Available							All	3 Years	99 Years	Older Adult		50		Interventional				April 2020	September 2020	March 2021	April 3, 2020	April 6, 2020			https://ClinicalTrials.gov/show/NCT04333550
657	Interventional Studies | COVID-19	1	NCT04333550	Application of Desferal to Treat COVID-19		Recruiting	Y	No Results Available							All	3 Years	99 Years		Phase 1	50		Interventional				April 2020	September 2020	March 2021	April 3, 2020	April 6, 2020			https://ClinicalTrials.gov/show/NCT04333550
657	Interventional Studies | COVID-19	1	NCT04333550	Application of Desferal to Treat COVID-19		Recruiting	Y	No Results Available							All	3 Years	99 Years		Phase 2	50		Interventional				April 2020	September 2020	March 2021	April 3, 2020	April 6, 2020			https://ClinicalTrials.gov/show/NCT04333550
657	Interventional Studies | COVID-19	1	NCT04333550	Application of Desferal to Treat COVID-19		Recruiting	Y	No Results Available							All	3 Years	99 Years			50	Other	Interventional				April 2020	September 2020	March 2021	April 3, 2020	April 6, 2020			https://ClinicalTrials.gov/show/NCT04333550
657	Interventional Studies | COVID-19	1	NCT04333550	Application of Desferal to Treat COVID-19		Recruiting	Y	No Results Available							All	3 Years	99 Years			50		Interventional		Allocation: Randomized		April 2020	September 2020	March 2021	April 3, 2020	April 6, 2020			https://ClinicalTrials.gov/show/NCT04333550
657	Interventional Studies | COVID-19	1	NCT04333550	Application of Desferal to Treat COVID-19		Recruiting	Y	No Results Available							All	3 Years	99 Years			50		Interventional		Intervention Model: Parallel Assignment		April 2020	September 2020	March 2021	April 3, 2020	April 6, 2020			https://ClinicalTrials.gov/show/NCT04333550
657	Interventional Studies | COVID-19	1	NCT04333550	Application of Desferal to Treat COVID-19		Recruiting	Y	No Results Available							All	3 Years	99 Years			50		Interventional		Masking: Double (Participant, Investigator)		April 2020	September 2020	March 2021	April 3, 2020	April 6, 2020			https://ClinicalTrials.gov/show/NCT04333550
657	Interventional Studies | COVID-19	1	NCT04333550	Application of Desferal to Treat COVID-19		Recruiting	Y	No Results Available							All	3 Years	99 Years			50		Interventional		Primary Purpose: Treatment		April 2020	September 2020	March 2021	April 3, 2020	April 6, 2020			https://ClinicalTrials.gov/show/NCT04333550
657	Interventional Studies | COVID-19	1	NCT04333550	Application of Desferal to Treat COVID-19		Recruiting	Y	No Results Available							All	3 Years	99 Years			50		Interventional			1398.1224	April 2020	September 2020	March 2021	April 3, 2020	April 6, 2020			https://ClinicalTrials.gov/show/NCT04333550
657	Interventional Studies | COVID-19	1	NCT04333550	Application of Desferal to Treat COVID-19		Recruiting	Y	No Results Available							All	3 Years	99 Years			50		Interventional				April 2020	September 2020	March 2021	April 3, 2020	April 6, 2020	Regenerative Medicine Research Center, Kermanshah University of Medical Sciences, Kermanshah, Iran, Kermanshah, Iran, Islamic Republic of		https://ClinicalTrials.gov/show/NCT04333550
657	Interventional Studies | COVID-19	2	NCT04336904	Clinical Study To Evaluate The Performance And Safety Of Favipiravir in COVID-19		Active, not recruiting	N	No Results Available	COVID-19						All	18 Years	75 Years			100		Interventional				March 25, 2020	July 2020	July 2020	April 7, 2020	April 8, 2020			https://ClinicalTrials.gov/show/NCT04336904
657	Interventional Studies | COVID-19	2	NCT04336904	Clinical Study To Evaluate The Performance And Safety Of Favipiravir in COVID-19		Active, not recruiting	N	No Results Available		Favipiravir	Drug				All	18 Years	75 Years			100		Interventional				March 25, 2020	July 2020	July 2020	April 7, 2020	April 8, 2020			https://ClinicalTrials.gov/show/NCT04336904
657	Interventional Studies | COVID-19	2	NCT04336904	Clinical Study To Evaluate The Performance And Safety Of Favipiravir in COVID-19		Active, not recruiting	N	No Results Available		Placebo	Other				All	18 Years	75 Years			100		Interventional				March 25, 2020	July 2020	July 2020	April 7, 2020	April 8, 2020			https://ClinicalTrials.gov/show/NCT04336904
657	Interventional Studies | COVID-19	2	NCT04336904	Clinical Study To Evaluate The Performance And Safety Of Favipiravir in COVID-19		Active, not recruiting	N	No Results Available				Time from randomization to clinical recovery			All	18 Years	75 Years			100		Interventional				March 25, 2020	July 2020	July 2020	April 7, 2020	April 8, 2020			https://ClinicalTrials.gov/show/NCT04336904
657	Interventional Studies | COVID-19	2	NCT04336904	Clinical Study To Evaluate The Performance And Safety Of Favipiravir in COVID-19		Active, not recruiting	N	No Results Available				Time from randomization to negativity in RT-PCR nucleic acid test			All	18 Years	75 Years			100		Interventional				March 25, 2020	July 2020	July 2020	April 7, 2020	April 8, 2020			https://ClinicalTrials.gov/show/NCT04336904
657	Interventional Studies | COVID-19	2	NCT04336904	Clinical Study To Evaluate The Performance And Safety Of Favipiravir in COVID-19		Active, not recruiting	N	No Results Available				Incidence of deterioration/aggravation of pneumonia			All	18 Years	75 Years			100		Interventional				March 25, 2020	July 2020	July 2020	April 7, 2020	April 8, 2020			https://ClinicalTrials.gov/show/NCT04336904
657	Interventional Studies | COVID-19	2	NCT04336904	Clinical Study To Evaluate The Performance And Safety Of Favipiravir in COVID-19		Active, not recruiting	N	No Results Available				Time from randomization to resolution of pyrexia			All	18 Years	75 Years			100		Interventional				March 25, 2020	July 2020	July 2020	April 7, 2020	April 8, 2020			https://ClinicalTrials.gov/show/NCT04336904
657	Interventional Studies | COVID-19	2	NCT04336904	Clinical Study To Evaluate The Performance And Safety Of Favipiravir in COVID-19		Active, not recruiting	N	No Results Available				Time from randomization to relief of cough			All	18 Years	75 Years			100		Interventional				March 25, 2020	July 2020	July 2020	April 7, 2020	April 8, 2020			https://ClinicalTrials.gov/show/NCT04336904
657	Interventional Studies | COVID-19	2	NCT04336904	Clinical Study To Evaluate The Performance And Safety Of Favipiravir in COVID-19		Active, not recruiting	N	No Results Available				Time from randomization to relief of dyspnoea			All	18 Years	75 Years			100		Interventional				March 25, 2020	July 2020	July 2020	April 7, 2020	April 8, 2020			https://ClinicalTrials.gov/show/NCT04336904
657	Interventional Studies | COVID-19	2	NCT04336904	Clinical Study To Evaluate The Performance And Safety Of Favipiravir in COVID-19		Active, not recruiting	N	No Results Available				Rate of auxiliary oxygen therapy			All	18 Years	75 Years			100		Interventional				March 25, 2020	July 2020	July 2020	April 7, 2020	April 8, 2020			https://ClinicalTrials.gov/show/NCT04336904
657	Interventional Studies | COVID-19	2	NCT04336904	Clinical Study To Evaluate The Performance And Safety Of Favipiravir in COVID-19		Active, not recruiting	N	No Results Available				ICU admission rate			All	18 Years	75 Years			100		Interventional				March 25, 2020	July 2020	July 2020	April 7, 2020	April 8, 2020			https://ClinicalTrials.gov/show/NCT04336904
657	Interventional Studies | COVID-19	2	NCT04336904	Clinical Study To Evaluate The Performance And Safety Of Favipiravir in COVID-19		Active, not recruiting	N	No Results Available				Mortality			All	18 Years	75 Years			100		Interventional				March 25, 2020	July 2020	July 2020	April 7, 2020	April 8, 2020			https://ClinicalTrials.gov/show/NCT04336904
657	Interventional Studies | COVID-19	2	NCT04336904	Clinical Study To Evaluate The Performance And Safety Of Favipiravir in COVID-19		Active, not recruiting	N	No Results Available					Giuliano Rizzardini	ASST Fatebenefratelli Sacco	All	18 Years	75 Years			100		Interventional				March 25, 2020	July 2020	July 2020	April 7, 2020	April 8, 2020			https://ClinicalTrials.gov/show/NCT04336904
657	Interventional Studies | COVID-19	2	NCT04336904	Clinical Study To Evaluate The Performance And Safety Of Favipiravir in COVID-19		Active, not recruiting	N	No Results Available							All	18 Years	75 Years	Adult		100		Interventional				March 25, 2020	July 2020	July 2020	April 7, 2020	April 8, 2020			https://ClinicalTrials.gov/show/NCT04336904
657	Interventional Studies | COVID-19	2	NCT04336904	Clinical Study To Evaluate The Performance And Safety Of Favipiravir in COVID-19		Active, not recruiting	N	No Results Available							All	18 Years	75 Years	Older Adult		100		Interventional				March 25, 2020	July 2020	July 2020	April 7, 2020	April 8, 2020			https://ClinicalTrials.gov/show/NCT04336904
657	Interventional Studies | COVID-19	2	NCT04336904	Clinical Study To Evaluate The Performance And Safety Of Favipiravir in COVID-19		Active, not recruiting	N	No Results Available							All	18 Years	75 Years		Phase 3	100		Interventional				March 25, 2020	July 2020	July 2020	April 7, 2020	April 8, 2020			https://ClinicalTrials.gov/show/NCT04336904
657	Interventional Studies | COVID-19	2	NCT04336904	Clinical Study To Evaluate The Performance And Safety Of Favipiravir in COVID-19		Active, not recruiting	N	No Results Available							All	18 Years	75 Years			100	Other	Interventional				March 25, 2020	July 2020	July 2020	April 7, 2020	April 8, 2020			https://ClinicalTrials.gov/show/NCT04336904
657	Interventional Studies | COVID-19	2	NCT04336904	Clinical Study To Evaluate The Performance And Safety Of Favipiravir in COVID-19		Active, not recruiting	N	No Results Available							All	18 Years	75 Years			100		Interventional		Allocation: Randomized		March 25, 2020	July 2020	July 2020	April 7, 2020	April 8, 2020			https://ClinicalTrials.gov/show/NCT04336904
657	Interventional Studies | COVID-19	2	NCT04336904	Clinical Study To Evaluate The Performance And Safety Of Favipiravir in COVID-19		Active, not recruiting	N	No Results Available							All	18 Years	75 Years			100		Interventional		Intervention Model: Parallel Assignment		March 25, 2020	July 2020	July 2020	April 7, 2020	April 8, 2020			https://ClinicalTrials.gov/show/NCT04336904
657	Interventional Studies | COVID-19	2	NCT04336904	Clinical Study To Evaluate The Performance And Safety Of Favipiravir in COVID-19		Active, not recruiting	N	No Results Available							All	18 Years	75 Years			100		Interventional		Masking: Double (Participant, Care Provider)		March 25, 2020	July 2020	July 2020	April 7, 2020	April 8, 2020			https://ClinicalTrials.gov/show/NCT04336904
657	Interventional Studies | COVID-19	2	NCT04336904	Clinical Study To Evaluate The Performance And Safety Of Favipiravir in COVID-19		Active, not recruiting	N	No Results Available							All	18 Years	75 Years			100		Interventional		Primary Purpose: Treatment		March 25, 2020	July 2020	July 2020	April 7, 2020	April 8, 2020			https://ClinicalTrials.gov/show/NCT04336904
657	Interventional Studies | COVID-19	2	NCT04336904	Clinical Study To Evaluate The Performance And Safety Of Favipiravir in COVID-19		Active, not recruiting	N	No Results Available							All	18 Years	75 Years			100		Interventional			HS216C17-PHASE III	March 25, 2020	July 2020	July 2020	April 7, 2020	April 8, 2020			https://ClinicalTrials.gov/show/NCT04336904
657	Interventional Studies | COVID-19	2	NCT04336904	Clinical Study To Evaluate The Performance And Safety Of Favipiravir in COVID-19		Active, not recruiting	N	No Results Available							All	18 Years	75 Years			100		Interventional				March 25, 2020	July 2020	July 2020	April 7, 2020	April 8, 2020	Asst Fatebenefratelli Sacco, Milano, Italy		https://ClinicalTrials.gov/show/NCT04336904
657	Interventional Studies | COVID-19	3	NCT04354831	A Study Evaluating the Efficacy and Safety of High-Titer Anti-SARS-CoV-2 Plasma in Hospitalized Patients With COVID-19 Infection		Not yet recruiting	Y	No Results Available	COVID-19						All	18 Years				131		Interventional				May 1, 2020	May 1, 2022	May 1, 2023	April 21, 2020	April 28, 2020			https://ClinicalTrials.gov/show/NCT04354831
657	Interventional Studies | COVID-19	3	NCT04354831	A Study Evaluating the Efficacy and Safety of High-Titer Anti-SARS-CoV-2 Plasma in Hospitalized Patients With COVID-19 Infection		Not yet recruiting	Y	No Results Available		anti-SARS-CoV-2 convalescent plasma	Biological				All	18 Years				131		Interventional				May 1, 2020	May 1, 2022	May 1, 2023	April 21, 2020	April 28, 2020			https://ClinicalTrials.gov/show/NCT04354831
657	Interventional Studies | COVID-19	3	NCT04354831	A Study Evaluating the Efficacy and Safety of High-Titer Anti-SARS-CoV-2 Plasma in Hospitalized Patients With COVID-19 Infection		Not yet recruiting	Y	No Results Available				Overall Mortality within 60 days			All	18 Years				131		Interventional				May 1, 2020	May 1, 2022	May 1, 2023	April 21, 2020	April 28, 2020			https://ClinicalTrials.gov/show/NCT04354831
657	Interventional Studies | COVID-19	3	NCT04354831	A Study Evaluating the Efficacy and Safety of High-Titer Anti-SARS-CoV-2 Plasma in Hospitalized Patients With COVID-19 Infection		Not yet recruiting	Y	No Results Available				Length of ICU stay during current admission for COVID			All	18 Years				131		Interventional				May 1, 2020	May 1, 2022	May 1, 2023	April 21, 2020	April 28, 2020			https://ClinicalTrials.gov/show/NCT04354831
657	Interventional Studies | COVID-19	3	NCT04354831	A Study Evaluating the Efficacy and Safety of High-Titer Anti-SARS-CoV-2 Plasma in Hospitalized Patients With COVID-19 Infection		Not yet recruiting	Y	No Results Available					Medical College of Wisconsin	Froedtert Hospital	All	18 Years				131		Interventional				May 1, 2020	May 1, 2022	May 1, 2023	April 21, 2020	April 28, 2020			https://ClinicalTrials.gov/show/NCT04354831
657	Interventional Studies | COVID-19	3	NCT04354831	A Study Evaluating the Efficacy and Safety of High-Titer Anti-SARS-CoV-2 Plasma in Hospitalized Patients With COVID-19 Infection		Not yet recruiting	Y	No Results Available							All	18 Years		Adult		131		Interventional				May 1, 2020	May 1, 2022	May 1, 2023	April 21, 2020	April 28, 2020			https://ClinicalTrials.gov/show/NCT04354831
657	Interventional Studies | COVID-19	3	NCT04354831	A Study Evaluating the Efficacy and Safety of High-Titer Anti-SARS-CoV-2 Plasma in Hospitalized Patients With COVID-19 Infection		Not yet recruiting	Y	No Results Available							All	18 Years		Older Adult		131		Interventional				May 1, 2020	May 1, 2022	May 1, 2023	April 21, 2020	April 28, 2020			https://ClinicalTrials.gov/show/NCT04354831
657	Interventional Studies | COVID-19	3	NCT04354831	A Study Evaluating the Efficacy and Safety of High-Titer Anti-SARS-CoV-2 Plasma in Hospitalized Patients With COVID-19 Infection		Not yet recruiting	Y	No Results Available							All	18 Years			Phase 2	131		Interventional				May 1, 2020	May 1, 2022	May 1, 2023	April 21, 2020	April 28, 2020			https://ClinicalTrials.gov/show/NCT04354831
657	Interventional Studies | COVID-19	3	NCT04354831	A Study Evaluating the Efficacy and Safety of High-Titer Anti-SARS-CoV-2 Plasma in Hospitalized Patients With COVID-19 Infection		Not yet recruiting	Y	No Results Available							All	18 Years				131	Other	Interventional				May 1, 2020	May 1, 2022	May 1, 2023	April 21, 2020	April 28, 2020			https://ClinicalTrials.gov/show/NCT04354831
657	Interventional Studies | COVID-19	3	NCT04354831	A Study Evaluating the Efficacy and Safety of High-Titer Anti-SARS-CoV-2 Plasma in Hospitalized Patients With COVID-19 Infection		Not yet recruiting	Y	No Results Available							All	18 Years				131		Interventional		Allocation: Non-Randomized		May 1, 2020	May 1, 2022	May 1, 2023	April 21, 2020	April 28, 2020			https://ClinicalTrials.gov/show/NCT04354831
657	Interventional Studies | COVID-19	3	NCT04354831	A Study Evaluating the Efficacy and Safety of High-Titer Anti-SARS-CoV-2 Plasma in Hospitalized Patients With COVID-19 Infection		Not yet recruiting	Y	No Results Available							All	18 Years				131		Interventional		Intervention Model: Parallel Assignment		May 1, 2020	May 1, 2022	May 1, 2023	April 21, 2020	April 28, 2020			https://ClinicalTrials.gov/show/NCT04354831
657	Interventional Studies | COVID-19	3	NCT04354831	A Study Evaluating the Efficacy and Safety of High-Titer Anti-SARS-CoV-2 Plasma in Hospitalized Patients With COVID-19 Infection		Not yet recruiting	Y	No Results Available							All	18 Years				131		Interventional		Masking: None (Open Label)		May 1, 2020	May 1, 2022	May 1, 2023	April 21, 2020	April 28, 2020			https://ClinicalTrials.gov/show/NCT04354831
657	Interventional Studies | COVID-19	3	NCT04354831	A Study Evaluating the Efficacy and Safety of High-Titer Anti-SARS-CoV-2 Plasma in Hospitalized Patients With COVID-19 Infection		Not yet recruiting	Y	No Results Available							All	18 Years				131		Interventional		Primary Purpose: Treatment		May 1, 2020	May 1, 2022	May 1, 2023	April 21, 2020	April 28, 2020			https://ClinicalTrials.gov/show/NCT04354831
657	Interventional Studies | COVID-19	3	NCT04354831	A Study Evaluating the Efficacy and Safety of High-Titer Anti-SARS-CoV-2 Plasma in Hospitalized Patients With COVID-19 Infection		Not yet recruiting	Y	No Results Available							All	18 Years				131		Interventional			PRO00037712	May 1, 2020	May 1, 2022	May 1, 2023	April 21, 2020	April 28, 2020			https://ClinicalTrials.gov/show/NCT04354831
657	Interventional Studies | COVID-19	3	NCT04354831	A Study Evaluating the Efficacy and Safety of High-Titer Anti-SARS-CoV-2 Plasma in Hospitalized Patients With COVID-19 Infection		Not yet recruiting	Y	No Results Available							All	18 Years				131		Interventional				May 1, 2020	May 1, 2022	May 1, 2023	April 21, 2020	April 28, 2020			https://ClinicalTrials.gov/show/NCT04354831
657	Interventional Studies | COVID-19	4	NCT04345445	Study to Evaluate the Efficacy and Safety of Tocilizumab Versus Corticosteroids in Hospitalised COVID-19 Patients With High Risk of Progression		Not yet recruiting	Y	No Results Available	COVID-19						All	18 Years				310		Interventional				April 15, 2020	October 31, 2020	October 31, 2020	April 14, 2020	April 14, 2020			https://ClinicalTrials.gov/show/NCT04345445
657	Interventional Studies | COVID-19	4	NCT04345445	Study to Evaluate the Efficacy and Safety of Tocilizumab Versus Corticosteroids in Hospitalised COVID-19 Patients With High Risk of Progression		Not yet recruiting	Y	No Results Available		Tocilizumab	Drug				All	18 Years				310		Interventional				April 15, 2020	October 31, 2020	October 31, 2020	April 14, 2020	April 14, 2020			https://ClinicalTrials.gov/show/NCT04345445
657	Interventional Studies | COVID-19	4	NCT04345445	Study to Evaluate the Efficacy and Safety of Tocilizumab Versus Corticosteroids in Hospitalised COVID-19 Patients With High Risk of Progression		Not yet recruiting	Y	No Results Available		Methylprednisolone	Drug				All	18 Years				310		Interventional				April 15, 2020	October 31, 2020	October 31, 2020	April 14, 2020	April 14, 2020			https://ClinicalTrials.gov/show/NCT04345445
657	Interventional Studies | COVID-19	4	NCT04345445	Study to Evaluate the Efficacy and Safety of Tocilizumab Versus Corticosteroids in Hospitalised COVID-19 Patients With High Risk of Progression		Not yet recruiting	Y	No Results Available				The proportion of patients requiring mechanical ventilation			All	18 Years				310		Interventional				April 15, 2020	October 31, 2020	October 31, 2020	April 14, 2020	April 14, 2020			https://ClinicalTrials.gov/show/NCT04345445
657	Interventional Studies | COVID-19	4	NCT04345445	Study to Evaluate the Efficacy and Safety of Tocilizumab Versus Corticosteroids in Hospitalised COVID-19 Patients With High Risk of Progression		Not yet recruiting	Y	No Results Available				Mean days of ventilation			All	18 Years				310		Interventional				April 15, 2020	October 31, 2020	October 31, 2020	April 14, 2020	April 14, 2020			https://ClinicalTrials.gov/show/NCT04345445
657	Interventional Studies | COVID-19	4	NCT04345445	Study to Evaluate the Efficacy and Safety of Tocilizumab Versus Corticosteroids in Hospitalised COVID-19 Patients With High Risk of Progression		Not yet recruiting	Y	No Results Available				The proportion of patients requiring ICU admission			All	18 Years				310		Interventional				April 15, 2020	October 31, 2020	October 31, 2020	April 14, 2020	April 14, 2020			https://ClinicalTrials.gov/show/NCT04345445
657	Interventional Studies | COVID-19	4	NCT04345445	Study to Evaluate the Efficacy and Safety of Tocilizumab Versus Corticosteroids in Hospitalised COVID-19 Patients With High Risk of Progression		Not yet recruiting	Y	No Results Available				Overall 28-day survival			All	18 Years				310		Interventional				April 15, 2020	October 31, 2020	October 31, 2020	April 14, 2020	April 14, 2020			https://ClinicalTrials.gov/show/NCT04345445
657	Interventional Studies | COVID-19	4	NCT04345445	Study to Evaluate the Efficacy and Safety of Tocilizumab Versus Corticosteroids in Hospitalised COVID-19 Patients With High Risk of Progression		Not yet recruiting	Y	No Results Available				Change in symptom severity assessed by the World Health Organization (WHO) Coronavirus Disease 2019 (COVID19) ordinal scale measured daily up to 7 days from baseline			All	18 Years				310		Interventional				April 15, 2020	October 31, 2020	October 31, 2020	April 14, 2020	April 14, 2020			https://ClinicalTrials.gov/show/NCT04345445
657	Interventional Studies | COVID-19	4	NCT04345445	Study to Evaluate the Efficacy and Safety of Tocilizumab Versus Corticosteroids in Hospitalised COVID-19 Patients With High Risk of Progression		Not yet recruiting	Y	No Results Available				Duration of hospital and ICU stay			All	18 Years				310		Interventional				April 15, 2020	October 31, 2020	October 31, 2020	April 14, 2020	April 14, 2020			https://ClinicalTrials.gov/show/NCT04345445
657	Interventional Studies | COVID-19	4	NCT04345445	Study to Evaluate the Efficacy and Safety of Tocilizumab Versus Corticosteroids in Hospitalised COVID-19 Patients With High Risk of Progression		Not yet recruiting	Y	No Results Available					University of Malaya		All	18 Years				310		Interventional				April 15, 2020	October 31, 2020	October 31, 2020	April 14, 2020	April 14, 2020			https://ClinicalTrials.gov/show/NCT04345445
657	Interventional Studies | COVID-19	4	NCT04345445	Study to Evaluate the Efficacy and Safety of Tocilizumab Versus Corticosteroids in Hospitalised COVID-19 Patients With High Risk of Progression		Not yet recruiting	Y	No Results Available							All	18 Years		Adult		310		Interventional				April 15, 2020	October 31, 2020	October 31, 2020	April 14, 2020	April 14, 2020			https://ClinicalTrials.gov/show/NCT04345445
657	Interventional Studies | COVID-19	4	NCT04345445	Study to Evaluate the Efficacy and Safety of Tocilizumab Versus Corticosteroids in Hospitalised COVID-19 Patients With High Risk of Progression		Not yet recruiting	Y	No Results Available							All	18 Years		Older Adult		310		Interventional				April 15, 2020	October 31, 2020	October 31, 2020	April 14, 2020	April 14, 2020			https://ClinicalTrials.gov/show/NCT04345445
657	Interventional Studies | COVID-19	4	NCT04345445	Study to Evaluate the Efficacy and Safety of Tocilizumab Versus Corticosteroids in Hospitalised COVID-19 Patients With High Risk of Progression		Not yet recruiting	Y	No Results Available							All	18 Years			Phase 3	310		Interventional				April 15, 2020	October 31, 2020	October 31, 2020	April 14, 2020	April 14, 2020			https://ClinicalTrials.gov/show/NCT04345445
657	Interventional Studies | COVID-19	4	NCT04345445	Study to Evaluate the Efficacy and Safety of Tocilizumab Versus Corticosteroids in Hospitalised COVID-19 Patients With High Risk of Progression		Not yet recruiting	Y	No Results Available							All	18 Years				310	Other	Interventional				April 15, 2020	October 31, 2020	October 31, 2020	April 14, 2020	April 14, 2020			https://ClinicalTrials.gov/show/NCT04345445
657	Interventional Studies | COVID-19	4	NCT04345445	Study to Evaluate the Efficacy and Safety of Tocilizumab Versus Corticosteroids in Hospitalised COVID-19 Patients With High Risk of Progression		Not yet recruiting	Y	No Results Available							All	18 Years				310		Interventional		Allocation: Randomized		April 15, 2020	October 31, 2020	October 31, 2020	April 14, 2020	April 14, 2020			https://ClinicalTrials.gov/show/NCT04345445
657	Interventional Studies | COVID-19	4	NCT04345445	Study to Evaluate the Efficacy and Safety of Tocilizumab Versus Corticosteroids in Hospitalised COVID-19 Patients With High Risk of Progression		Not yet recruiting	Y	No Results Available							All	18 Years				310		Interventional		Intervention Model: Crossover Assignment		April 15, 2020	October 31, 2020	October 31, 2020	April 14, 2020	April 14, 2020			https://ClinicalTrials.gov/show/NCT04345445
657	Interventional Studies | COVID-19	4	NCT04345445	Study to Evaluate the Efficacy and Safety of Tocilizumab Versus Corticosteroids in Hospitalised COVID-19 Patients With High Risk of Progression		Not yet recruiting	Y	No Results Available							All	18 Years				310		Interventional		Masking: None (Open Label)		April 15, 2020	October 31, 2020	October 31, 2020	April 14, 2020	April 14, 2020			https://ClinicalTrials.gov/show/NCT04345445
657	Interventional Studies | COVID-19	4	NCT04345445	Study to Evaluate the Efficacy and Safety of Tocilizumab Versus Corticosteroids in Hospitalised COVID-19 Patients With High Risk of Progression		Not yet recruiting	Y	No Results Available							All	18 Years				310		Interventional		Primary Purpose: Treatment		April 15, 2020	October 31, 2020	October 31, 2020	April 14, 2020	April 14, 2020			https://ClinicalTrials.gov/show/NCT04345445
657	Interventional Studies | COVID-19	4	NCT04345445	Study to Evaluate the Efficacy and Safety of Tocilizumab Versus Corticosteroids in Hospitalised COVID-19 Patients With High Risk of Progression		Not yet recruiting	Y	No Results Available							All	18 Years				310		Interventional			TVCS-COVID19	April 15, 2020	October 31, 2020	October 31, 2020	April 14, 2020	April 14, 2020			https://ClinicalTrials.gov/show/NCT04345445
657	Interventional Studies | COVID-19	4	NCT04345445	Study to Evaluate the Efficacy and Safety of Tocilizumab Versus Corticosteroids in Hospitalised COVID-19 Patients With High Risk of Progression		Not yet recruiting	Y	No Results Available							All	18 Years				310		Interventional				April 15, 2020	October 31, 2020	October 31, 2020	April 14, 2020	April 14, 2020	University Malaya Medical Centre, Kuala Lumpur, Malaysia		https://ClinicalTrials.gov/show/NCT04345445
657	Interventional Studies | COVID-19	5	NCT04359095	Effectiveness and Safety of Medical Treatment for SARS-CoV-2 (COVID-19) in Colombia		Not yet recruiting	Y	No Results Available	COVID-19						All	18 Years				1600		Interventional				May 11, 2020	October 11, 2020	October 31, 2020	April 24, 2020	April 24, 2020			https://ClinicalTrials.gov/show/NCT04359095
657	Interventional Studies | COVID-19	5	NCT04359095	Effectiveness and Safety of Medical Treatment for SARS-CoV-2 (COVID-19) in Colombia		Not yet recruiting	Y	No Results Available		Hydroxychloroquine	Drug				All	18 Years				1600		Interventional				May 11, 2020	October 11, 2020	October 31, 2020	April 24, 2020	April 24, 2020			https://ClinicalTrials.gov/show/NCT04359095
657	Interventional Studies | COVID-19	5	NCT04359095	Effectiveness and Safety of Medical Treatment for SARS-CoV-2 (COVID-19) in Colombia		Not yet recruiting	Y	No Results Available		Lopinavir / Ritonavir Pill	Drug				All	18 Years				1600		Interventional				May 11, 2020	October 11, 2020	October 31, 2020	April 24, 2020	April 24, 2020			https://ClinicalTrials.gov/show/NCT04359095
657	Interventional Studies | COVID-19	5	NCT04359095	Effectiveness and Safety of Medical Treatment for SARS-CoV-2 (COVID-19) in Colombia		Not yet recruiting	Y	No Results Available		Azithromycin	Drug				All	18 Years				1600		Interventional				May 11, 2020	October 11, 2020	October 31, 2020	April 24, 2020	April 24, 2020			https://ClinicalTrials.gov/show/NCT04359095
657	Interventional Studies | COVID-19	5	NCT04359095	Effectiveness and Safety of Medical Treatment for SARS-CoV-2 (COVID-19) in Colombia		Not yet recruiting	Y	No Results Available		Standard treatment	Other				All	18 Years				1600		Interventional				May 11, 2020	October 11, 2020	October 31, 2020	April 24, 2020	April 24, 2020			https://ClinicalTrials.gov/show/NCT04359095
657	Interventional Studies | COVID-19	5	NCT04359095	Effectiveness and Safety of Medical Treatment for SARS-CoV-2 (COVID-19) in Colombia		Not yet recruiting	Y	No Results Available				Mortality			All	18 Years				1600		Interventional				May 11, 2020	October 11, 2020	October 31, 2020	April 24, 2020	April 24, 2020			https://ClinicalTrials.gov/show/NCT04359095
657	Interventional Studies | COVID-19	5	NCT04359095	Effectiveness and Safety of Medical Treatment for SARS-CoV-2 (COVID-19) in Colombia		Not yet recruiting	Y	No Results Available				Number of Participants with Treatment Related Severe Adverse Events as Assessed by the NCORP Guidance for Collection of Adverse Events Related to COVID-19 Infection			All	18 Years				1600		Interventional				May 11, 2020	October 11, 2020	October 31, 2020	April 24, 2020	April 24, 2020			https://ClinicalTrials.gov/show/NCT04359095
657	Interventional Studies | COVID-19	5	NCT04359095	Effectiveness and Safety of Medical Treatment for SARS-CoV-2 (COVID-19) in Colombia		Not yet recruiting	Y	No Results Available				Time to death			All	18 Years				1600		Interventional				May 11, 2020	October 11, 2020	October 31, 2020	April 24, 2020	April 24, 2020			https://ClinicalTrials.gov/show/NCT04359095
657	Interventional Studies | COVID-19	5	NCT04359095	Effectiveness and Safety of Medical Treatment for SARS-CoV-2 (COVID-19) in Colombia		Not yet recruiting	Y	No Results Available				Number of Participants that are transferred to the Intensive Care Unit (ICU)			All	18 Years				1600		Interventional				May 11, 2020	October 11, 2020	October 31, 2020	April 24, 2020	April 24, 2020			https://ClinicalTrials.gov/show/NCT04359095
657	Interventional Studies | COVID-19	5	NCT04359095	Effectiveness and Safety of Medical Treatment for SARS-CoV-2 (COVID-19) in Colombia		Not yet recruiting	Y	No Results Available				Number of Participants that need Mechanical Ventilation Support with endotracheal intubation.			All	18 Years				1600		Interventional				May 11, 2020	October 11, 2020	October 31, 2020	April 24, 2020	April 24, 2020			https://ClinicalTrials.gov/show/NCT04359095
657	Interventional Studies | COVID-19	5	NCT04359095	Effectiveness and Safety of Medical Treatment for SARS-CoV-2 (COVID-19) in Colombia		Not yet recruiting	Y	No Results Available				Number of participants Cured assessed by Nasopharyngeal swab, oropharyngeal swab, and blood aspiration for COVID19 (RT-PCR) without clinical symptoms and normal chest X ray			All	18 Years				1600		Interventional				May 11, 2020	October 11, 2020	October 31, 2020	April 24, 2020	April 24, 2020			https://ClinicalTrials.gov/show/NCT04359095
657	Interventional Studies | COVID-19	5	NCT04359095	Effectiveness and Safety of Medical Treatment for SARS-CoV-2 (COVID-19) in Colombia		Not yet recruiting	Y	No Results Available				Number of Participants with Any Adverse Event Related to Treatment Assessed by the NCORP Guidance for Collection of Adverse Events Related to COVID-19 Infection			All	18 Years				1600		Interventional				May 11, 2020	October 11, 2020	October 31, 2020	April 24, 2020	April 24, 2020			https://ClinicalTrials.gov/show/NCT04359095
657	Interventional Studies | COVID-19	5	NCT04359095	Effectiveness and Safety of Medical Treatment for SARS-CoV-2 (COVID-19) in Colombia		Not yet recruiting	Y	No Results Available					Universidad Nacional de Colombia	Pontificia Universidad Javeriana	All	18 Years				1600		Interventional				May 11, 2020	October 11, 2020	October 31, 2020	April 24, 2020	April 24, 2020			https://ClinicalTrials.gov/show/NCT04359095
657	Interventional Studies | COVID-19	5	NCT04359095	Effectiveness and Safety of Medical Treatment for SARS-CoV-2 (COVID-19) in Colombia		Not yet recruiting	Y	No Results Available					Universidad Nacional de Colombia	Clínica Universitaria Colombia	All	18 Years				1600		Interventional				May 11, 2020	October 11, 2020	October 31, 2020	April 24, 2020	April 24, 2020			https://ClinicalTrials.gov/show/NCT04359095
657	Interventional Studies | COVID-19	5	NCT04359095	Effectiveness and Safety of Medical Treatment for SARS-CoV-2 (COVID-19) in Colombia		Not yet recruiting	Y	No Results Available					Universidad Nacional de Colombia	Hospital Universitario San Ignacio	All	18 Years				1600		Interventional				May 11, 2020	October 11, 2020	October 31, 2020	April 24, 2020	April 24, 2020			https://ClinicalTrials.gov/show/NCT04359095
657	Interventional Studies | COVID-19	5	NCT04359095	Effectiveness and Safety of Medical Treatment for SARS-CoV-2 (COVID-19) in Colombia		Not yet recruiting	Y	No Results Available					Universidad Nacional de Colombia	Hospital Universitario Nacional de Colombia	All	18 Years				1600		Interventional				May 11, 2020	October 11, 2020	October 31, 2020	April 24, 2020	April 24, 2020			https://ClinicalTrials.gov/show/NCT04359095
657	Interventional Studies | COVID-19	5	NCT04359095	Effectiveness and Safety of Medical Treatment for SARS-CoV-2 (COVID-19) in Colombia		Not yet recruiting	Y	No Results Available					Universidad Nacional de Colombia	Clínica Reina Sofía	All	18 Years				1600		Interventional				May 11, 2020	October 11, 2020	October 31, 2020	April 24, 2020	April 24, 2020			https://ClinicalTrials.gov/show/NCT04359095
657	Interventional Studies | COVID-19	5	NCT04359095	Effectiveness and Safety of Medical Treatment for SARS-CoV-2 (COVID-19) in Colombia		Not yet recruiting	Y	No Results Available					Universidad Nacional de Colombia	Fundación Cardio Infantil	All	18 Years				1600		Interventional				May 11, 2020	October 11, 2020	October 31, 2020	April 24, 2020	April 24, 2020			https://ClinicalTrials.gov/show/NCT04359095
657	Interventional Studies | COVID-19	5	NCT04359095	Effectiveness and Safety of Medical Treatment for SARS-CoV-2 (COVID-19) in Colombia		Not yet recruiting	Y	No Results Available					Universidad Nacional de Colombia	Hospital Universitario de Neiva	All	18 Years				1600		Interventional				May 11, 2020	October 11, 2020	October 31, 2020	April 24, 2020	April 24, 2020			https://ClinicalTrials.gov/show/NCT04359095
657	Interventional Studies | COVID-19	5	NCT04359095	Effectiveness and Safety of Medical Treatment for SARS-CoV-2 (COVID-19) in Colombia		Not yet recruiting	Y	No Results Available							All	18 Years		Adult		1600		Interventional				May 11, 2020	October 11, 2020	October 31, 2020	April 24, 2020	April 24, 2020			https://ClinicalTrials.gov/show/NCT04359095
657	Interventional Studies | COVID-19	5	NCT04359095	Effectiveness and Safety of Medical Treatment for SARS-CoV-2 (COVID-19) in Colombia		Not yet recruiting	Y	No Results Available							All	18 Years		Older Adult		1600		Interventional				May 11, 2020	October 11, 2020	October 31, 2020	April 24, 2020	April 24, 2020			https://ClinicalTrials.gov/show/NCT04359095
657	Interventional Studies | COVID-19	5	NCT04359095	Effectiveness and Safety of Medical Treatment for SARS-CoV-2 (COVID-19) in Colombia		Not yet recruiting	Y	No Results Available							All	18 Years			Phase 2	1600		Interventional				May 11, 2020	October 11, 2020	October 31, 2020	April 24, 2020	April 24, 2020			https://ClinicalTrials.gov/show/NCT04359095
657	Interventional Studies | COVID-19	5	NCT04359095	Effectiveness and Safety of Medical Treatment for SARS-CoV-2 (COVID-19) in Colombia		Not yet recruiting	Y	No Results Available							All	18 Years			Phase 3	1600		Interventional				May 11, 2020	October 11, 2020	October 31, 2020	April 24, 2020	April 24, 2020			https://ClinicalTrials.gov/show/NCT04359095
657	Interventional Studies | COVID-19	5	NCT04359095	Effectiveness and Safety of Medical Treatment for SARS-CoV-2 (COVID-19) in Colombia		Not yet recruiting	Y	No Results Available							All	18 Years				1600	Other	Interventional				May 11, 2020	October 11, 2020	October 31, 2020	April 24, 2020	April 24, 2020			https://ClinicalTrials.gov/show/NCT04359095
657	Interventional Studies | COVID-19	5	NCT04359095	Effectiveness and Safety of Medical Treatment for SARS-CoV-2 (COVID-19) in Colombia		Not yet recruiting	Y	No Results Available							All	18 Years				1600		Interventional		Allocation: Randomized		May 11, 2020	October 11, 2020	October 31, 2020	April 24, 2020	April 24, 2020			https://ClinicalTrials.gov/show/NCT04359095
657	Interventional Studies | COVID-19	5	NCT04359095	Effectiveness and Safety of Medical Treatment for SARS-CoV-2 (COVID-19) in Colombia		Not yet recruiting	Y	No Results Available							All	18 Years				1600		Interventional		Intervention Model: Parallel Assignment		May 11, 2020	October 11, 2020	October 31, 2020	April 24, 2020	April 24, 2020			https://ClinicalTrials.gov/show/NCT04359095
657	Interventional Studies | COVID-19	5	NCT04359095	Effectiveness and Safety of Medical Treatment for SARS-CoV-2 (COVID-19) in Colombia		Not yet recruiting	Y	No Results Available							All	18 Years				1600		Interventional		Masking: None (Open Label)		May 11, 2020	October 11, 2020	October 31, 2020	April 24, 2020	April 24, 2020			https://ClinicalTrials.gov/show/NCT04359095
657	Interventional Studies | COVID-19	5	NCT04359095	Effectiveness and Safety of Medical Treatment for SARS-CoV-2 (COVID-19) in Colombia		Not yet recruiting	Y	No Results Available							All	18 Years				1600		Interventional		Primary Purpose: Treatment		May 11, 2020	October 11, 2020	October 31, 2020	April 24, 2020	April 24, 2020			https://ClinicalTrials.gov/show/NCT04359095
657	Interventional Studies | COVID-19	5	NCT04359095	Effectiveness and Safety of Medical Treatment for SARS-CoV-2 (COVID-19) in Colombia		Not yet recruiting	Y	No Results Available							All	18 Years				1600		Interventional			76968	May 11, 2020	October 11, 2020	October 31, 2020	April 24, 2020	April 24, 2020			https://ClinicalTrials.gov/show/NCT04359095
657	Interventional Studies | COVID-19	5	NCT04359095	Effectiveness and Safety of Medical Treatment for SARS-CoV-2 (COVID-19) in Colombia		Not yet recruiting	Y	No Results Available							All	18 Years				1600		Interventional				May 11, 2020	October 11, 2020	October 31, 2020	April 24, 2020	April 24, 2020	Hospital Universitario de Neiva, Neiva, Huila, Colombia		https://ClinicalTrials.gov/show/NCT04359095
657	Interventional Studies | COVID-19	5	NCT04359095	Effectiveness and Safety of Medical Treatment for SARS-CoV-2 (COVID-19) in Colombia		Not yet recruiting	Y	No Results Available							All	18 Years				1600		Interventional				May 11, 2020	October 11, 2020	October 31, 2020	April 24, 2020	April 24, 2020	Clínica Reina Sofía, Bogotá, Colombia		https://ClinicalTrials.gov/show/NCT04359095
657	Interventional Studies | COVID-19	5	NCT04359095	Effectiveness and Safety of Medical Treatment for SARS-CoV-2 (COVID-19) in Colombia		Not yet recruiting	Y	No Results Available							All	18 Years				1600		Interventional				May 11, 2020	October 11, 2020	October 31, 2020	April 24, 2020	April 24, 2020	Fundacion Cardio Infantil, Bogotá, Colombia		https://ClinicalTrials.gov/show/NCT04359095
657	Interventional Studies | COVID-19	5	NCT04359095	Effectiveness and Safety of Medical Treatment for SARS-CoV-2 (COVID-19) in Colombia		Not yet recruiting	Y	No Results Available							All	18 Years				1600		Interventional				May 11, 2020	October 11, 2020	October 31, 2020	April 24, 2020	April 24, 2020	Hospital Universitario San Ignacio, Bogotá, Colombia		https://ClinicalTrials.gov/show/NCT04359095
657	Interventional Studies | COVID-19	5	NCT04359095	Effectiveness and Safety of Medical Treatment for SARS-CoV-2 (COVID-19) in Colombia		Not yet recruiting	Y	No Results Available							All	18 Years				1600		Interventional				May 11, 2020	October 11, 2020	October 31, 2020	April 24, 2020	April 24, 2020	Clinica Universitaria Colombia, Bogotá, Colombia		https://ClinicalTrials.gov/show/NCT04359095
657	Interventional Studies | COVID-19	5	NCT04359095	Effectiveness and Safety of Medical Treatment for SARS-CoV-2 (COVID-19) in Colombia		Not yet recruiting	Y	No Results Available							All	18 Years				1600		Interventional				May 11, 2020	October 11, 2020	October 31, 2020	April 24, 2020	April 24, 2020	Hospital Universitario Nacional de Colombia, Bogotá, Colombia		https://ClinicalTrials.gov/show/NCT04359095
657	Interventional Studies | COVID-19	6	NCT04361422	Isotretinoin in Treatment of COVID-19	Randomized	Not yet recruiting	Y	No Results Available	COVID-19						All	18 Years	40 Years			300		Interventional				April 21, 2020	June 2020	September 2020	April 24, 2020	April 24, 2020			https://ClinicalTrials.gov/show/NCT04361422
657	Interventional Studies | COVID-19	6	NCT04361422	Isotretinoin in Treatment of COVID-19	Randomized	Not yet recruiting	Y	No Results Available		Isotretinoin Only Product in Oral Dose Form	Drug				All	18 Years	40 Years			300		Interventional				April 21, 2020	June 2020	September 2020	April 24, 2020	April 24, 2020			https://ClinicalTrials.gov/show/NCT04361422
657	Interventional Studies | COVID-19	6	NCT04361422	Isotretinoin in Treatment of COVID-19	Randomized	Not yet recruiting	Y	No Results Available				Clinical clearance			All	18 Years	40 Years			300		Interventional				April 21, 2020	June 2020	September 2020	April 24, 2020	April 24, 2020			https://ClinicalTrials.gov/show/NCT04361422
657	Interventional Studies | COVID-19	6	NCT04361422	Isotretinoin in Treatment of COVID-19	Randomized	Not yet recruiting	Y	No Results Available					Tanta University		All	18 Years	40 Years			300		Interventional				April 21, 2020	June 2020	September 2020	April 24, 2020	April 24, 2020			https://ClinicalTrials.gov/show/NCT04361422
657	Interventional Studies | COVID-19	6	NCT04361422	Isotretinoin in Treatment of COVID-19	Randomized	Not yet recruiting	Y	No Results Available							All	18 Years	40 Years	Adult		300		Interventional				April 21, 2020	June 2020	September 2020	April 24, 2020	April 24, 2020			https://ClinicalTrials.gov/show/NCT04361422
657	Interventional Studies | COVID-19	6	NCT04361422	Isotretinoin in Treatment of COVID-19	Randomized	Not yet recruiting	Y	No Results Available							All	18 Years	40 Years		Phase 3	300		Interventional				April 21, 2020	June 2020	September 2020	April 24, 2020	April 24, 2020			https://ClinicalTrials.gov/show/NCT04361422
657	Interventional Studies | COVID-19	6	NCT04361422	Isotretinoin in Treatment of COVID-19	Randomized	Not yet recruiting	Y	No Results Available							All	18 Years	40 Years			300	Other	Interventional				April 21, 2020	June 2020	September 2020	April 24, 2020	April 24, 2020			https://ClinicalTrials.gov/show/NCT04361422
657	Interventional Studies | COVID-19	6	NCT04361422	Isotretinoin in Treatment of COVID-19	Randomized	Not yet recruiting	Y	No Results Available							All	18 Years	40 Years			300		Interventional		Allocation: Randomized		April 21, 2020	June 2020	September 2020	April 24, 2020	April 24, 2020			https://ClinicalTrials.gov/show/NCT04361422
657	Interventional Studies | COVID-19	6	NCT04361422	Isotretinoin in Treatment of COVID-19	Randomized	Not yet recruiting	Y	No Results Available							All	18 Years	40 Years			300		Interventional		Intervention Model: Parallel Assignment		April 21, 2020	June 2020	September 2020	April 24, 2020	April 24, 2020			https://ClinicalTrials.gov/show/NCT04361422
657	Interventional Studies | COVID-19	6	NCT04361422	Isotretinoin in Treatment of COVID-19	Randomized	Not yet recruiting	Y	No Results Available							All	18 Years	40 Years			300		Interventional		Masking: None (Open Label)		April 21, 2020	June 2020	September 2020	April 24, 2020	April 24, 2020			https://ClinicalTrials.gov/show/NCT04361422
657	Interventional Studies | COVID-19	6	NCT04361422	Isotretinoin in Treatment of COVID-19	Randomized	Not yet recruiting	Y	No Results Available							All	18 Years	40 Years			300		Interventional		Primary Purpose: Treatment		April 21, 2020	June 2020	September 2020	April 24, 2020	April 24, 2020			https://ClinicalTrials.gov/show/NCT04361422
657	Interventional Studies | COVID-19	6	NCT04361422	Isotretinoin in Treatment of COVID-19	Randomized	Not yet recruiting	Y	No Results Available							All	18 Years	40 Years			300		Interventional			9469305c	April 21, 2020	June 2020	September 2020	April 24, 2020	April 24, 2020			https://ClinicalTrials.gov/show/NCT04361422
657	Interventional Studies | COVID-19	6	NCT04361422	Isotretinoin in Treatment of COVID-19	Randomized	Not yet recruiting	Y	No Results Available							All	18 Years	40 Years			300		Interventional				April 21, 2020	June 2020	September 2020	April 24, 2020	April 24, 2020			https://ClinicalTrials.gov/show/NCT04361422
657	Interventional Studies | COVID-19	7	NCT04347915	The Phase 2 Study to Evaluate the Safety and Efficacy of Clevudine in Patients With Moderate COVID-19		Not yet recruiting	Y	No Results Available	COVID-19						All	19 Years				60		Interventional				April 24, 2020	September 30, 2020	December 31, 2020	April 15, 2020	April 17, 2020			https://ClinicalTrials.gov/show/NCT04347915
657	Interventional Studies | COVID-19	7	NCT04347915	The Phase 2 Study to Evaluate the Safety and Efficacy of Clevudine in Patients With Moderate COVID-19		Not yet recruiting	Y	No Results Available		Clevudine	Drug				All	19 Years				60		Interventional				April 24, 2020	September 30, 2020	December 31, 2020	April 15, 2020	April 17, 2020			https://ClinicalTrials.gov/show/NCT04347915
657	Interventional Studies | COVID-19	7	NCT04347915	The Phase 2 Study to Evaluate the Safety and Efficacy of Clevudine in Patients With Moderate COVID-19		Not yet recruiting	Y	No Results Available		Hydroxychloroquine	Drug				All	19 Years				60		Interventional				April 24, 2020	September 30, 2020	December 31, 2020	April 15, 2020	April 17, 2020			https://ClinicalTrials.gov/show/NCT04347915
657	Interventional Studies | COVID-19	7	NCT04347915	The Phase 2 Study to Evaluate the Safety and Efficacy of Clevudine in Patients With Moderate COVID-19		Not yet recruiting	Y	No Results Available				The rate of subjects tested as negative SARS-Coronavirus-2 (SARS-CoV-2)			All	19 Years				60		Interventional				April 24, 2020	September 30, 2020	December 31, 2020	April 15, 2020	April 17, 2020			https://ClinicalTrials.gov/show/NCT04347915
657	Interventional Studies | COVID-19	7	NCT04347915	The Phase 2 Study to Evaluate the Safety and Efficacy of Clevudine in Patients With Moderate COVID-19		Not yet recruiting	Y	No Results Available				The rate of subjects tested as negative SARS-Coronavirus-2 (SARS-CoV-2) in consecutive two days of Real-Time RT-PCR tests			All	19 Years				60		Interventional				April 24, 2020	September 30, 2020	December 31, 2020	April 15, 2020	April 17, 2020			https://ClinicalTrials.gov/show/NCT04347915
657	Interventional Studies | COVID-19	7	NCT04347915	The Phase 2 Study to Evaluate the Safety and Efficacy of Clevudine in Patients With Moderate COVID-19		Not yet recruiting	Y	No Results Available				The rate of subjects indicated by the improvement of lung invasive			All	19 Years				60		Interventional				April 24, 2020	September 30, 2020	December 31, 2020	April 15, 2020	April 17, 2020			https://ClinicalTrials.gov/show/NCT04347915
657	Interventional Studies | COVID-19	7	NCT04347915	The Phase 2 Study to Evaluate the Safety and Efficacy of Clevudine in Patients With Moderate COVID-19		Not yet recruiting	Y	No Results Available				The change of viral load			All	19 Years				60		Interventional				April 24, 2020	September 30, 2020	December 31, 2020	April 15, 2020	April 17, 2020			https://ClinicalTrials.gov/show/NCT04347915
657	Interventional Studies | COVID-19	7	NCT04347915	The Phase 2 Study to Evaluate the Safety and Efficacy of Clevudine in Patients With Moderate COVID-19		Not yet recruiting	Y	No Results Available					Bukwang Pharmaceutical		All	19 Years				60		Interventional				April 24, 2020	September 30, 2020	December 31, 2020	April 15, 2020	April 17, 2020			https://ClinicalTrials.gov/show/NCT04347915
657	Interventional Studies | COVID-19	7	NCT04347915	The Phase 2 Study to Evaluate the Safety and Efficacy of Clevudine in Patients With Moderate COVID-19		Not yet recruiting	Y	No Results Available							All	19 Years		Adult		60		Interventional				April 24, 2020	September 30, 2020	December 31, 2020	April 15, 2020	April 17, 2020			https://ClinicalTrials.gov/show/NCT04347915
657	Interventional Studies | COVID-19	7	NCT04347915	The Phase 2 Study to Evaluate the Safety and Efficacy of Clevudine in Patients With Moderate COVID-19		Not yet recruiting	Y	No Results Available							All	19 Years		Older Adult		60		Interventional				April 24, 2020	September 30, 2020	December 31, 2020	April 15, 2020	April 17, 2020			https://ClinicalTrials.gov/show/NCT04347915
657	Interventional Studies | COVID-19	7	NCT04347915	The Phase 2 Study to Evaluate the Safety and Efficacy of Clevudine in Patients With Moderate COVID-19		Not yet recruiting	Y	No Results Available							All	19 Years			Phase 2	60		Interventional				April 24, 2020	September 30, 2020	December 31, 2020	April 15, 2020	April 17, 2020			https://ClinicalTrials.gov/show/NCT04347915
657	Interventional Studies | COVID-19	7	NCT04347915	The Phase 2 Study to Evaluate the Safety and Efficacy of Clevudine in Patients With Moderate COVID-19		Not yet recruiting	Y	No Results Available							All	19 Years				60	Industry	Interventional				April 24, 2020	September 30, 2020	December 31, 2020	April 15, 2020	April 17, 2020			https://ClinicalTrials.gov/show/NCT04347915
657	Interventional Studies | COVID-19	7	NCT04347915	The Phase 2 Study to Evaluate the Safety and Efficacy of Clevudine in Patients With Moderate COVID-19		Not yet recruiting	Y	No Results Available							All	19 Years				60		Interventional		Allocation: Randomized		April 24, 2020	September 30, 2020	December 31, 2020	April 15, 2020	April 17, 2020			https://ClinicalTrials.gov/show/NCT04347915
657	Interventional Studies | COVID-19	7	NCT04347915	The Phase 2 Study to Evaluate the Safety and Efficacy of Clevudine in Patients With Moderate COVID-19		Not yet recruiting	Y	No Results Available							All	19 Years				60		Interventional		Intervention Model: Parallel Assignment		April 24, 2020	September 30, 2020	December 31, 2020	April 15, 2020	April 17, 2020			https://ClinicalTrials.gov/show/NCT04347915
657	Interventional Studies | COVID-19	7	NCT04347915	The Phase 2 Study to Evaluate the Safety and Efficacy of Clevudine in Patients With Moderate COVID-19		Not yet recruiting	Y	No Results Available							All	19 Years				60		Interventional		Masking: None (Open Label)		April 24, 2020	September 30, 2020	December 31, 2020	April 15, 2020	April 17, 2020			https://ClinicalTrials.gov/show/NCT04347915
657	Interventional Studies | COVID-19	7	NCT04347915	The Phase 2 Study to Evaluate the Safety and Efficacy of Clevudine in Patients With Moderate COVID-19		Not yet recruiting	Y	No Results Available							All	19 Years				60		Interventional		Primary Purpose: Treatment		April 24, 2020	September 30, 2020	December 31, 2020	April 15, 2020	April 17, 2020			https://ClinicalTrials.gov/show/NCT04347915
657	Interventional Studies | COVID-19	7	NCT04347915	The Phase 2 Study to Evaluate the Safety and Efficacy of Clevudine in Patients With Moderate COVID-19		Not yet recruiting	Y	No Results Available							All	19 Years				60		Interventional			BK-CLV-201	April 24, 2020	September 30, 2020	December 31, 2020	April 15, 2020	April 17, 2020			https://ClinicalTrials.gov/show/NCT04347915
657	Interventional Studies | COVID-19	7	NCT04347915	The Phase 2 Study to Evaluate the Safety and Efficacy of Clevudine in Patients With Moderate COVID-19		Not yet recruiting	Y	No Results Available							All	19 Years				60		Interventional				April 24, 2020	September 30, 2020	December 31, 2020	April 15, 2020	April 17, 2020			https://ClinicalTrials.gov/show/NCT04347915
657	Interventional Studies | COVID-19	8	NCT04343183	Hyperbaric Oxygen Therapy (HBOT) as a Treatment for COVID-19 (COVID-19) Infection		Not yet recruiting	Y	No Results Available	COVID-19						All	18 Years				48		Interventional				April 2020	June 2020	June 2020	April 13, 2020	April 13, 2020			https://ClinicalTrials.gov/show/NCT04343183
657	Interventional Studies | COVID-19	8	NCT04343183	Hyperbaric Oxygen Therapy (HBOT) as a Treatment for COVID-19 (COVID-19) Infection		Not yet recruiting	Y	No Results Available		Hyperbaric Oxygen Therapy	Device				All	18 Years				48		Interventional				April 2020	June 2020	June 2020	April 13, 2020	April 13, 2020			https://ClinicalTrials.gov/show/NCT04343183
657	Interventional Studies | COVID-19	8	NCT04343183	Hyperbaric Oxygen Therapy (HBOT) as a Treatment for COVID-19 (COVID-19) Infection		Not yet recruiting	Y	No Results Available				Decrease incidence of intubation by 30% or greater			All	18 Years				48		Interventional				April 2020	June 2020	June 2020	April 13, 2020	April 13, 2020			https://ClinicalTrials.gov/show/NCT04343183
657	Interventional Studies | COVID-19	8	NCT04343183	Hyperbaric Oxygen Therapy (HBOT) as a Treatment for COVID-19 (COVID-19) Infection		Not yet recruiting	Y	No Results Available				Decrease renal injury			All	18 Years				48		Interventional				April 2020	June 2020	June 2020	April 13, 2020	April 13, 2020			https://ClinicalTrials.gov/show/NCT04343183
657	Interventional Studies | COVID-19	8	NCT04343183	Hyperbaric Oxygen Therapy (HBOT) as a Treatment for COVID-19 (COVID-19) Infection		Not yet recruiting	Y	No Results Available					Ochsner Health System		All	18 Years				48		Interventional				April 2020	June 2020	June 2020	April 13, 2020	April 13, 2020			https://ClinicalTrials.gov/show/NCT04343183
657	Interventional Studies | COVID-19	8	NCT04343183	Hyperbaric Oxygen Therapy (HBOT) as a Treatment for COVID-19 (COVID-19) Infection		Not yet recruiting	Y	No Results Available							All	18 Years		Adult		48		Interventional				April 2020	June 2020	June 2020	April 13, 2020	April 13, 2020			https://ClinicalTrials.gov/show/NCT04343183
657	Interventional Studies | COVID-19	8	NCT04343183	Hyperbaric Oxygen Therapy (HBOT) as a Treatment for COVID-19 (COVID-19) Infection		Not yet recruiting	Y	No Results Available							All	18 Years		Older Adult		48		Interventional				April 2020	June 2020	June 2020	April 13, 2020	April 13, 2020			https://ClinicalTrials.gov/show/NCT04343183
657	Interventional Studies | COVID-19	8	NCT04343183	Hyperbaric Oxygen Therapy (HBOT) as a Treatment for COVID-19 (COVID-19) Infection		Not yet recruiting	Y	No Results Available							All	18 Years			Not Applicable	48		Interventional				April 2020	June 2020	June 2020	April 13, 2020	April 13, 2020			https://ClinicalTrials.gov/show/NCT04343183
657	Interventional Studies | COVID-19	8	NCT04343183	Hyperbaric Oxygen Therapy (HBOT) as a Treatment for COVID-19 (COVID-19) Infection		Not yet recruiting	Y	No Results Available							All	18 Years				48	Other	Interventional				April 2020	June 2020	June 2020	April 13, 2020	April 13, 2020			https://ClinicalTrials.gov/show/NCT04343183
657	Interventional Studies | COVID-19	8	NCT04343183	Hyperbaric Oxygen Therapy (HBOT) as a Treatment for COVID-19 (COVID-19) Infection		Not yet recruiting	Y	No Results Available							All	18 Years				48		Interventional		Allocation: Randomized		April 2020	June 2020	June 2020	April 13, 2020	April 13, 2020			https://ClinicalTrials.gov/show/NCT04343183
657	Interventional Studies | COVID-19	8	NCT04343183	Hyperbaric Oxygen Therapy (HBOT) as a Treatment for COVID-19 (COVID-19) Infection		Not yet recruiting	Y	No Results Available							All	18 Years				48		Interventional		Intervention Model: Parallel Assignment		April 2020	June 2020	June 2020	April 13, 2020	April 13, 2020			https://ClinicalTrials.gov/show/NCT04343183
657	Interventional Studies | COVID-19	8	NCT04343183	Hyperbaric Oxygen Therapy (HBOT) as a Treatment for COVID-19 (COVID-19) Infection		Not yet recruiting	Y	No Results Available							All	18 Years				48		Interventional		Masking: Single (Outcomes Assessor)		April 2020	June 2020	June 2020	April 13, 2020	April 13, 2020			https://ClinicalTrials.gov/show/NCT04343183
657	Interventional Studies | COVID-19	8	NCT04343183	Hyperbaric Oxygen Therapy (HBOT) as a Treatment for COVID-19 (COVID-19) Infection		Not yet recruiting	Y	No Results Available							All	18 Years				48		Interventional		Primary Purpose: Treatment		April 2020	June 2020	June 2020	April 13, 2020	April 13, 2020			https://ClinicalTrials.gov/show/NCT04343183
657	Interventional Studies | COVID-19	8	NCT04343183	Hyperbaric Oxygen Therapy (HBOT) as a Treatment for COVID-19 (COVID-19) Infection		Not yet recruiting	Y	No Results Available							All	18 Years				48		Interventional			STUDY00001051	April 2020	June 2020	June 2020	April 13, 2020	April 13, 2020			https://ClinicalTrials.gov/show/NCT04343183
657	Interventional Studies | COVID-19	8	NCT04343183	Hyperbaric Oxygen Therapy (HBOT) as a Treatment for COVID-19 (COVID-19) Infection		Not yet recruiting	Y	No Results Available							All	18 Years				48		Interventional				April 2020	June 2020	June 2020	April 13, 2020	April 13, 2020	Ochsner Medical Center, New Orleans, Louisiana, United States		https://ClinicalTrials.gov/show/NCT04343183
657	Interventional Studies | COVID-19	9	NCT04333407	Preventing Cardiac Complication of COVID-19 Disease With Early Acute Coronary Syndrome Therapy: A Randomised Controlled Trial.	C-19-ACS	Recruiting	Y	No Results Available	COVID-19						All	18 Years	85 Years			3170		Interventional				April 3, 2020	March 30, 2021	March 30, 2021	April 3, 2020	April 9, 2020			https://ClinicalTrials.gov/show/NCT04333407
657	Interventional Studies | COVID-19	9	NCT04333407	Preventing Cardiac Complication of COVID-19 Disease With Early Acute Coronary Syndrome Therapy: A Randomised Controlled Trial.	C-19-ACS	Recruiting	Y	No Results Available		Aspirin 75mg	Drug				All	18 Years	85 Years			3170		Interventional				April 3, 2020	March 30, 2021	March 30, 2021	April 3, 2020	April 9, 2020			https://ClinicalTrials.gov/show/NCT04333407
657	Interventional Studies | COVID-19	9	NCT04333407	Preventing Cardiac Complication of COVID-19 Disease With Early Acute Coronary Syndrome Therapy: A Randomised Controlled Trial.	C-19-ACS	Recruiting	Y	No Results Available		Clopidogrel 75mg	Drug				All	18 Years	85 Years			3170		Interventional				April 3, 2020	March 30, 2021	March 30, 2021	April 3, 2020	April 9, 2020			https://ClinicalTrials.gov/show/NCT04333407
657	Interventional Studies | COVID-19	9	NCT04333407	Preventing Cardiac Complication of COVID-19 Disease With Early Acute Coronary Syndrome Therapy: A Randomised Controlled Trial.	C-19-ACS	Recruiting	Y	No Results Available		Rivaroxaban 2.5 MG	Drug				All	18 Years	85 Years			3170		Interventional				April 3, 2020	March 30, 2021	March 30, 2021	April 3, 2020	April 9, 2020			https://ClinicalTrials.gov/show/NCT04333407
657	Interventional Studies | COVID-19	9	NCT04333407	Preventing Cardiac Complication of COVID-19 Disease With Early Acute Coronary Syndrome Therapy: A Randomised Controlled Trial.	C-19-ACS	Recruiting	Y	No Results Available		Atorvastatin 40mg	Drug				All	18 Years	85 Years			3170		Interventional				April 3, 2020	March 30, 2021	March 30, 2021	April 3, 2020	April 9, 2020			https://ClinicalTrials.gov/show/NCT04333407
657	Interventional Studies | COVID-19	9	NCT04333407	Preventing Cardiac Complication of COVID-19 Disease With Early Acute Coronary Syndrome Therapy: A Randomised Controlled Trial.	C-19-ACS	Recruiting	Y	No Results Available		Omeprazole 20mg	Drug				All	18 Years	85 Years			3170		Interventional				April 3, 2020	March 30, 2021	March 30, 2021	April 3, 2020	April 9, 2020			https://ClinicalTrials.gov/show/NCT04333407
657	Interventional Studies | COVID-19	9	NCT04333407	Preventing Cardiac Complication of COVID-19 Disease With Early Acute Coronary Syndrome Therapy: A Randomised Controlled Trial.	C-19-ACS	Recruiting	Y	No Results Available				All-cause mortality at 30 days after admission			All	18 Years	85 Years			3170		Interventional				April 3, 2020	March 30, 2021	March 30, 2021	April 3, 2020	April 9, 2020			https://ClinicalTrials.gov/show/NCT04333407
657	Interventional Studies | COVID-19	9	NCT04333407	Preventing Cardiac Complication of COVID-19 Disease With Early Acute Coronary Syndrome Therapy: A Randomised Controlled Trial.	C-19-ACS	Recruiting	Y	No Results Available				Absolute change in serum troponin from admission to peak value			All	18 Years	85 Years			3170		Interventional				April 3, 2020	March 30, 2021	March 30, 2021	April 3, 2020	April 9, 2020			https://ClinicalTrials.gov/show/NCT04333407
657	Interventional Studies | COVID-19	9	NCT04333407	Preventing Cardiac Complication of COVID-19 Disease With Early Acute Coronary Syndrome Therapy: A Randomised Controlled Trial.	C-19-ACS	Recruiting	Y	No Results Available				Discharge Rate			All	18 Years	85 Years			3170		Interventional				April 3, 2020	March 30, 2021	March 30, 2021	April 3, 2020	April 9, 2020			https://ClinicalTrials.gov/show/NCT04333407
657	Interventional Studies | COVID-19	9	NCT04333407	Preventing Cardiac Complication of COVID-19 Disease With Early Acute Coronary Syndrome Therapy: A Randomised Controlled Trial.	C-19-ACS	Recruiting	Y	No Results Available				Intubation Rate			All	18 Years	85 Years			3170		Interventional				April 3, 2020	March 30, 2021	March 30, 2021	April 3, 2020	April 9, 2020			https://ClinicalTrials.gov/show/NCT04333407
657	Interventional Studies | COVID-19	9	NCT04333407	Preventing Cardiac Complication of COVID-19 Disease With Early Acute Coronary Syndrome Therapy: A Randomised Controlled Trial.	C-19-ACS	Recruiting	Y	No Results Available					Imperial College London		All	18 Years	85 Years			3170		Interventional				April 3, 2020	March 30, 2021	March 30, 2021	April 3, 2020	April 9, 2020			https://ClinicalTrials.gov/show/NCT04333407
657	Interventional Studies | COVID-19	9	NCT04333407	Preventing Cardiac Complication of COVID-19 Disease With Early Acute Coronary Syndrome Therapy: A Randomised Controlled Trial.	C-19-ACS	Recruiting	Y	No Results Available							All	18 Years	85 Years	Adult		3170		Interventional				April 3, 2020	March 30, 2021	March 30, 2021	April 3, 2020	April 9, 2020			https://ClinicalTrials.gov/show/NCT04333407
657	Interventional Studies | COVID-19	9	NCT04333407	Preventing Cardiac Complication of COVID-19 Disease With Early Acute Coronary Syndrome Therapy: A Randomised Controlled Trial.	C-19-ACS	Recruiting	Y	No Results Available							All	18 Years	85 Years	Older Adult		3170		Interventional				April 3, 2020	March 30, 2021	March 30, 2021	April 3, 2020	April 9, 2020			https://ClinicalTrials.gov/show/NCT04333407
657	Interventional Studies | COVID-19	9	NCT04333407	Preventing Cardiac Complication of COVID-19 Disease With Early Acute Coronary Syndrome Therapy: A Randomised Controlled Trial.	C-19-ACS	Recruiting	Y	No Results Available							All	18 Years	85 Years		Not Applicable	3170		Interventional				April 3, 2020	March 30, 2021	March 30, 2021	April 3, 2020	April 9, 2020			https://ClinicalTrials.gov/show/NCT04333407
657	Interventional Studies | COVID-19	9	NCT04333407	Preventing Cardiac Complication of COVID-19 Disease With Early Acute Coronary Syndrome Therapy: A Randomised Controlled Trial.	C-19-ACS	Recruiting	Y	No Results Available							All	18 Years	85 Years			3170	Other	Interventional				April 3, 2020	March 30, 2021	March 30, 2021	April 3, 2020	April 9, 2020			https://ClinicalTrials.gov/show/NCT04333407
657	Interventional Studies | COVID-19	9	NCT04333407	Preventing Cardiac Complication of COVID-19 Disease With Early Acute Coronary Syndrome Therapy: A Randomised Controlled Trial.	C-19-ACS	Recruiting	Y	No Results Available							All	18 Years	85 Years			3170		Interventional		Allocation: Randomized		April 3, 2020	March 30, 2021	March 30, 2021	April 3, 2020	April 9, 2020			https://ClinicalTrials.gov/show/NCT04333407
657	Interventional Studies | COVID-19	9	NCT04333407	Preventing Cardiac Complication of COVID-19 Disease With Early Acute Coronary Syndrome Therapy: A Randomised Controlled Trial.	C-19-ACS	Recruiting	Y	No Results Available							All	18 Years	85 Years			3170		Interventional		Intervention Model: Parallel Assignment		April 3, 2020	March 30, 2021	March 30, 2021	April 3, 2020	April 9, 2020			https://ClinicalTrials.gov/show/NCT04333407
657	Interventional Studies | COVID-19	9	NCT04333407	Preventing Cardiac Complication of COVID-19 Disease With Early Acute Coronary Syndrome Therapy: A Randomised Controlled Trial.	C-19-ACS	Recruiting	Y	No Results Available							All	18 Years	85 Years			3170		Interventional		Masking: None (Open Label)		April 3, 2020	March 30, 2021	March 30, 2021	April 3, 2020	April 9, 2020			https://ClinicalTrials.gov/show/NCT04333407
657	Interventional Studies | COVID-19	9	NCT04333407	Preventing Cardiac Complication of COVID-19 Disease With Early Acute Coronary Syndrome Therapy: A Randomised Controlled Trial.	C-19-ACS	Recruiting	Y	No Results Available							All	18 Years	85 Years			3170		Interventional		Primary Purpose: Treatment		April 3, 2020	March 30, 2021	March 30, 2021	April 3, 2020	April 9, 2020			https://ClinicalTrials.gov/show/NCT04333407
657	Interventional Studies | COVID-19	9	NCT04333407	Preventing Cardiac Complication of COVID-19 Disease With Early Acute Coronary Syndrome Therapy: A Randomised Controlled Trial.	C-19-ACS	Recruiting	Y	No Results Available							All	18 Years	85 Years			3170		Interventional			20HH5868	April 3, 2020	March 30, 2021	March 30, 2021	April 3, 2020	April 9, 2020			https://ClinicalTrials.gov/show/NCT04333407
657	Interventional Studies | COVID-19	9	NCT04333407	Preventing Cardiac Complication of COVID-19 Disease With Early Acute Coronary Syndrome Therapy: A Randomised Controlled Trial.	C-19-ACS	Recruiting	Y	No Results Available							All	18 Years	85 Years			3170		Interventional				April 3, 2020	March 30, 2021	March 30, 2021	April 3, 2020	April 9, 2020	Charing Cross Hospital, London, United Kingdom		https://ClinicalTrials.gov/show/NCT04333407
657	Interventional Studies | COVID-19	10	NCT04291053	The Efficacy and Safety of Huai er in the Adjuvant Treatment of COVID-19		Not yet recruiting	Y	No Results Available	COVID-19						All	18 Years	75 Years			550		Interventional				April 1, 2020	August 1, 2020	September 1, 2020	March 2, 2020	March 17, 2020			https://ClinicalTrials.gov/show/NCT04291053
657	Interventional Studies | COVID-19	10	NCT04291053	The Efficacy and Safety of Huai er in the Adjuvant Treatment of COVID-19		Not yet recruiting	Y	No Results Available		Huaier Granule	Drug				All	18 Years	75 Years			550		Interventional				April 1, 2020	August 1, 2020	September 1, 2020	March 2, 2020	March 17, 2020			https://ClinicalTrials.gov/show/NCT04291053
657	Interventional Studies | COVID-19	10	NCT04291053	The Efficacy and Safety of Huai er in the Adjuvant Treatment of COVID-19		Not yet recruiting	Y	No Results Available				Mortality rate			All	18 Years	75 Years			550		Interventional				April 1, 2020	August 1, 2020	September 1, 2020	March 2, 2020	March 17, 2020			https://ClinicalTrials.gov/show/NCT04291053
657	Interventional Studies | COVID-19	10	NCT04291053	The Efficacy and Safety of Huai er in the Adjuvant Treatment of COVID-19		Not yet recruiting	Y	No Results Available				Clinical status assessed according to the official guideline			All	18 Years	75 Years			550		Interventional				April 1, 2020	August 1, 2020	September 1, 2020	March 2, 2020	March 17, 2020			https://ClinicalTrials.gov/show/NCT04291053
657	Interventional Studies | COVID-19	10	NCT04291053	The Efficacy and Safety of Huai er in the Adjuvant Treatment of COVID-19		Not yet recruiting	Y	No Results Available				The differences in oxygen intake methods			All	18 Years	75 Years			550		Interventional				April 1, 2020	August 1, 2020	September 1, 2020	March 2, 2020	March 17, 2020			https://ClinicalTrials.gov/show/NCT04291053
657	Interventional Studies | COVID-19	10	NCT04291053	The Efficacy and Safety of Huai er in the Adjuvant Treatment of COVID-19		Not yet recruiting	Y	No Results Available				Duration (days) of supplemental oxygenation			All	18 Years	75 Years			550		Interventional				April 1, 2020	August 1, 2020	September 1, 2020	March 2, 2020	March 17, 2020			https://ClinicalTrials.gov/show/NCT04291053
657	Interventional Studies | COVID-19	10	NCT04291053	The Efficacy and Safety of Huai er in the Adjuvant Treatment of COVID-19		Not yet recruiting	Y	No Results Available				Duration (days) of mechanical ventilation			All	18 Years	75 Years			550		Interventional				April 1, 2020	August 1, 2020	September 1, 2020	March 2, 2020	March 17, 2020			https://ClinicalTrials.gov/show/NCT04291053
657	Interventional Studies | COVID-19	10	NCT04291053	The Efficacy and Safety of Huai er in the Adjuvant Treatment of COVID-19		Not yet recruiting	Y	No Results Available				The mean PaO2/FiO2			All	18 Years	75 Years			550		Interventional				April 1, 2020	August 1, 2020	September 1, 2020	March 2, 2020	March 17, 2020			https://ClinicalTrials.gov/show/NCT04291053
657	Interventional Studies | COVID-19	10	NCT04291053	The Efficacy and Safety of Huai er in the Adjuvant Treatment of COVID-19		Not yet recruiting	Y	No Results Available				Length of hospital stay (days)			All	18 Years	75 Years			550		Interventional				April 1, 2020	August 1, 2020	September 1, 2020	March 2, 2020	March 17, 2020			https://ClinicalTrials.gov/show/NCT04291053
657	Interventional Studies | COVID-19	10	NCT04291053	The Efficacy and Safety of Huai er in the Adjuvant Treatment of COVID-19		Not yet recruiting	Y	No Results Available				Length of ICU stay (days)			All	18 Years	75 Years			550		Interventional				April 1, 2020	August 1, 2020	September 1, 2020	March 2, 2020	March 17, 2020			https://ClinicalTrials.gov/show/NCT04291053
657	Interventional Studies | COVID-19	10	NCT04291053	The Efficacy and Safety of Huai er in the Adjuvant Treatment of COVID-19		Not yet recruiting	Y	No Results Available				Pulmonary function			All	18 Years	75 Years			550		Interventional				April 1, 2020	August 1, 2020	September 1, 2020	March 2, 2020	March 17, 2020			https://ClinicalTrials.gov/show/NCT04291053
657	Interventional Studies | COVID-19	10	NCT04291053	The Efficacy and Safety of Huai er in the Adjuvant Treatment of COVID-19		Not yet recruiting	Y	No Results Available					Tongji Hospital		All	18 Years	75 Years			550		Interventional				April 1, 2020	August 1, 2020	September 1, 2020	March 2, 2020	March 17, 2020			https://ClinicalTrials.gov/show/NCT04291053
657	Interventional Studies | COVID-19	10	NCT04291053	The Efficacy and Safety of Huai er in the Adjuvant Treatment of COVID-19		Not yet recruiting	Y	No Results Available							All	18 Years	75 Years	Adult		550		Interventional				April 1, 2020	August 1, 2020	September 1, 2020	March 2, 2020	March 17, 2020			https://ClinicalTrials.gov/show/NCT04291053
657	Interventional Studies | COVID-19	10	NCT04291053	The Efficacy and Safety of Huai er in the Adjuvant Treatment of COVID-19		Not yet recruiting	Y	No Results Available							All	18 Years	75 Years	Older Adult		550		Interventional				April 1, 2020	August 1, 2020	September 1, 2020	March 2, 2020	March 17, 2020			https://ClinicalTrials.gov/show/NCT04291053
657	Interventional Studies | COVID-19	10	NCT04291053	The Efficacy and Safety of Huai er in the Adjuvant Treatment of COVID-19		Not yet recruiting	Y	No Results Available							All	18 Years	75 Years		Phase 2	550		Interventional				April 1, 2020	August 1, 2020	September 1, 2020	March 2, 2020	March 17, 2020			https://ClinicalTrials.gov/show/NCT04291053
657	Interventional Studies | COVID-19	10	NCT04291053	The Efficacy and Safety of Huai er in the Adjuvant Treatment of COVID-19		Not yet recruiting	Y	No Results Available							All	18 Years	75 Years		Phase 3	550		Interventional				April 1, 2020	August 1, 2020	September 1, 2020	March 2, 2020	March 17, 2020			https://ClinicalTrials.gov/show/NCT04291053
657	Interventional Studies | COVID-19	10	NCT04291053	The Efficacy and Safety of Huai er in the Adjuvant Treatment of COVID-19		Not yet recruiting	Y	No Results Available							All	18 Years	75 Years			550	Other	Interventional				April 1, 2020	August 1, 2020	September 1, 2020	March 2, 2020	March 17, 2020			https://ClinicalTrials.gov/show/NCT04291053
657	Interventional Studies | COVID-19	10	NCT04291053	The Efficacy and Safety of Huai er in the Adjuvant Treatment of COVID-19		Not yet recruiting	Y	No Results Available							All	18 Years	75 Years			550		Interventional		Allocation: Randomized		April 1, 2020	August 1, 2020	September 1, 2020	March 2, 2020	March 17, 2020			https://ClinicalTrials.gov/show/NCT04291053
657	Interventional Studies | COVID-19	10	NCT04291053	The Efficacy and Safety of Huai er in the Adjuvant Treatment of COVID-19		Not yet recruiting	Y	No Results Available							All	18 Years	75 Years			550		Interventional		Intervention Model: Parallel Assignment		April 1, 2020	August 1, 2020	September 1, 2020	March 2, 2020	March 17, 2020			https://ClinicalTrials.gov/show/NCT04291053
657	Interventional Studies | COVID-19	10	NCT04291053	The Efficacy and Safety of Huai er in the Adjuvant Treatment of COVID-19		Not yet recruiting	Y	No Results Available							All	18 Years	75 Years			550		Interventional		Masking: None (Open Label)		April 1, 2020	August 1, 2020	September 1, 2020	March 2, 2020	March 17, 2020			https://ClinicalTrials.gov/show/NCT04291053
657	Interventional Studies | COVID-19	10	NCT04291053	The Efficacy and Safety of Huai er in the Adjuvant Treatment of COVID-19		Not yet recruiting	Y	No Results Available							All	18 Years	75 Years			550		Interventional		Primary Purpose: Treatment		April 1, 2020	August 1, 2020	September 1, 2020	March 2, 2020	March 17, 2020			https://ClinicalTrials.gov/show/NCT04291053
657	Interventional Studies | COVID-19	10	NCT04291053	The Efficacy and Safety of Huai er in the Adjuvant Treatment of COVID-19		Not yet recruiting	Y	No Results Available							All	18 Years	75 Years			550		Interventional			TJ-IRB20200205	April 1, 2020	August 1, 2020	September 1, 2020	March 2, 2020	March 17, 2020			https://ClinicalTrials.gov/show/NCT04291053
657	Interventional Studies | COVID-19	10	NCT04291053	The Efficacy and Safety of Huai er in the Adjuvant Treatment of COVID-19		Not yet recruiting	Y	No Results Available							All	18 Years	75 Years			550		Interventional				April 1, 2020	August 1, 2020	September 1, 2020	March 2, 2020	March 17, 2020			https://ClinicalTrials.gov/show/NCT04291053
657	Interventional Studies | COVID-19	11	NCT04336462	Hydrogen-Oxygen Generator With Nebulizer in the Improvement of Symptoms in Patients Infected With COVID-19	COVID-19	Recruiting	Y	No Results Available	COVID-19						All	18 Years	85 Years			100		Interventional				February 15, 2020	February 21, 2020	August 1, 2020	April 7, 2020	April 7, 2020			https://ClinicalTrials.gov/show/NCT04336462
657	Interventional Studies | COVID-19	11	NCT04336462	Hydrogen-Oxygen Generator With Nebulizer in the Improvement of Symptoms in Patients Infected With COVID-19	COVID-19	Recruiting	Y	No Results Available		oxyhydrogen	Device				All	18 Years	85 Years			100		Interventional				February 15, 2020	February 21, 2020	August 1, 2020	April 7, 2020	April 7, 2020			https://ClinicalTrials.gov/show/NCT04336462
657	Interventional Studies | COVID-19	11	NCT04336462	Hydrogen-Oxygen Generator With Nebulizer in the Improvement of Symptoms in Patients Infected With COVID-19	COVID-19	Recruiting	Y	No Results Available		Oxygen	Device				All	18 Years	85 Years			100		Interventional				February 15, 2020	February 21, 2020	August 1, 2020	April 7, 2020	April 7, 2020			https://ClinicalTrials.gov/show/NCT04336462
657	Interventional Studies | COVID-19	11	NCT04336462	Hydrogen-Oxygen Generator With Nebulizer in the Improvement of Symptoms in Patients Infected With COVID-19	COVID-19	Recruiting	Y	No Results Available				Recovery time			All	18 Years	85 Years			100		Interventional				February 15, 2020	February 21, 2020	August 1, 2020	April 7, 2020	April 7, 2020			https://ClinicalTrials.gov/show/NCT04336462
657	Interventional Studies | COVID-19	11	NCT04336462	Hydrogen-Oxygen Generator With Nebulizer in the Improvement of Symptoms in Patients Infected With COVID-19	COVID-19	Recruiting	Y	No Results Available				Clinical Symptom Remission time			All	18 Years	85 Years			100		Interventional				February 15, 2020	February 21, 2020	August 1, 2020	April 7, 2020	April 7, 2020			https://ClinicalTrials.gov/show/NCT04336462
657	Interventional Studies | COVID-19	11	NCT04336462	Hydrogen-Oxygen Generator With Nebulizer in the Improvement of Symptoms in Patients Infected With COVID-19	COVID-19	Recruiting	Y	No Results Available				fever duration			All	18 Years	85 Years			100		Interventional				February 15, 2020	February 21, 2020	August 1, 2020	April 7, 2020	April 7, 2020			https://ClinicalTrials.gov/show/NCT04336462
657	Interventional Studies | COVID-19	11	NCT04336462	Hydrogen-Oxygen Generator With Nebulizer in the Improvement of Symptoms in Patients Infected With COVID-19	COVID-19	Recruiting	Y	No Results Available				Leicester cough questionaire (LCQ)			All	18 Years	85 Years			100		Interventional				February 15, 2020	February 21, 2020	August 1, 2020	April 7, 2020	April 7, 2020			https://ClinicalTrials.gov/show/NCT04336462
657	Interventional Studies | COVID-19	11	NCT04336462	Hydrogen-Oxygen Generator With Nebulizer in the Improvement of Symptoms in Patients Infected With COVID-19	COVID-19	Recruiting	Y	No Results Available				minimum oxygen			All	18 Years	85 Years			100		Interventional				February 15, 2020	February 21, 2020	August 1, 2020	April 7, 2020	April 7, 2020			https://ClinicalTrials.gov/show/NCT04336462
657	Interventional Studies | COVID-19	11	NCT04336462	Hydrogen-Oxygen Generator With Nebulizer in the Improvement of Symptoms in Patients Infected With COVID-19	COVID-19	Recruiting	Y	No Results Available				Negative conversion rate			All	18 Years	85 Years			100		Interventional				February 15, 2020	February 21, 2020	August 1, 2020	April 7, 2020	April 7, 2020			https://ClinicalTrials.gov/show/NCT04336462
657	Interventional Studies | COVID-19	11	NCT04336462	Hydrogen-Oxygen Generator With Nebulizer in the Improvement of Symptoms in Patients Infected With COVID-19	COVID-19	Recruiting	Y	No Results Available				white blood cell(WBC)			All	18 Years	85 Years			100		Interventional				February 15, 2020	February 21, 2020	August 1, 2020	April 7, 2020	April 7, 2020			https://ClinicalTrials.gov/show/NCT04336462
657	Interventional Studies | COVID-19	11	NCT04336462	Hydrogen-Oxygen Generator With Nebulizer in the Improvement of Symptoms in Patients Infected With COVID-19	COVID-19	Recruiting	Y	No Results Available				Red blood cells(RBC)			All	18 Years	85 Years			100		Interventional				February 15, 2020	February 21, 2020	August 1, 2020	April 7, 2020	April 7, 2020			https://ClinicalTrials.gov/show/NCT04336462
657	Interventional Studies | COVID-19	11	NCT04336462	Hydrogen-Oxygen Generator With Nebulizer in the Improvement of Symptoms in Patients Infected With COVID-19	COVID-19	Recruiting	Y	No Results Available				Hemoglobin(Hb )			All	18 Years	85 Years			100		Interventional				February 15, 2020	February 21, 2020	August 1, 2020	April 7, 2020	April 7, 2020			https://ClinicalTrials.gov/show/NCT04336462
657	Interventional Studies | COVID-19	11	NCT04336462	Hydrogen-Oxygen Generator With Nebulizer in the Improvement of Symptoms in Patients Infected With COVID-19	COVID-19	Recruiting	Y	No Results Available				Platelets(PLT)			All	18 Years	85 Years			100		Interventional				February 15, 2020	February 21, 2020	August 1, 2020	April 7, 2020	April 7, 2020			https://ClinicalTrials.gov/show/NCT04336462
657	Interventional Studies | COVID-19	11	NCT04336462	Hydrogen-Oxygen Generator With Nebulizer in the Improvement of Symptoms in Patients Infected With COVID-19	COVID-19	Recruiting	Y	No Results Available				Lymphocyte count			All	18 Years	85 Years			100		Interventional				February 15, 2020	February 21, 2020	August 1, 2020	April 7, 2020	April 7, 2020			https://ClinicalTrials.gov/show/NCT04336462
657	Interventional Studies | COVID-19	11	NCT04336462	Hydrogen-Oxygen Generator With Nebulizer in the Improvement of Symptoms in Patients Infected With COVID-19	COVID-19	Recruiting	Y	No Results Available				The percentage of lymphocyte			All	18 Years	85 Years			100		Interventional				February 15, 2020	February 21, 2020	August 1, 2020	April 7, 2020	April 7, 2020			https://ClinicalTrials.gov/show/NCT04336462
657	Interventional Studies | COVID-19	11	NCT04336462	Hydrogen-Oxygen Generator With Nebulizer in the Improvement of Symptoms in Patients Infected With COVID-19	COVID-19	Recruiting	Y	No Results Available				neutrophils			All	18 Years	85 Years			100		Interventional				February 15, 2020	February 21, 2020	August 1, 2020	April 7, 2020	April 7, 2020			https://ClinicalTrials.gov/show/NCT04336462
657	Interventional Studies | COVID-19	11	NCT04336462	Hydrogen-Oxygen Generator With Nebulizer in the Improvement of Symptoms in Patients Infected With COVID-19	COVID-19	Recruiting	Y	No Results Available				C-reactive protein (CRP)			All	18 Years	85 Years			100		Interventional				February 15, 2020	February 21, 2020	August 1, 2020	April 7, 2020	April 7, 2020			https://ClinicalTrials.gov/show/NCT04336462
657	Interventional Studies | COVID-19	11	NCT04336462	Hydrogen-Oxygen Generator With Nebulizer in the Improvement of Symptoms in Patients Infected With COVID-19	COVID-19	Recruiting	Y	No Results Available				Myocardial enzyme			All	18 Years	85 Years			100		Interventional				February 15, 2020	February 21, 2020	August 1, 2020	April 7, 2020	April 7, 2020			https://ClinicalTrials.gov/show/NCT04336462
657	Interventional Studies | COVID-19	11	NCT04336462	Hydrogen-Oxygen Generator With Nebulizer in the Improvement of Symptoms in Patients Infected With COVID-19	COVID-19	Recruiting	Y	No Results Available				liver function			All	18 Years	85 Years			100		Interventional				February 15, 2020	February 21, 2020	August 1, 2020	April 7, 2020	April 7, 2020			https://ClinicalTrials.gov/show/NCT04336462
657	Interventional Studies | COVID-19	11	NCT04336462	Hydrogen-Oxygen Generator With Nebulizer in the Improvement of Symptoms in Patients Infected With COVID-19	COVID-19	Recruiting	Y	No Results Available				Renal function			All	18 Years	85 Years			100		Interventional				February 15, 2020	February 21, 2020	August 1, 2020	April 7, 2020	April 7, 2020			https://ClinicalTrials.gov/show/NCT04336462
657	Interventional Studies | COVID-19	11	NCT04336462	Hydrogen-Oxygen Generator With Nebulizer in the Improvement of Symptoms in Patients Infected With COVID-19	COVID-19	Recruiting	Y	No Results Available				Muscle enzyme			All	18 Years	85 Years			100		Interventional				February 15, 2020	February 21, 2020	August 1, 2020	April 7, 2020	April 7, 2020			https://ClinicalTrials.gov/show/NCT04336462
657	Interventional Studies | COVID-19	11	NCT04336462	Hydrogen-Oxygen Generator With Nebulizer in the Improvement of Symptoms in Patients Infected With COVID-19	COVID-19	Recruiting	Y	No Results Available					Shanghai Asclepius Meditec Inc.	Shanghai Public Health Clinical Center	All	18 Years	85 Years			100		Interventional				February 15, 2020	February 21, 2020	August 1, 2020	April 7, 2020	April 7, 2020			https://ClinicalTrials.gov/show/NCT04336462
657	Interventional Studies | COVID-19	11	NCT04336462	Hydrogen-Oxygen Generator With Nebulizer in the Improvement of Symptoms in Patients Infected With COVID-19	COVID-19	Recruiting	Y	No Results Available					Shanghai Asclepius Meditec Inc.	Henan Provincial People's Hospital	All	18 Years	85 Years			100		Interventional				February 15, 2020	February 21, 2020	August 1, 2020	April 7, 2020	April 7, 2020			https://ClinicalTrials.gov/show/NCT04336462
657	Interventional Studies | COVID-19	11	NCT04336462	Hydrogen-Oxygen Generator With Nebulizer in the Improvement of Symptoms in Patients Infected With COVID-19	COVID-19	Recruiting	Y	No Results Available					Shanghai Asclepius Meditec Inc.	Shenzhen Third People's Hospital	All	18 Years	85 Years			100		Interventional				February 15, 2020	February 21, 2020	August 1, 2020	April 7, 2020	April 7, 2020			https://ClinicalTrials.gov/show/NCT04336462
657	Interventional Studies | COVID-19	11	NCT04336462	Hydrogen-Oxygen Generator With Nebulizer in the Improvement of Symptoms in Patients Infected With COVID-19	COVID-19	Recruiting	Y	No Results Available					Shanghai Asclepius Meditec Inc.	The First People's Hospital of Yunnan	All	18 Years	85 Years			100		Interventional				February 15, 2020	February 21, 2020	August 1, 2020	April 7, 2020	April 7, 2020			https://ClinicalTrials.gov/show/NCT04336462
657	Interventional Studies | COVID-19	11	NCT04336462	Hydrogen-Oxygen Generator With Nebulizer in the Improvement of Symptoms in Patients Infected With COVID-19	COVID-19	Recruiting	Y	No Results Available					Shanghai Asclepius Meditec Inc.	Shanghai General Hospital, Shanghai Jiao Tong University School of Medicine	All	18 Years	85 Years			100		Interventional				February 15, 2020	February 21, 2020	August 1, 2020	April 7, 2020	April 7, 2020			https://ClinicalTrials.gov/show/NCT04336462
657	Interventional Studies | COVID-19	11	NCT04336462	Hydrogen-Oxygen Generator With Nebulizer in the Improvement of Symptoms in Patients Infected With COVID-19	COVID-19	Recruiting	Y	No Results Available					Shanghai Asclepius Meditec Inc.	Shanghai 6th People's Hospital	All	18 Years	85 Years			100		Interventional				February 15, 2020	February 21, 2020	August 1, 2020	April 7, 2020	April 7, 2020			https://ClinicalTrials.gov/show/NCT04336462
657	Interventional Studies | COVID-19	11	NCT04336462	Hydrogen-Oxygen Generator With Nebulizer in the Improvement of Symptoms in Patients Infected With COVID-19	COVID-19	Recruiting	Y	No Results Available					Shanghai Asclepius Meditec Inc.	Guangdong Provincial Hospital of Traditional Chinese Medicine	All	18 Years	85 Years			100		Interventional				February 15, 2020	February 21, 2020	August 1, 2020	April 7, 2020	April 7, 2020			https://ClinicalTrials.gov/show/NCT04336462
657	Interventional Studies | COVID-19	11	NCT04336462	Hydrogen-Oxygen Generator With Nebulizer in the Improvement of Symptoms in Patients Infected With COVID-19	COVID-19	Recruiting	Y	No Results Available							All	18 Years	85 Years	Adult		100		Interventional				February 15, 2020	February 21, 2020	August 1, 2020	April 7, 2020	April 7, 2020			https://ClinicalTrials.gov/show/NCT04336462
657	Interventional Studies | COVID-19	11	NCT04336462	Hydrogen-Oxygen Generator With Nebulizer in the Improvement of Symptoms in Patients Infected With COVID-19	COVID-19	Recruiting	Y	No Results Available							All	18 Years	85 Years	Older Adult		100		Interventional				February 15, 2020	February 21, 2020	August 1, 2020	April 7, 2020	April 7, 2020			https://ClinicalTrials.gov/show/NCT04336462
657	Interventional Studies | COVID-19	11	NCT04336462	Hydrogen-Oxygen Generator With Nebulizer in the Improvement of Symptoms in Patients Infected With COVID-19	COVID-19	Recruiting	Y	No Results Available							All	18 Years	85 Years		Not Applicable	100		Interventional				February 15, 2020	February 21, 2020	August 1, 2020	April 7, 2020	April 7, 2020			https://ClinicalTrials.gov/show/NCT04336462
657	Interventional Studies | COVID-19	11	NCT04336462	Hydrogen-Oxygen Generator With Nebulizer in the Improvement of Symptoms in Patients Infected With COVID-19	COVID-19	Recruiting	Y	No Results Available							All	18 Years	85 Years			100	Industry	Interventional				February 15, 2020	February 21, 2020	August 1, 2020	April 7, 2020	April 7, 2020			https://ClinicalTrials.gov/show/NCT04336462
657	Interventional Studies | COVID-19	11	NCT04336462	Hydrogen-Oxygen Generator With Nebulizer in the Improvement of Symptoms in Patients Infected With COVID-19	COVID-19	Recruiting	Y	No Results Available							All	18 Years	85 Years			100	Other	Interventional				February 15, 2020	February 21, 2020	August 1, 2020	April 7, 2020	April 7, 2020			https://ClinicalTrials.gov/show/NCT04336462
657	Interventional Studies | COVID-19	11	NCT04336462	Hydrogen-Oxygen Generator With Nebulizer in the Improvement of Symptoms in Patients Infected With COVID-19	COVID-19	Recruiting	Y	No Results Available							All	18 Years	85 Years			100		Interventional		Allocation: Randomized		February 15, 2020	February 21, 2020	August 1, 2020	April 7, 2020	April 7, 2020			https://ClinicalTrials.gov/show/NCT04336462
657	Interventional Studies | COVID-19	11	NCT04336462	Hydrogen-Oxygen Generator With Nebulizer in the Improvement of Symptoms in Patients Infected With COVID-19	COVID-19	Recruiting	Y	No Results Available							All	18 Years	85 Years			100		Interventional		Intervention Model: Parallel Assignment		February 15, 2020	February 21, 2020	August 1, 2020	April 7, 2020	April 7, 2020			https://ClinicalTrials.gov/show/NCT04336462
657	Interventional Studies | COVID-19	11	NCT04336462	Hydrogen-Oxygen Generator With Nebulizer in the Improvement of Symptoms in Patients Infected With COVID-19	COVID-19	Recruiting	Y	No Results Available							All	18 Years	85 Years			100		Interventional		Masking: Quadruple (Participant, Care Provider, Investigator, Outcomes Assessor)		February 15, 2020	February 21, 2020	August 1, 2020	April 7, 2020	April 7, 2020			https://ClinicalTrials.gov/show/NCT04336462
657	Interventional Studies | COVID-19	11	NCT04336462	Hydrogen-Oxygen Generator With Nebulizer in the Improvement of Symptoms in Patients Infected With COVID-19	COVID-19	Recruiting	Y	No Results Available							All	18 Years	85 Years			100		Interventional		Primary Purpose: Treatment		February 15, 2020	February 21, 2020	August 1, 2020	April 7, 2020	April 7, 2020			https://ClinicalTrials.gov/show/NCT04336462
657	Interventional Studies | COVID-19	11	NCT04336462	Hydrogen-Oxygen Generator With Nebulizer in the Improvement of Symptoms in Patients Infected With COVID-19	COVID-19	Recruiting	Y	No Results Available							All	18 Years	85 Years			100		Interventional			JT202002LZ	February 15, 2020	February 21, 2020	August 1, 2020	April 7, 2020	April 7, 2020			https://ClinicalTrials.gov/show/NCT04336462
657	Interventional Studies | COVID-19	11	NCT04336462	Hydrogen-Oxygen Generator With Nebulizer in the Improvement of Symptoms in Patients Infected With COVID-19	COVID-19	Recruiting	Y	No Results Available							All	18 Years	85 Years			100		Interventional				February 15, 2020	February 21, 2020	August 1, 2020	April 7, 2020	April 7, 2020	First Affiliated Hospital of Guangzhou Medical University, Guangzhou, Guangdong, China		https://ClinicalTrials.gov/show/NCT04336462
657	Interventional Studies | COVID-19	12	NCT04342689	The Role of Resistant Starch in COVID-19 Infection		Not yet recruiting	Y	No Results Available	COVID-19						All	19 Years				1500		Interventional				May 1, 2020	May 1, 2021	May 1, 2021	April 13, 2020	April 24, 2020			https://ClinicalTrials.gov/show/NCT04342689
657	Interventional Studies | COVID-19	12	NCT04342689	The Role of Resistant Starch in COVID-19 Infection		Not yet recruiting	Y	No Results Available		Dietary Supplement containing resistant starch	Drug				All	19 Years				1500		Interventional				May 1, 2020	May 1, 2021	May 1, 2021	April 13, 2020	April 24, 2020			https://ClinicalTrials.gov/show/NCT04342689
657	Interventional Studies | COVID-19	12	NCT04342689	The Role of Resistant Starch in COVID-19 Infection		Not yet recruiting	Y	No Results Available		Placebo Starch	Dietary Supplement				All	19 Years				1500		Interventional				May 1, 2020	May 1, 2021	May 1, 2021	April 13, 2020	April 24, 2020			https://ClinicalTrials.gov/show/NCT04342689
657	Interventional Studies | COVID-19	12	NCT04342689	The Role of Resistant Starch in COVID-19 Infection		Not yet recruiting	Y	No Results Available				Rates of hospitalization for a COVID-19 related complication			All	19 Years				1500		Interventional				May 1, 2020	May 1, 2021	May 1, 2021	April 13, 2020	April 24, 2020			https://ClinicalTrials.gov/show/NCT04342689
657	Interventional Studies | COVID-19	12	NCT04342689	The Role of Resistant Starch in COVID-19 Infection		Not yet recruiting	Y	No Results Available				Time to clinical recovery (TTCR)			All	19 Years				1500		Interventional				May 1, 2020	May 1, 2021	May 1, 2021	April 13, 2020	April 24, 2020			https://ClinicalTrials.gov/show/NCT04342689
657	Interventional Studies | COVID-19	12	NCT04342689	The Role of Resistant Starch in COVID-19 Infection		Not yet recruiting	Y	No Results Available				Symptom Severity Score			All	19 Years				1500		Interventional				May 1, 2020	May 1, 2021	May 1, 2021	April 13, 2020	April 24, 2020			https://ClinicalTrials.gov/show/NCT04342689
657	Interventional Studies | COVID-19	12	NCT04342689	The Role of Resistant Starch in COVID-19 Infection		Not yet recruiting	Y	No Results Available					Yale University	University of Michigan	All	19 Years				1500		Interventional				May 1, 2020	May 1, 2021	May 1, 2021	April 13, 2020	April 24, 2020			https://ClinicalTrials.gov/show/NCT04342689
657	Interventional Studies | COVID-19	12	NCT04342689	The Role of Resistant Starch in COVID-19 Infection		Not yet recruiting	Y	No Results Available					Yale University	University of Minnesota	All	19 Years				1500		Interventional				May 1, 2020	May 1, 2021	May 1, 2021	April 13, 2020	April 24, 2020			https://ClinicalTrials.gov/show/NCT04342689
657	Interventional Studies | COVID-19	12	NCT04342689	The Role of Resistant Starch in COVID-19 Infection		Not yet recruiting	Y	No Results Available							All	19 Years		Adult		1500		Interventional				May 1, 2020	May 1, 2021	May 1, 2021	April 13, 2020	April 24, 2020			https://ClinicalTrials.gov/show/NCT04342689
657	Interventional Studies | COVID-19	12	NCT04342689	The Role of Resistant Starch in COVID-19 Infection		Not yet recruiting	Y	No Results Available							All	19 Years		Older Adult		1500		Interventional				May 1, 2020	May 1, 2021	May 1, 2021	April 13, 2020	April 24, 2020			https://ClinicalTrials.gov/show/NCT04342689
657	Interventional Studies | COVID-19	12	NCT04342689	The Role of Resistant Starch in COVID-19 Infection		Not yet recruiting	Y	No Results Available							All	19 Years			Phase 3	1500		Interventional				May 1, 2020	May 1, 2021	May 1, 2021	April 13, 2020	April 24, 2020			https://ClinicalTrials.gov/show/NCT04342689
657	Interventional Studies | COVID-19	12	NCT04342689	The Role of Resistant Starch in COVID-19 Infection		Not yet recruiting	Y	No Results Available							All	19 Years				1500	Other	Interventional				May 1, 2020	May 1, 2021	May 1, 2021	April 13, 2020	April 24, 2020			https://ClinicalTrials.gov/show/NCT04342689
657	Interventional Studies | COVID-19	12	NCT04342689	The Role of Resistant Starch in COVID-19 Infection		Not yet recruiting	Y	No Results Available							All	19 Years				1500		Interventional		Allocation: Randomized		May 1, 2020	May 1, 2021	May 1, 2021	April 13, 2020	April 24, 2020			https://ClinicalTrials.gov/show/NCT04342689
657	Interventional Studies | COVID-19	12	NCT04342689	The Role of Resistant Starch in COVID-19 Infection		Not yet recruiting	Y	No Results Available							All	19 Years				1500		Interventional		Intervention Model: Parallel Assignment		May 1, 2020	May 1, 2021	May 1, 2021	April 13, 2020	April 24, 2020			https://ClinicalTrials.gov/show/NCT04342689
657	Interventional Studies | COVID-19	12	NCT04342689	The Role of Resistant Starch in COVID-19 Infection		Not yet recruiting	Y	No Results Available							All	19 Years				1500		Interventional		Masking: Quadruple (Participant, Care Provider, Investigator, Outcomes Assessor)		May 1, 2020	May 1, 2021	May 1, 2021	April 13, 2020	April 24, 2020			https://ClinicalTrials.gov/show/NCT04342689
657	Interventional Studies | COVID-19	12	NCT04342689	The Role of Resistant Starch in COVID-19 Infection		Not yet recruiting	Y	No Results Available							All	19 Years				1500		Interventional		Primary Purpose: Treatment		May 1, 2020	May 1, 2021	May 1, 2021	April 13, 2020	April 24, 2020			https://ClinicalTrials.gov/show/NCT04342689
657	Interventional Studies | COVID-19	12	NCT04342689	The Role of Resistant Starch in COVID-19 Infection		Not yet recruiting	Y	No Results Available							All	19 Years				1500		Interventional			2000027887	May 1, 2020	May 1, 2021	May 1, 2021	April 13, 2020	April 24, 2020			https://ClinicalTrials.gov/show/NCT04342689
657	Interventional Studies | COVID-19	12	NCT04342689	The Role of Resistant Starch in COVID-19 Infection		Not yet recruiting	Y	No Results Available							All	19 Years				1500		Interventional				May 1, 2020	May 1, 2021	May 1, 2021	April 13, 2020	April 24, 2020			https://ClinicalTrials.gov/show/NCT04342689
657	Interventional Studies | COVID-19	13	NCT04369820	C5a Receptor Expression - COVID-19 (C5-COV)	C5-COV	Recruiting	Y	No Results Available	COVID-19						All	18 Years				70		Interventional				March 31, 2020	September 2020	November 2020	April 30, 2020	April 30, 2020			https://ClinicalTrials.gov/show/NCT04369820
657	Interventional Studies | COVID-19	13	NCT04369820	C5a Receptor Expression - COVID-19 (C5-COV)	C5-COV	Recruiting	Y	No Results Available		Blood sample	Biological				All	18 Years				70		Interventional				March 31, 2020	September 2020	November 2020	April 30, 2020	April 30, 2020			https://ClinicalTrials.gov/show/NCT04369820
657	Interventional Studies | COVID-19	13	NCT04369820	C5a Receptor Expression - COVID-19 (C5-COV)	C5-COV	Recruiting	Y	No Results Available				Show an overexpression of C5a receptor in patients with ARDS secondary to COVID-19 compared to control patients (patients with COVID-19 without respiratory distress and healthy volunteers).			All	18 Years				70		Interventional				March 31, 2020	September 2020	November 2020	April 30, 2020	April 30, 2020			https://ClinicalTrials.gov/show/NCT04369820
657	Interventional Studies | COVID-19	13	NCT04369820	C5a Receptor Expression - COVID-19 (C5-COV)	C5-COV	Recruiting	Y	No Results Available					Assistance Publique Hopitaux De Marseille	Innate Pharma	All	18 Years				70		Interventional				March 31, 2020	September 2020	November 2020	April 30, 2020	April 30, 2020			https://ClinicalTrials.gov/show/NCT04369820
657	Interventional Studies | COVID-19	13	NCT04369820	C5a Receptor Expression - COVID-19 (C5-COV)	C5-COV	Recruiting	Y	No Results Available							All	18 Years		Adult		70		Interventional				March 31, 2020	September 2020	November 2020	April 30, 2020	April 30, 2020			https://ClinicalTrials.gov/show/NCT04369820
657	Interventional Studies | COVID-19	13	NCT04369820	C5a Receptor Expression - COVID-19 (C5-COV)	C5-COV	Recruiting	Y	No Results Available							All	18 Years		Older Adult		70		Interventional				March 31, 2020	September 2020	November 2020	April 30, 2020	April 30, 2020			https://ClinicalTrials.gov/show/NCT04369820
657	Interventional Studies | COVID-19	13	NCT04369820	C5a Receptor Expression - COVID-19 (C5-COV)	C5-COV	Recruiting	Y	No Results Available							All	18 Years			Not Applicable	70		Interventional				March 31, 2020	September 2020	November 2020	April 30, 2020	April 30, 2020			https://ClinicalTrials.gov/show/NCT04369820
657	Interventional Studies | COVID-19	13	NCT04369820	C5a Receptor Expression - COVID-19 (C5-COV)	C5-COV	Recruiting	Y	No Results Available							All	18 Years				70	Other	Interventional				March 31, 2020	September 2020	November 2020	April 30, 2020	April 30, 2020			https://ClinicalTrials.gov/show/NCT04369820
657	Interventional Studies | COVID-19	13	NCT04369820	C5a Receptor Expression - COVID-19 (C5-COV)	C5-COV	Recruiting	Y	No Results Available							All	18 Years				70	Industry	Interventional				March 31, 2020	September 2020	November 2020	April 30, 2020	April 30, 2020			https://ClinicalTrials.gov/show/NCT04369820
657	Interventional Studies | COVID-19	13	NCT04369820	C5a Receptor Expression - COVID-19 (C5-COV)	C5-COV	Recruiting	Y	No Results Available							All	18 Years				70		Interventional		Allocation: Non-Randomized		March 31, 2020	September 2020	November 2020	April 30, 2020	April 30, 2020			https://ClinicalTrials.gov/show/NCT04369820
657	Interventional Studies | COVID-19	13	NCT04369820	C5a Receptor Expression - COVID-19 (C5-COV)	C5-COV	Recruiting	Y	No Results Available							All	18 Years				70		Interventional		Intervention Model: Single Group Assignment		March 31, 2020	September 2020	November 2020	April 30, 2020	April 30, 2020			https://ClinicalTrials.gov/show/NCT04369820
657	Interventional Studies | COVID-19	13	NCT04369820	C5a Receptor Expression - COVID-19 (C5-COV)	C5-COV	Recruiting	Y	No Results Available							All	18 Years				70		Interventional		Masking: None (Open Label)		March 31, 2020	September 2020	November 2020	April 30, 2020	April 30, 2020			https://ClinicalTrials.gov/show/NCT04369820
657	Interventional Studies | COVID-19	13	NCT04369820	C5a Receptor Expression - COVID-19 (C5-COV)	C5-COV	Recruiting	Y	No Results Available							All	18 Years				70		Interventional		Primary Purpose: Treatment		March 31, 2020	September 2020	November 2020	April 30, 2020	April 30, 2020			https://ClinicalTrials.gov/show/NCT04369820
657	Interventional Studies | COVID-19	13	NCT04369820	C5a Receptor Expression - COVID-19 (C5-COV)	C5-COV	Recruiting	Y	No Results Available							All	18 Years				70		Interventional			2020-14	March 31, 2020	September 2020	November 2020	April 30, 2020	April 30, 2020			https://ClinicalTrials.gov/show/NCT04369820
657	Interventional Studies | COVID-19	13	NCT04369820	C5a Receptor Expression - COVID-19 (C5-COV)	C5-COV	Recruiting	Y	No Results Available							All	18 Years				70		Interventional			IDRCB	March 31, 2020	September 2020	November 2020	April 30, 2020	April 30, 2020			https://ClinicalTrials.gov/show/NCT04369820
657	Interventional Studies | COVID-19	13	NCT04369820	C5a Receptor Expression - COVID-19 (C5-COV)	C5-COV	Recruiting	Y	No Results Available							All	18 Years				70		Interventional				March 31, 2020	September 2020	November 2020	April 30, 2020	April 30, 2020	Assistance Publique Hôpitaux de Marseille, Marseille, France		https://ClinicalTrials.gov/show/NCT04369820
657	Interventional Studies | COVID-19	14	NCT04363346	Study of FT516 for the Treatment of COVID-19 in Hospitalized Patients With Hypoxia		Not yet recruiting	Y	No Results Available	COVID-19						All	18 Years	76 Years			12		Interventional				May 4, 2020	January 2022	January 2022	April 27, 2020	April 28, 2020			https://ClinicalTrials.gov/show/NCT04363346
657	Interventional Studies | COVID-19	14	NCT04363346	Study of FT516 for the Treatment of COVID-19 in Hospitalized Patients With Hypoxia		Not yet recruiting	Y	No Results Available		FT516	Drug				All	18 Years	76 Years			12		Interventional				May 4, 2020	January 2022	January 2022	April 27, 2020	April 28, 2020			https://ClinicalTrials.gov/show/NCT04363346
657	Interventional Studies | COVID-19	14	NCT04363346	Study of FT516 for the Treatment of COVID-19 in Hospitalized Patients With Hypoxia		Not yet recruiting	Y	No Results Available				Number of participants with Dose Limiting Toxicity Events			All	18 Years	76 Years			12		Interventional				May 4, 2020	January 2022	January 2022	April 27, 2020	April 28, 2020			https://ClinicalTrials.gov/show/NCT04363346
657	Interventional Studies | COVID-19	14	NCT04363346	Study of FT516 for the Treatment of COVID-19 in Hospitalized Patients With Hypoxia		Not yet recruiting	Y	No Results Available				The time in days from the 1st FT516 infusion to the elimination of viral shedding in nasal pharyngeal and stool samples			All	18 Years	76 Years			12		Interventional				May 4, 2020	January 2022	January 2022	April 27, 2020	April 28, 2020			https://ClinicalTrials.gov/show/NCT04363346
657	Interventional Studies | COVID-19	14	NCT04363346	Study of FT516 for the Treatment of COVID-19 in Hospitalized Patients With Hypoxia		Not yet recruiting	Y	No Results Available				The time in days from the 1st FT516 infusion to discontinued need for supplemental oxygen			All	18 Years	76 Years			12		Interventional				May 4, 2020	January 2022	January 2022	April 27, 2020	April 28, 2020			https://ClinicalTrials.gov/show/NCT04363346
657	Interventional Studies | COVID-19	14	NCT04363346	Study of FT516 for the Treatment of COVID-19 in Hospitalized Patients With Hypoxia		Not yet recruiting	Y	No Results Available				The time in days from the 1st FT516 infusion to hospital discharge			All	18 Years	76 Years			12		Interventional				May 4, 2020	January 2022	January 2022	April 27, 2020	April 28, 2020			https://ClinicalTrials.gov/show/NCT04363346
657	Interventional Studies | COVID-19	14	NCT04363346	Study of FT516 for the Treatment of COVID-19 in Hospitalized Patients With Hypoxia		Not yet recruiting	Y	No Results Available					Masonic Cancer Center, University of Minnesota		All	18 Years	76 Years			12		Interventional				May 4, 2020	January 2022	January 2022	April 27, 2020	April 28, 2020			https://ClinicalTrials.gov/show/NCT04363346
657	Interventional Studies | COVID-19	14	NCT04363346	Study of FT516 for the Treatment of COVID-19 in Hospitalized Patients With Hypoxia		Not yet recruiting	Y	No Results Available							All	18 Years	76 Years	Adult		12		Interventional				May 4, 2020	January 2022	January 2022	April 27, 2020	April 28, 2020			https://ClinicalTrials.gov/show/NCT04363346
657	Interventional Studies | COVID-19	14	NCT04363346	Study of FT516 for the Treatment of COVID-19 in Hospitalized Patients With Hypoxia		Not yet recruiting	Y	No Results Available							All	18 Years	76 Years	Older Adult		12		Interventional				May 4, 2020	January 2022	January 2022	April 27, 2020	April 28, 2020			https://ClinicalTrials.gov/show/NCT04363346
657	Interventional Studies | COVID-19	14	NCT04363346	Study of FT516 for the Treatment of COVID-19 in Hospitalized Patients With Hypoxia		Not yet recruiting	Y	No Results Available							All	18 Years	76 Years		Phase 1	12		Interventional				May 4, 2020	January 2022	January 2022	April 27, 2020	April 28, 2020			https://ClinicalTrials.gov/show/NCT04363346
657	Interventional Studies | COVID-19	14	NCT04363346	Study of FT516 for the Treatment of COVID-19 in Hospitalized Patients With Hypoxia		Not yet recruiting	Y	No Results Available							All	18 Years	76 Years			12	Other	Interventional				May 4, 2020	January 2022	January 2022	April 27, 2020	April 28, 2020			https://ClinicalTrials.gov/show/NCT04363346
657	Interventional Studies | COVID-19	14	NCT04363346	Study of FT516 for the Treatment of COVID-19 in Hospitalized Patients With Hypoxia		Not yet recruiting	Y	No Results Available							All	18 Years	76 Years			12		Interventional		Allocation: Non-Randomized		May 4, 2020	January 2022	January 2022	April 27, 2020	April 28, 2020			https://ClinicalTrials.gov/show/NCT04363346
657	Interventional Studies | COVID-19	14	NCT04363346	Study of FT516 for the Treatment of COVID-19 in Hospitalized Patients With Hypoxia		Not yet recruiting	Y	No Results Available							All	18 Years	76 Years			12		Interventional		Intervention Model: Sequential Assignment		May 4, 2020	January 2022	January 2022	April 27, 2020	April 28, 2020			https://ClinicalTrials.gov/show/NCT04363346
657	Interventional Studies | COVID-19	14	NCT04363346	Study of FT516 for the Treatment of COVID-19 in Hospitalized Patients With Hypoxia		Not yet recruiting	Y	No Results Available							All	18 Years	76 Years			12		Interventional		Masking: None (Open Label)		May 4, 2020	January 2022	January 2022	April 27, 2020	April 28, 2020			https://ClinicalTrials.gov/show/NCT04363346
657	Interventional Studies | COVID-19	14	NCT04363346	Study of FT516 for the Treatment of COVID-19 in Hospitalized Patients With Hypoxia		Not yet recruiting	Y	No Results Available							All	18 Years	76 Years			12		Interventional		Primary Purpose: Treatment		May 4, 2020	January 2022	January 2022	April 27, 2020	April 28, 2020			https://ClinicalTrials.gov/show/NCT04363346
657	Interventional Studies | COVID-19	14	NCT04363346	Study of FT516 for the Treatment of COVID-19 in Hospitalized Patients With Hypoxia		Not yet recruiting	Y	No Results Available							All	18 Years	76 Years			12		Interventional			IDIM-2020-28708	May 4, 2020	January 2022	January 2022	April 27, 2020	April 28, 2020			https://ClinicalTrials.gov/show/NCT04363346
657	Interventional Studies | COVID-19	14	NCT04363346	Study of FT516 for the Treatment of COVID-19 in Hospitalized Patients With Hypoxia		Not yet recruiting	Y	No Results Available							All	18 Years	76 Years			12		Interventional				May 4, 2020	January 2022	January 2022	April 27, 2020	April 28, 2020	University of Minnesota, Minneapolis, Minnesota, United States		https://ClinicalTrials.gov/show/NCT04363346
657	Interventional Studies | COVID-19	15	NCT04324489	DAS181 for Severe COVID-19: Compassionate Use		Recruiting	Y	No Results Available	COVID-19						All	18 Years	70 Years			4		Interventional				March 6, 2020	April 25, 2020	April 30, 2020	March 27, 2020	April 2, 2020			https://ClinicalTrials.gov/show/NCT04324489
657	Interventional Studies | COVID-19	15	NCT04324489	DAS181 for Severe COVID-19: Compassionate Use		Recruiting	Y	No Results Available		DAS181	Drug				All	18 Years	70 Years			4		Interventional				March 6, 2020	April 25, 2020	April 30, 2020	March 27, 2020	April 2, 2020			https://ClinicalTrials.gov/show/NCT04324489
657	Interventional Studies | COVID-19	15	NCT04324489	DAS181 for Severe COVID-19: Compassionate Use		Recruiting	Y	No Results Available				Improved clinical status			All	18 Years	70 Years			4		Interventional				March 6, 2020	April 25, 2020	April 30, 2020	March 27, 2020	April 2, 2020			https://ClinicalTrials.gov/show/NCT04324489
657	Interventional Studies | COVID-19	15	NCT04324489	DAS181 for Severe COVID-19: Compassionate Use		Recruiting	Y	No Results Available				Return to room air			All	18 Years	70 Years			4		Interventional				March 6, 2020	April 25, 2020	April 30, 2020	March 27, 2020	April 2, 2020			https://ClinicalTrials.gov/show/NCT04324489
657	Interventional Studies | COVID-19	15	NCT04324489	DAS181 for Severe COVID-19: Compassionate Use		Recruiting	Y	No Results Available				SARS-CoV-2 RNA			All	18 Years	70 Years			4		Interventional				March 6, 2020	April 25, 2020	April 30, 2020	March 27, 2020	April 2, 2020			https://ClinicalTrials.gov/show/NCT04324489
657	Interventional Studies | COVID-19	15	NCT04324489	DAS181 for Severe COVID-19: Compassionate Use		Recruiting	Y	No Results Available				Discharge			All	18 Years	70 Years			4		Interventional				March 6, 2020	April 25, 2020	April 30, 2020	March 27, 2020	April 2, 2020			https://ClinicalTrials.gov/show/NCT04324489
657	Interventional Studies | COVID-19	15	NCT04324489	DAS181 for Severe COVID-19: Compassionate Use		Recruiting	Y	No Results Available				Death			All	18 Years	70 Years			4		Interventional				March 6, 2020	April 25, 2020	April 30, 2020	March 27, 2020	April 2, 2020			https://ClinicalTrials.gov/show/NCT04324489
657	Interventional Studies | COVID-19	15	NCT04324489	DAS181 for Severe COVID-19: Compassionate Use		Recruiting	Y	No Results Available					Renmin Hospital of Wuhan University	Ansun Biopharma, Inc.	All	18 Years	70 Years			4		Interventional				March 6, 2020	April 25, 2020	April 30, 2020	March 27, 2020	April 2, 2020			https://ClinicalTrials.gov/show/NCT04324489
657	Interventional Studies | COVID-19	15	NCT04324489	DAS181 for Severe COVID-19: Compassionate Use		Recruiting	Y	No Results Available							All	18 Years	70 Years	Adult		4		Interventional				March 6, 2020	April 25, 2020	April 30, 2020	March 27, 2020	April 2, 2020			https://ClinicalTrials.gov/show/NCT04324489
657	Interventional Studies | COVID-19	15	NCT04324489	DAS181 for Severe COVID-19: Compassionate Use		Recruiting	Y	No Results Available							All	18 Years	70 Years	Older Adult		4		Interventional				March 6, 2020	April 25, 2020	April 30, 2020	March 27, 2020	April 2, 2020			https://ClinicalTrials.gov/show/NCT04324489
657	Interventional Studies | COVID-19	15	NCT04324489	DAS181 for Severe COVID-19: Compassionate Use		Recruiting	Y	No Results Available							All	18 Years	70 Years		Not Applicable	4		Interventional				March 6, 2020	April 25, 2020	April 30, 2020	March 27, 2020	April 2, 2020			https://ClinicalTrials.gov/show/NCT04324489
657	Interventional Studies | COVID-19	15	NCT04324489	DAS181 for Severe COVID-19: Compassionate Use		Recruiting	Y	No Results Available							All	18 Years	70 Years			4	Other	Interventional				March 6, 2020	April 25, 2020	April 30, 2020	March 27, 2020	April 2, 2020			https://ClinicalTrials.gov/show/NCT04324489
657	Interventional Studies | COVID-19	15	NCT04324489	DAS181 for Severe COVID-19: Compassionate Use		Recruiting	Y	No Results Available							All	18 Years	70 Years			4	Industry	Interventional				March 6, 2020	April 25, 2020	April 30, 2020	March 27, 2020	April 2, 2020			https://ClinicalTrials.gov/show/NCT04324489
657	Interventional Studies | COVID-19	15	NCT04324489	DAS181 for Severe COVID-19: Compassionate Use		Recruiting	Y	No Results Available							All	18 Years	70 Years			4		Interventional		Intervention Model: Single Group Assignment		March 6, 2020	April 25, 2020	April 30, 2020	March 27, 2020	April 2, 2020			https://ClinicalTrials.gov/show/NCT04324489
657	Interventional Studies | COVID-19	15	NCT04324489	DAS181 for Severe COVID-19: Compassionate Use		Recruiting	Y	No Results Available							All	18 Years	70 Years			4		Interventional		Masking: None (Open Label)		March 6, 2020	April 25, 2020	April 30, 2020	March 27, 2020	April 2, 2020			https://ClinicalTrials.gov/show/NCT04324489
657	Interventional Studies | COVID-19	15	NCT04324489	DAS181 for Severe COVID-19: Compassionate Use		Recruiting	Y	No Results Available							All	18 Years	70 Years			4		Interventional		Primary Purpose: Treatment		March 6, 2020	April 25, 2020	April 30, 2020	March 27, 2020	April 2, 2020			https://ClinicalTrials.gov/show/NCT04324489
657	Interventional Studies | COVID-19	15	NCT04324489	DAS181 for Severe COVID-19: Compassionate Use		Recruiting	Y	No Results Available							All	18 Years	70 Years			4		Interventional			DAS181-SARS-CoV-2	March 6, 2020	April 25, 2020	April 30, 2020	March 27, 2020	April 2, 2020			https://ClinicalTrials.gov/show/NCT04324489
657	Interventional Studies | COVID-19	15	NCT04324489	DAS181 for Severe COVID-19: Compassionate Use		Recruiting	Y	No Results Available							All	18 Years	70 Years			4		Interventional				March 6, 2020	April 25, 2020	April 30, 2020	March 27, 2020	April 2, 2020	Renmin Hospital of Wuhan University, Wuhan, Hubei, China		https://ClinicalTrials.gov/show/NCT04324489
657	Interventional Studies | COVID-19	16	NCT04323228	Anti-inflammatory/Antioxidant Oral Nutrition Supplementation in COVID-19	ONSCOVID19	Not yet recruiting	Y	No Results Available	COVID-19						All	18 Years	65 Years			30		Interventional				May 1, 2020	October 1, 2020	October 30, 2020	March 26, 2020	April 15, 2020			https://ClinicalTrials.gov/show/NCT04323228
657	Interventional Studies | COVID-19	16	NCT04323228	Anti-inflammatory/Antioxidant Oral Nutrition Supplementation in COVID-19	ONSCOVID19	Not yet recruiting	Y	No Results Available		oral nutrition supplement (ONS) enriched in eicosapentaenoic acid, gamma-linolenic acid and antioxidants	Dietary Supplement				All	18 Years	65 Years			30		Interventional				May 1, 2020	October 1, 2020	October 30, 2020	March 26, 2020	April 15, 2020			https://ClinicalTrials.gov/show/NCT04323228
657	Interventional Studies | COVID-19	16	NCT04323228	Anti-inflammatory/Antioxidant Oral Nutrition Supplementation in COVID-19	ONSCOVID19	Not yet recruiting	Y	No Results Available		isocaloric/isonutrigenous ONS	Dietary Supplement				All	18 Years	65 Years			30		Interventional				May 1, 2020	October 1, 2020	October 30, 2020	March 26, 2020	April 15, 2020			https://ClinicalTrials.gov/show/NCT04323228
657	Interventional Studies | COVID-19	16	NCT04323228	Anti-inflammatory/Antioxidant Oral Nutrition Supplementation in COVID-19	ONSCOVID19	Not yet recruiting	Y	No Results Available				Change from baseline score of Nutrition risk screening-2002 (NRS-2002) at end of the trial			All	18 Years	65 Years			30		Interventional				May 1, 2020	October 1, 2020	October 30, 2020	March 26, 2020	April 15, 2020			https://ClinicalTrials.gov/show/NCT04323228
657	Interventional Studies | COVID-19	16	NCT04323228	Anti-inflammatory/Antioxidant Oral Nutrition Supplementation in COVID-19	ONSCOVID19	Not yet recruiting	Y	No Results Available				Change from baseline Serum ferritin level at end of the trial			All	18 Years	65 Years			30		Interventional				May 1, 2020	October 1, 2020	October 30, 2020	March 26, 2020	April 15, 2020			https://ClinicalTrials.gov/show/NCT04323228
657	Interventional Studies | COVID-19	16	NCT04323228	Anti-inflammatory/Antioxidant Oral Nutrition Supplementation in COVID-19	ONSCOVID19	Not yet recruiting	Y	No Results Available				Change from baseline serum Interleukin-6 concentration at end of the trial			All	18 Years	65 Years			30		Interventional				May 1, 2020	October 1, 2020	October 30, 2020	March 26, 2020	April 15, 2020			https://ClinicalTrials.gov/show/NCT04323228
657	Interventional Studies | COVID-19	16	NCT04323228	Anti-inflammatory/Antioxidant Oral Nutrition Supplementation in COVID-19	ONSCOVID19	Not yet recruiting	Y	No Results Available				Change from baseline serum C-reactive protein concentration at end of the trial			All	18 Years	65 Years			30		Interventional				May 1, 2020	October 1, 2020	October 30, 2020	March 26, 2020	April 15, 2020			https://ClinicalTrials.gov/show/NCT04323228
657	Interventional Studies | COVID-19	16	NCT04323228	Anti-inflammatory/Antioxidant Oral Nutrition Supplementation in COVID-19	ONSCOVID19	Not yet recruiting	Y	No Results Available				Change from baseline serum Tumor necrosis factor-α concentration at end of the trial			All	18 Years	65 Years			30		Interventional				May 1, 2020	October 1, 2020	October 30, 2020	March 26, 2020	April 15, 2020			https://ClinicalTrials.gov/show/NCT04323228
657	Interventional Studies | COVID-19	16	NCT04323228	Anti-inflammatory/Antioxidant Oral Nutrition Supplementation in COVID-19	ONSCOVID19	Not yet recruiting	Y	No Results Available				Change from baseline serum monocyte chemoattractant protein 1 (MCP-1) at end of the trial			All	18 Years	65 Years			30		Interventional				May 1, 2020	October 1, 2020	October 30, 2020	March 26, 2020	April 15, 2020			https://ClinicalTrials.gov/show/NCT04323228
657	Interventional Studies | COVID-19	16	NCT04323228	Anti-inflammatory/Antioxidant Oral Nutrition Supplementation in COVID-19	ONSCOVID19	Not yet recruiting	Y	No Results Available				Change from baseline Weight at end of the trial			All	18 Years	65 Years			30		Interventional				May 1, 2020	October 1, 2020	October 30, 2020	March 26, 2020	April 15, 2020			https://ClinicalTrials.gov/show/NCT04323228
657	Interventional Studies | COVID-19	16	NCT04323228	Anti-inflammatory/Antioxidant Oral Nutrition Supplementation in COVID-19	ONSCOVID19	Not yet recruiting	Y	No Results Available				Height			All	18 Years	65 Years			30		Interventional				May 1, 2020	October 1, 2020	October 30, 2020	March 26, 2020	April 15, 2020			https://ClinicalTrials.gov/show/NCT04323228
657	Interventional Studies | COVID-19	16	NCT04323228	Anti-inflammatory/Antioxidant Oral Nutrition Supplementation in COVID-19	ONSCOVID19	Not yet recruiting	Y	No Results Available				Change from baseline BMI at end of the trial			All	18 Years	65 Years			30		Interventional				May 1, 2020	October 1, 2020	October 30, 2020	March 26, 2020	April 15, 2020			https://ClinicalTrials.gov/show/NCT04323228
657	Interventional Studies | COVID-19	16	NCT04323228	Anti-inflammatory/Antioxidant Oral Nutrition Supplementation in COVID-19	ONSCOVID19	Not yet recruiting	Y	No Results Available				Change from baseline mid arm circumference at end of the trial			All	18 Years	65 Years			30		Interventional				May 1, 2020	October 1, 2020	October 30, 2020	March 26, 2020	April 15, 2020			https://ClinicalTrials.gov/show/NCT04323228
657	Interventional Studies | COVID-19	16	NCT04323228	Anti-inflammatory/Antioxidant Oral Nutrition Supplementation in COVID-19	ONSCOVID19	Not yet recruiting	Y	No Results Available				Change from baseline triceps skin-fold thickness at end of the trial			All	18 Years	65 Years			30		Interventional				May 1, 2020	October 1, 2020	October 30, 2020	March 26, 2020	April 15, 2020			https://ClinicalTrials.gov/show/NCT04323228
657	Interventional Studies | COVID-19	16	NCT04323228	Anti-inflammatory/Antioxidant Oral Nutrition Supplementation in COVID-19	ONSCOVID19	Not yet recruiting	Y	No Results Available				Change from baseline MAMA at end of the trial			All	18 Years	65 Years			30		Interventional				May 1, 2020	October 1, 2020	October 30, 2020	March 26, 2020	April 15, 2020			https://ClinicalTrials.gov/show/NCT04323228
657	Interventional Studies | COVID-19	16	NCT04323228	Anti-inflammatory/Antioxidant Oral Nutrition Supplementation in COVID-19	ONSCOVID19	Not yet recruiting	Y	No Results Available				Change from baseline percentage of peripheral O2 saturation at end of the trial			All	18 Years	65 Years			30		Interventional				May 1, 2020	October 1, 2020	October 30, 2020	March 26, 2020	April 15, 2020			https://ClinicalTrials.gov/show/NCT04323228
657	Interventional Studies | COVID-19	16	NCT04323228	Anti-inflammatory/Antioxidant Oral Nutrition Supplementation in COVID-19	ONSCOVID19	Not yet recruiting	Y	No Results Available				Change from baseline degree of body temperature at end of the trial			All	18 Years	65 Years			30		Interventional				May 1, 2020	October 1, 2020	October 30, 2020	March 26, 2020	April 15, 2020			https://ClinicalTrials.gov/show/NCT04323228
657	Interventional Studies | COVID-19	16	NCT04323228	Anti-inflammatory/Antioxidant Oral Nutrition Supplementation in COVID-19	ONSCOVID19	Not yet recruiting	Y	No Results Available				Change from baseline count the total leukocyte at end of the trial			All	18 Years	65 Years			30		Interventional				May 1, 2020	October 1, 2020	October 30, 2020	March 26, 2020	April 15, 2020			https://ClinicalTrials.gov/show/NCT04323228
657	Interventional Studies | COVID-19	16	NCT04323228	Anti-inflammatory/Antioxidant Oral Nutrition Supplementation in COVID-19	ONSCOVID19	Not yet recruiting	Y	No Results Available				Change from baseline differential lymphocytic count at end of the trial			All	18 Years	65 Years			30		Interventional				May 1, 2020	October 1, 2020	October 30, 2020	March 26, 2020	April 15, 2020			https://ClinicalTrials.gov/show/NCT04323228
657	Interventional Studies | COVID-19	16	NCT04323228	Anti-inflammatory/Antioxidant Oral Nutrition Supplementation in COVID-19	ONSCOVID19	Not yet recruiting	Y	No Results Available				Change from baseline Neutrophil count at end of the trial			All	18 Years	65 Years			30		Interventional				May 1, 2020	October 1, 2020	October 30, 2020	March 26, 2020	April 15, 2020			https://ClinicalTrials.gov/show/NCT04323228
657	Interventional Studies | COVID-19	16	NCT04323228	Anti-inflammatory/Antioxidant Oral Nutrition Supplementation in COVID-19	ONSCOVID19	Not yet recruiting	Y	No Results Available				Change from baseline neutrophil to lymphocyte ratio at end of the trial			All	18 Years	65 Years			30		Interventional				May 1, 2020	October 1, 2020	October 30, 2020	March 26, 2020	April 15, 2020			https://ClinicalTrials.gov/show/NCT04323228
657	Interventional Studies | COVID-19	16	NCT04323228	Anti-inflammatory/Antioxidant Oral Nutrition Supplementation in COVID-19	ONSCOVID19	Not yet recruiting	Y	No Results Available					King Saud University		All	18 Years	65 Years			30		Interventional				May 1, 2020	October 1, 2020	October 30, 2020	March 26, 2020	April 15, 2020			https://ClinicalTrials.gov/show/NCT04323228
657	Interventional Studies | COVID-19	16	NCT04323228	Anti-inflammatory/Antioxidant Oral Nutrition Supplementation in COVID-19	ONSCOVID19	Not yet recruiting	Y	No Results Available							All	18 Years	65 Years	Adult		30		Interventional				May 1, 2020	October 1, 2020	October 30, 2020	March 26, 2020	April 15, 2020			https://ClinicalTrials.gov/show/NCT04323228
657	Interventional Studies | COVID-19	16	NCT04323228	Anti-inflammatory/Antioxidant Oral Nutrition Supplementation in COVID-19	ONSCOVID19	Not yet recruiting	Y	No Results Available							All	18 Years	65 Years	Older Adult		30		Interventional				May 1, 2020	October 1, 2020	October 30, 2020	March 26, 2020	April 15, 2020			https://ClinicalTrials.gov/show/NCT04323228
657	Interventional Studies | COVID-19	16	NCT04323228	Anti-inflammatory/Antioxidant Oral Nutrition Supplementation in COVID-19	ONSCOVID19	Not yet recruiting	Y	No Results Available							All	18 Years	65 Years		Phase 4	30		Interventional				May 1, 2020	October 1, 2020	October 30, 2020	March 26, 2020	April 15, 2020			https://ClinicalTrials.gov/show/NCT04323228
657	Interventional Studies | COVID-19	16	NCT04323228	Anti-inflammatory/Antioxidant Oral Nutrition Supplementation in COVID-19	ONSCOVID19	Not yet recruiting	Y	No Results Available							All	18 Years	65 Years			30	Other	Interventional				May 1, 2020	October 1, 2020	October 30, 2020	March 26, 2020	April 15, 2020			https://ClinicalTrials.gov/show/NCT04323228
657	Interventional Studies | COVID-19	16	NCT04323228	Anti-inflammatory/Antioxidant Oral Nutrition Supplementation in COVID-19	ONSCOVID19	Not yet recruiting	Y	No Results Available							All	18 Years	65 Years			30		Interventional		Allocation: Randomized		May 1, 2020	October 1, 2020	October 30, 2020	March 26, 2020	April 15, 2020			https://ClinicalTrials.gov/show/NCT04323228
657	Interventional Studies | COVID-19	16	NCT04323228	Anti-inflammatory/Antioxidant Oral Nutrition Supplementation in COVID-19	ONSCOVID19	Not yet recruiting	Y	No Results Available							All	18 Years	65 Years			30		Interventional		Intervention Model: Parallel Assignment		May 1, 2020	October 1, 2020	October 30, 2020	March 26, 2020	April 15, 2020			https://ClinicalTrials.gov/show/NCT04323228
657	Interventional Studies | COVID-19	16	NCT04323228	Anti-inflammatory/Antioxidant Oral Nutrition Supplementation in COVID-19	ONSCOVID19	Not yet recruiting	Y	No Results Available							All	18 Years	65 Years			30		Interventional		Masking: Double (Participant, Care Provider)		May 1, 2020	October 1, 2020	October 30, 2020	March 26, 2020	April 15, 2020			https://ClinicalTrials.gov/show/NCT04323228
657	Interventional Studies | COVID-19	16	NCT04323228	Anti-inflammatory/Antioxidant Oral Nutrition Supplementation in COVID-19	ONSCOVID19	Not yet recruiting	Y	No Results Available							All	18 Years	65 Years			30		Interventional		Primary Purpose: Supportive Care		May 1, 2020	October 1, 2020	October 30, 2020	March 26, 2020	April 15, 2020			https://ClinicalTrials.gov/show/NCT04323228
657	Interventional Studies | COVID-19	16	NCT04323228	Anti-inflammatory/Antioxidant Oral Nutrition Supplementation in COVID-19	ONSCOVID19	Not yet recruiting	Y	No Results Available							All	18 Years	65 Years			30		Interventional			ONS_COVID-19	May 1, 2020	October 1, 2020	October 30, 2020	March 26, 2020	April 15, 2020			https://ClinicalTrials.gov/show/NCT04323228
657	Interventional Studies | COVID-19	16	NCT04323228	Anti-inflammatory/Antioxidant Oral Nutrition Supplementation in COVID-19	ONSCOVID19	Not yet recruiting	Y	No Results Available							All	18 Years	65 Years			30		Interventional				May 1, 2020	October 1, 2020	October 30, 2020	March 26, 2020	April 15, 2020			https://ClinicalTrials.gov/show/NCT04323228
657	Interventional Studies | COVID-19	17	NCT04335123	Study of Open Label Losartan in COVID-19		Recruiting	Y	No Results Available	COVID-19						All	18 Years				50		Interventional				March 25, 2020	September 2020	October 2020	April 6, 2020	April 24, 2020			https://ClinicalTrials.gov/show/NCT04335123
657	Interventional Studies | COVID-19	17	NCT04335123	Study of Open Label Losartan in COVID-19		Recruiting	Y	No Results Available		Losartan	Drug				All	18 Years				50		Interventional				March 25, 2020	September 2020	October 2020	April 6, 2020	April 24, 2020			https://ClinicalTrials.gov/show/NCT04335123
657	Interventional Studies | COVID-19	17	NCT04335123	Study of Open Label Losartan in COVID-19		Recruiting	Y	No Results Available				Number of participants with treatment-related adverse events as assessed by protocol definition of AE			All	18 Years				50		Interventional				March 25, 2020	September 2020	October 2020	April 6, 2020	April 24, 2020			https://ClinicalTrials.gov/show/NCT04335123
657	Interventional Studies | COVID-19	17	NCT04335123	Study of Open Label Losartan in COVID-19		Recruiting	Y	No Results Available				Number of days on supplemental oxygen in respiratory failure due to COVID-19			All	18 Years				50		Interventional				March 25, 2020	September 2020	October 2020	April 6, 2020	April 24, 2020			https://ClinicalTrials.gov/show/NCT04335123
657	Interventional Studies | COVID-19	17	NCT04335123	Study of Open Label Losartan in COVID-19		Recruiting	Y	No Results Available				Incidence of mechanical ventilation use			All	18 Years				50		Interventional				March 25, 2020	September 2020	October 2020	April 6, 2020	April 24, 2020			https://ClinicalTrials.gov/show/NCT04335123
657	Interventional Studies | COVID-19	17	NCT04335123	Study of Open Label Losartan in COVID-19		Recruiting	Y	No Results Available				Days on mechanical ventilation			All	18 Years				50		Interventional				March 25, 2020	September 2020	October 2020	April 6, 2020	April 24, 2020			https://ClinicalTrials.gov/show/NCT04335123
657	Interventional Studies | COVID-19	17	NCT04335123	Study of Open Label Losartan in COVID-19		Recruiting	Y	No Results Available				Incidence of non-invasive positive pressure ventilation or heated high flow nasal cannula use			All	18 Years				50		Interventional				March 25, 2020	September 2020	October 2020	April 6, 2020	April 24, 2020			https://ClinicalTrials.gov/show/NCT04335123
657	Interventional Studies | COVID-19	17	NCT04335123	Study of Open Label Losartan in COVID-19		Recruiting	Y	No Results Available				Days on non-invasive positive pressure ventilation or high flow nasal cannula			All	18 Years				50		Interventional				March 25, 2020	September 2020	October 2020	April 6, 2020	April 24, 2020			https://ClinicalTrials.gov/show/NCT04335123
657	Interventional Studies | COVID-19	17	NCT04335123	Study of Open Label Losartan in COVID-19		Recruiting	Y	No Results Available				Incidence of transfer to ICU from non-ICU hospital bed			All	18 Years				50		Interventional				March 25, 2020	September 2020	October 2020	April 6, 2020	April 24, 2020			https://ClinicalTrials.gov/show/NCT04335123
657	Interventional Studies | COVID-19	17	NCT04335123	Study of Open Label Losartan in COVID-19		Recruiting	Y	No Results Available				ICU length of stay (days)			All	18 Years				50		Interventional				March 25, 2020	September 2020	October 2020	April 6, 2020	April 24, 2020			https://ClinicalTrials.gov/show/NCT04335123
657	Interventional Studies | COVID-19	17	NCT04335123	Study of Open Label Losartan in COVID-19		Recruiting	Y	No Results Available				30-day mortality rate			All	18 Years				50		Interventional				March 25, 2020	September 2020	October 2020	April 6, 2020	April 24, 2020			https://ClinicalTrials.gov/show/NCT04335123
657	Interventional Studies | COVID-19	17	NCT04335123	Study of Open Label Losartan in COVID-19		Recruiting	Y	No Results Available				Hospital length of stay (days)			All	18 Years				50		Interventional				March 25, 2020	September 2020	October 2020	April 6, 2020	April 24, 2020			https://ClinicalTrials.gov/show/NCT04335123
657	Interventional Studies | COVID-19	17	NCT04335123	Study of Open Label Losartan in COVID-19		Recruiting	Y	No Results Available				Cumulative incidence of severe adverse events			All	18 Years				50		Interventional				March 25, 2020	September 2020	October 2020	April 6, 2020	April 24, 2020			https://ClinicalTrials.gov/show/NCT04335123
657	Interventional Studies | COVID-19	17	NCT04335123	Study of Open Label Losartan in COVID-19		Recruiting	Y	No Results Available				Cumulative incidence of adverse events			All	18 Years				50		Interventional				March 25, 2020	September 2020	October 2020	April 6, 2020	April 24, 2020			https://ClinicalTrials.gov/show/NCT04335123
657	Interventional Studies | COVID-19	17	NCT04335123	Study of Open Label Losartan in COVID-19		Recruiting	Y	No Results Available				Change from baseline in oxygenation			All	18 Years				50		Interventional				March 25, 2020	September 2020	October 2020	April 6, 2020	April 24, 2020			https://ClinicalTrials.gov/show/NCT04335123
657	Interventional Studies | COVID-19	17	NCT04335123	Study of Open Label Losartan in COVID-19		Recruiting	Y	No Results Available				Incidence of medications with possible antiviral activity (hydroxychloroquine, lopinavir/ritonavir, ribavirin or remdesivir) or adjunctive therapy use (e.g., tocilizumab)			All	18 Years				50		Interventional				March 25, 2020	September 2020	October 2020	April 6, 2020	April 24, 2020			https://ClinicalTrials.gov/show/NCT04335123
657	Interventional Studies | COVID-19	17	NCT04335123	Study of Open Label Losartan in COVID-19		Recruiting	Y	No Results Available				Incidence (and length in days) of extracorporeal membrane oxygenation use			All	18 Years				50		Interventional				March 25, 2020	September 2020	October 2020	April 6, 2020	April 24, 2020			https://ClinicalTrials.gov/show/NCT04335123
657	Interventional Studies | COVID-19	17	NCT04335123	Study of Open Label Losartan in COVID-19		Recruiting	Y	No Results Available				Incidence (and length in days) of renal replacement therapy use			All	18 Years				50		Interventional				March 25, 2020	September 2020	October 2020	April 6, 2020	April 24, 2020			https://ClinicalTrials.gov/show/NCT04335123
657	Interventional Studies | COVID-19	17	NCT04335123	Study of Open Label Losartan in COVID-19		Recruiting	Y	No Results Available				Intolerance of high dose (50mg) losartan after tolerating 25mg			All	18 Years				50		Interventional				March 25, 2020	September 2020	October 2020	April 6, 2020	April 24, 2020			https://ClinicalTrials.gov/show/NCT04335123
657	Interventional Studies | COVID-19	17	NCT04335123	Study of Open Label Losartan in COVID-19		Recruiting	Y	No Results Available					University of Kansas Medical Center		All	18 Years				50		Interventional				March 25, 2020	September 2020	October 2020	April 6, 2020	April 24, 2020			https://ClinicalTrials.gov/show/NCT04335123
657	Interventional Studies | COVID-19	17	NCT04335123	Study of Open Label Losartan in COVID-19		Recruiting	Y	No Results Available							All	18 Years		Adult		50		Interventional				March 25, 2020	September 2020	October 2020	April 6, 2020	April 24, 2020			https://ClinicalTrials.gov/show/NCT04335123
657	Interventional Studies | COVID-19	17	NCT04335123	Study of Open Label Losartan in COVID-19		Recruiting	Y	No Results Available							All	18 Years		Older Adult		50		Interventional				March 25, 2020	September 2020	October 2020	April 6, 2020	April 24, 2020			https://ClinicalTrials.gov/show/NCT04335123
657	Interventional Studies | COVID-19	17	NCT04335123	Study of Open Label Losartan in COVID-19		Recruiting	Y	No Results Available							All	18 Years			Phase 1	50		Interventional				March 25, 2020	September 2020	October 2020	April 6, 2020	April 24, 2020			https://ClinicalTrials.gov/show/NCT04335123
657	Interventional Studies | COVID-19	17	NCT04335123	Study of Open Label Losartan in COVID-19		Recruiting	Y	No Results Available							All	18 Years				50	Other	Interventional				March 25, 2020	September 2020	October 2020	April 6, 2020	April 24, 2020			https://ClinicalTrials.gov/show/NCT04335123
657	Interventional Studies | COVID-19	17	NCT04335123	Study of Open Label Losartan in COVID-19		Recruiting	Y	No Results Available							All	18 Years				50		Interventional		Intervention Model: Single Group Assignment		March 25, 2020	September 2020	October 2020	April 6, 2020	April 24, 2020			https://ClinicalTrials.gov/show/NCT04335123
657	Interventional Studies | COVID-19	17	NCT04335123	Study of Open Label Losartan in COVID-19		Recruiting	Y	No Results Available							All	18 Years				50		Interventional		Masking: None (Open Label)		March 25, 2020	September 2020	October 2020	April 6, 2020	April 24, 2020			https://ClinicalTrials.gov/show/NCT04335123
657	Interventional Studies | COVID-19	17	NCT04335123	Study of Open Label Losartan in COVID-19		Recruiting	Y	No Results Available							All	18 Years				50		Interventional		Primary Purpose: Treatment		March 25, 2020	September 2020	October 2020	April 6, 2020	April 24, 2020			https://ClinicalTrials.gov/show/NCT04335123
657	Interventional Studies | COVID-19	17	NCT04335123	Study of Open Label Losartan in COVID-19		Recruiting	Y	No Results Available							All	18 Years				50		Interventional			STUDY00145514	March 25, 2020	September 2020	October 2020	April 6, 2020	April 24, 2020			https://ClinicalTrials.gov/show/NCT04335123
657	Interventional Studies | COVID-19	17	NCT04335123	Study of Open Label Losartan in COVID-19		Recruiting	Y	No Results Available							All	18 Years				50		Interventional				March 25, 2020	September 2020	October 2020	April 6, 2020	April 24, 2020	University of Kansas Medical Center, Kansas City, Kansas, United States		https://ClinicalTrials.gov/show/NCT04335123
657	Interventional Studies | COVID-19	18	NCT04366882	Minimal Invasive Autopsies to Investigate Changes in Deceased COVID-19 Patients	MIA-COVID-19	Recruiting	Y	No Results Available	COVID-19						All					45		Interventional				April 14, 2020	December 2020	December 2020	April 29, 2020	April 29, 2020			https://ClinicalTrials.gov/show/NCT04366882
657	Interventional Studies | COVID-19	18	NCT04366882	Minimal Invasive Autopsies to Investigate Changes in Deceased COVID-19 Patients	MIA-COVID-19	Recruiting	Y	No Results Available		CT-scan with minimal invasive autopsy	Procedure				All					45		Interventional				April 14, 2020	December 2020	December 2020	April 29, 2020	April 29, 2020			https://ClinicalTrials.gov/show/NCT04366882
657	Interventional Studies | COVID-19	18	NCT04366882	Minimal Invasive Autopsies to Investigate Changes in Deceased COVID-19 Patients	MIA-COVID-19	Recruiting	Y	No Results Available				Determination of cause of death and contributing factors based on clinical, radiological, microbiological and histopathological data of the deceased patient			All					45		Interventional				April 14, 2020	December 2020	December 2020	April 29, 2020	April 29, 2020			https://ClinicalTrials.gov/show/NCT04366882
657	Interventional Studies | COVID-19	18	NCT04366882	Minimal Invasive Autopsies to Investigate Changes in Deceased COVID-19 Patients	MIA-COVID-19	Recruiting	Y	No Results Available				Detailed description of the postmortem radiological changes induced by COVID-19			All					45		Interventional				April 14, 2020	December 2020	December 2020	April 29, 2020	April 29, 2020			https://ClinicalTrials.gov/show/NCT04366882
657	Interventional Studies | COVID-19	18	NCT04366882	Minimal Invasive Autopsies to Investigate Changes in Deceased COVID-19 Patients	MIA-COVID-19	Recruiting	Y	No Results Available				Detailed description of the postmortem histopathological changes induced by COVID-19			All					45		Interventional				April 14, 2020	December 2020	December 2020	April 29, 2020	April 29, 2020			https://ClinicalTrials.gov/show/NCT04366882
657	Interventional Studies | COVID-19	18	NCT04366882	Minimal Invasive Autopsies to Investigate Changes in Deceased COVID-19 Patients	MIA-COVID-19	Recruiting	Y	No Results Available				Postmortem quantity of viral RNA			All					45		Interventional				April 14, 2020	December 2020	December 2020	April 29, 2020	April 29, 2020			https://ClinicalTrials.gov/show/NCT04366882
657	Interventional Studies | COVID-19	18	NCT04366882	Minimal Invasive Autopsies to Investigate Changes in Deceased COVID-19 Patients	MIA-COVID-19	Recruiting	Y	No Results Available				Postmortem disease mechanisms at cellular level			All					45		Interventional				April 14, 2020	December 2020	December 2020	April 29, 2020	April 29, 2020			https://ClinicalTrials.gov/show/NCT04366882
657	Interventional Studies | COVID-19	18	NCT04366882	Minimal Invasive Autopsies to Investigate Changes in Deceased COVID-19 Patients	MIA-COVID-19	Recruiting	Y	No Results Available					Jessa Hospital	Hasselt University	All					45		Interventional				April 14, 2020	December 2020	December 2020	April 29, 2020	April 29, 2020			https://ClinicalTrials.gov/show/NCT04366882
657	Interventional Studies | COVID-19	18	NCT04366882	Minimal Invasive Autopsies to Investigate Changes in Deceased COVID-19 Patients	MIA-COVID-19	Recruiting	Y	No Results Available					Jessa Hospital	University Hospital, Antwerp	All					45		Interventional				April 14, 2020	December 2020	December 2020	April 29, 2020	April 29, 2020			https://ClinicalTrials.gov/show/NCT04366882
657	Interventional Studies | COVID-19	18	NCT04366882	Minimal Invasive Autopsies to Investigate Changes in Deceased COVID-19 Patients	MIA-COVID-19	Recruiting	Y	No Results Available							All			Child		45		Interventional				April 14, 2020	December 2020	December 2020	April 29, 2020	April 29, 2020			https://ClinicalTrials.gov/show/NCT04366882
657	Interventional Studies | COVID-19	18	NCT04366882	Minimal Invasive Autopsies to Investigate Changes in Deceased COVID-19 Patients	MIA-COVID-19	Recruiting	Y	No Results Available							All			Adult		45		Interventional				April 14, 2020	December 2020	December 2020	April 29, 2020	April 29, 2020			https://ClinicalTrials.gov/show/NCT04366882
657	Interventional Studies | COVID-19	18	NCT04366882	Minimal Invasive Autopsies to Investigate Changes in Deceased COVID-19 Patients	MIA-COVID-19	Recruiting	Y	No Results Available							All			Older Adult		45		Interventional				April 14, 2020	December 2020	December 2020	April 29, 2020	April 29, 2020			https://ClinicalTrials.gov/show/NCT04366882
657	Interventional Studies | COVID-19	18	NCT04366882	Minimal Invasive Autopsies to Investigate Changes in Deceased COVID-19 Patients	MIA-COVID-19	Recruiting	Y	No Results Available							All				Not Applicable	45		Interventional				April 14, 2020	December 2020	December 2020	April 29, 2020	April 29, 2020			https://ClinicalTrials.gov/show/NCT04366882
657	Interventional Studies | COVID-19	18	NCT04366882	Minimal Invasive Autopsies to Investigate Changes in Deceased COVID-19 Patients	MIA-COVID-19	Recruiting	Y	No Results Available							All					45	Other	Interventional				April 14, 2020	December 2020	December 2020	April 29, 2020	April 29, 2020			https://ClinicalTrials.gov/show/NCT04366882
657	Interventional Studies | COVID-19	18	NCT04366882	Minimal Invasive Autopsies to Investigate Changes in Deceased COVID-19 Patients	MIA-COVID-19	Recruiting	Y	No Results Available							All					45		Interventional		Intervention Model: Single Group Assignment		April 14, 2020	December 2020	December 2020	April 29, 2020	April 29, 2020			https://ClinicalTrials.gov/show/NCT04366882
657	Interventional Studies | COVID-19	18	NCT04366882	Minimal Invasive Autopsies to Investigate Changes in Deceased COVID-19 Patients	MIA-COVID-19	Recruiting	Y	No Results Available							All					45		Interventional		Masking: None (Open Label)		April 14, 2020	December 2020	December 2020	April 29, 2020	April 29, 2020			https://ClinicalTrials.gov/show/NCT04366882
657	Interventional Studies | COVID-19	18	NCT04366882	Minimal Invasive Autopsies to Investigate Changes in Deceased COVID-19 Patients	MIA-COVID-19	Recruiting	Y	No Results Available							All					45		Interventional		Primary Purpose: Health Services Research		April 14, 2020	December 2020	December 2020	April 29, 2020	April 29, 2020			https://ClinicalTrials.gov/show/NCT04366882
657	Interventional Studies | COVID-19	18	NCT04366882	Minimal Invasive Autopsies to Investigate Changes in Deceased COVID-19 Patients	MIA-COVID-19	Recruiting	Y	No Results Available							All					45		Interventional			JessaH_COVID-19_MIA	April 14, 2020	December 2020	December 2020	April 29, 2020	April 29, 2020			https://ClinicalTrials.gov/show/NCT04366882
657	Interventional Studies | COVID-19	18	NCT04366882	Minimal Invasive Autopsies to Investigate Changes in Deceased COVID-19 Patients	MIA-COVID-19	Recruiting	Y	No Results Available							All					45		Interventional				April 14, 2020	December 2020	December 2020	April 29, 2020	April 29, 2020	Jessa Hospital, Hasselt, Belgium		https://ClinicalTrials.gov/show/NCT04366882
657	Interventional Studies | COVID-19	19	NCT04360356	Ivermectin and Nitazoxanide Combination Therapy for COVID-19		Not yet recruiting	Y	No Results Available	COVID-19						All	18 Years	65 Years			100		Interventional				May 2020	October 2020	December 2020	April 24, 2020	April 24, 2020			https://ClinicalTrials.gov/show/NCT04360356
657	Interventional Studies | COVID-19	19	NCT04360356	Ivermectin and Nitazoxanide Combination Therapy for COVID-19		Not yet recruiting	Y	No Results Available		Ivermectin plus Nitazoxanide	Combination Product				All	18 Years	65 Years			100		Interventional				May 2020	October 2020	December 2020	April 24, 2020	April 24, 2020			https://ClinicalTrials.gov/show/NCT04360356
657	Interventional Studies | COVID-19	19	NCT04360356	Ivermectin and Nitazoxanide Combination Therapy for COVID-19		Not yet recruiting	Y	No Results Available		Standard Care	Other				All	18 Years	65 Years			100		Interventional				May 2020	October 2020	December 2020	April 24, 2020	April 24, 2020			https://ClinicalTrials.gov/show/NCT04360356
657	Interventional Studies | COVID-19	19	NCT04360356	Ivermectin and Nitazoxanide Combination Therapy for COVID-19		Not yet recruiting	Y	No Results Available				Number of Patients with COVID-19-negative PCR			All	18 Years	65 Years			100		Interventional				May 2020	October 2020	December 2020	April 24, 2020	April 24, 2020			https://ClinicalTrials.gov/show/NCT04360356
657	Interventional Studies | COVID-19	19	NCT04360356	Ivermectin and Nitazoxanide Combination Therapy for COVID-19		Not yet recruiting	Y	No Results Available				Number of patients with improved respiratory rate			All	18 Years	65 Years			100		Interventional				May 2020	October 2020	December 2020	April 24, 2020	April 24, 2020			https://ClinicalTrials.gov/show/NCT04360356
657	Interventional Studies | COVID-19	19	NCT04360356	Ivermectin and Nitazoxanide Combination Therapy for COVID-19		Not yet recruiting	Y	No Results Available				Number of patients with improved PaO2			All	18 Years	65 Years			100		Interventional				May 2020	October 2020	December 2020	April 24, 2020	April 24, 2020			https://ClinicalTrials.gov/show/NCT04360356
657	Interventional Studies | COVID-19	19	NCT04360356	Ivermectin and Nitazoxanide Combination Therapy for COVID-19		Not yet recruiting	Y	No Results Available				Number of patients with normalized Serum IL6			All	18 Years	65 Years			100		Interventional				May 2020	October 2020	December 2020	April 24, 2020	April 24, 2020			https://ClinicalTrials.gov/show/NCT04360356
657	Interventional Studies | COVID-19	19	NCT04360356	Ivermectin and Nitazoxanide Combination Therapy for COVID-19		Not yet recruiting	Y	No Results Available				Number of patients with normalized Serum TNFα			All	18 Years	65 Years			100		Interventional				May 2020	October 2020	December 2020	April 24, 2020	April 24, 2020			https://ClinicalTrials.gov/show/NCT04360356
657	Interventional Studies | COVID-19	19	NCT04360356	Ivermectin and Nitazoxanide Combination Therapy for COVID-19		Not yet recruiting	Y	No Results Available				Number of patients with normalized Serum iron			All	18 Years	65 Years			100		Interventional				May 2020	October 2020	December 2020	April 24, 2020	April 24, 2020			https://ClinicalTrials.gov/show/NCT04360356
657	Interventional Studies | COVID-19	19	NCT04360356	Ivermectin and Nitazoxanide Combination Therapy for COVID-19		Not yet recruiting	Y	No Results Available				Number of patients with normalized Serum ferritin			All	18 Years	65 Years			100		Interventional				May 2020	October 2020	December 2020	April 24, 2020	April 24, 2020			https://ClinicalTrials.gov/show/NCT04360356
657	Interventional Studies | COVID-19	19	NCT04360356	Ivermectin and Nitazoxanide Combination Therapy for COVID-19		Not yet recruiting	Y	No Results Available				Number of patients with normalized International normalized ratio "INR" for prothrombin time			All	18 Years	65 Years			100		Interventional				May 2020	October 2020	December 2020	April 24, 2020	April 24, 2020			https://ClinicalTrials.gov/show/NCT04360356
657	Interventional Studies | COVID-19	19	NCT04360356	Ivermectin and Nitazoxanide Combination Therapy for COVID-19		Not yet recruiting	Y	No Results Available				Number of patients with normalized complete blood count "CBC"			All	18 Years	65 Years			100		Interventional				May 2020	October 2020	December 2020	April 24, 2020	April 24, 2020			https://ClinicalTrials.gov/show/NCT04360356
657	Interventional Studies | COVID-19	19	NCT04360356	Ivermectin and Nitazoxanide Combination Therapy for COVID-19		Not yet recruiting	Y	No Results Available				The Mortality rate among treated patients			All	18 Years	65 Years			100		Interventional				May 2020	October 2020	December 2020	April 24, 2020	April 24, 2020			https://ClinicalTrials.gov/show/NCT04360356
657	Interventional Studies | COVID-19	19	NCT04360356	Ivermectin and Nitazoxanide Combination Therapy for COVID-19		Not yet recruiting	Y	No Results Available					Tanta University		All	18 Years	65 Years			100		Interventional				May 2020	October 2020	December 2020	April 24, 2020	April 24, 2020			https://ClinicalTrials.gov/show/NCT04360356
657	Interventional Studies | COVID-19	19	NCT04360356	Ivermectin and Nitazoxanide Combination Therapy for COVID-19		Not yet recruiting	Y	No Results Available							All	18 Years	65 Years	Adult		100		Interventional				May 2020	October 2020	December 2020	April 24, 2020	April 24, 2020			https://ClinicalTrials.gov/show/NCT04360356
657	Interventional Studies | COVID-19	19	NCT04360356	Ivermectin and Nitazoxanide Combination Therapy for COVID-19		Not yet recruiting	Y	No Results Available							All	18 Years	65 Years	Older Adult		100		Interventional				May 2020	October 2020	December 2020	April 24, 2020	April 24, 2020			https://ClinicalTrials.gov/show/NCT04360356
657	Interventional Studies | COVID-19	19	NCT04360356	Ivermectin and Nitazoxanide Combination Therapy for COVID-19		Not yet recruiting	Y	No Results Available							All	18 Years	65 Years		Phase 2	100		Interventional				May 2020	October 2020	December 2020	April 24, 2020	April 24, 2020			https://ClinicalTrials.gov/show/NCT04360356
657	Interventional Studies | COVID-19	19	NCT04360356	Ivermectin and Nitazoxanide Combination Therapy for COVID-19		Not yet recruiting	Y	No Results Available							All	18 Years	65 Years		Phase 3	100		Interventional				May 2020	October 2020	December 2020	April 24, 2020	April 24, 2020			https://ClinicalTrials.gov/show/NCT04360356
657	Interventional Studies | COVID-19	19	NCT04360356	Ivermectin and Nitazoxanide Combination Therapy for COVID-19		Not yet recruiting	Y	No Results Available							All	18 Years	65 Years			100	Other	Interventional				May 2020	October 2020	December 2020	April 24, 2020	April 24, 2020			https://ClinicalTrials.gov/show/NCT04360356
657	Interventional Studies | COVID-19	19	NCT04360356	Ivermectin and Nitazoxanide Combination Therapy for COVID-19		Not yet recruiting	Y	No Results Available							All	18 Years	65 Years			100		Interventional		Allocation: Randomized		May 2020	October 2020	December 2020	April 24, 2020	April 24, 2020			https://ClinicalTrials.gov/show/NCT04360356
657	Interventional Studies | COVID-19	19	NCT04360356	Ivermectin and Nitazoxanide Combination Therapy for COVID-19		Not yet recruiting	Y	No Results Available							All	18 Years	65 Years			100		Interventional		Intervention Model: Parallel Assignment		May 2020	October 2020	December 2020	April 24, 2020	April 24, 2020			https://ClinicalTrials.gov/show/NCT04360356
657	Interventional Studies | COVID-19	19	NCT04360356	Ivermectin and Nitazoxanide Combination Therapy for COVID-19		Not yet recruiting	Y	No Results Available							All	18 Years	65 Years			100		Interventional		Masking: Double (Participant, Investigator)		May 2020	October 2020	December 2020	April 24, 2020	April 24, 2020			https://ClinicalTrials.gov/show/NCT04360356
657	Interventional Studies | COVID-19	19	NCT04360356	Ivermectin and Nitazoxanide Combination Therapy for COVID-19		Not yet recruiting	Y	No Results Available							All	18 Years	65 Years			100		Interventional		Primary Purpose: Treatment		May 2020	October 2020	December 2020	April 24, 2020	April 24, 2020			https://ClinicalTrials.gov/show/NCT04360356
657	Interventional Studies | COVID-19	19	NCT04360356	Ivermectin and Nitazoxanide Combination Therapy for COVID-19		Not yet recruiting	Y	No Results Available							All	18 Years	65 Years			100		Interventional			IVR/NTZ	May 2020	October 2020	December 2020	April 24, 2020	April 24, 2020			https://ClinicalTrials.gov/show/NCT04360356
657	Interventional Studies | COVID-19	19	NCT04360356	Ivermectin and Nitazoxanide Combination Therapy for COVID-19		Not yet recruiting	Y	No Results Available							All	18 Years	65 Years			100		Interventional				May 2020	October 2020	December 2020	April 24, 2020	April 24, 2020			https://ClinicalTrials.gov/show/NCT04360356
657	Interventional Studies | COVID-19	20	NCT04370262	Multi-site Adaptive Trials Using Hydroxycholoroquine for COVID-19	MATCH	Recruiting	Y	No Results Available	COVID-19						All	18 Years				1170		Interventional				April 7, 2020	September 7, 2020	April 7, 2021	April 30, 2020	April 30, 2020			https://ClinicalTrials.gov/show/NCT04370262
657	Interventional Studies | COVID-19	20	NCT04370262	Multi-site Adaptive Trials Using Hydroxycholoroquine for COVID-19	MATCH	Recruiting	Y	No Results Available		HCQ + Intravenous Famotidine	Drug				All	18 Years				1170		Interventional				April 7, 2020	September 7, 2020	April 7, 2021	April 30, 2020	April 30, 2020			https://ClinicalTrials.gov/show/NCT04370262
657	Interventional Studies | COVID-19	20	NCT04370262	Multi-site Adaptive Trials Using Hydroxycholoroquine for COVID-19	MATCH	Recruiting	Y	No Results Available		HCQ + Placebo	Drug				All	18 Years				1170		Interventional				April 7, 2020	September 7, 2020	April 7, 2021	April 30, 2020	April 30, 2020			https://ClinicalTrials.gov/show/NCT04370262
657	Interventional Studies | COVID-19	20	NCT04370262	Multi-site Adaptive Trials Using Hydroxycholoroquine for COVID-19	MATCH	Recruiting	Y	No Results Available				Mortality			All	18 Years				1170		Interventional				April 7, 2020	September 7, 2020	April 7, 2021	April 30, 2020	April 30, 2020			https://ClinicalTrials.gov/show/NCT04370262
657	Interventional Studies | COVID-19	20	NCT04370262	Multi-site Adaptive Trials Using Hydroxycholoroquine for COVID-19	MATCH	Recruiting	Y	No Results Available				Virologic response to study treatment detected in blood			All	18 Years				1170		Interventional				April 7, 2020	September 7, 2020	April 7, 2021	April 30, 2020	April 30, 2020			https://ClinicalTrials.gov/show/NCT04370262
657	Interventional Studies | COVID-19	20	NCT04370262	Multi-site Adaptive Trials Using Hydroxycholoroquine for COVID-19	MATCH	Recruiting	Y	No Results Available				Virologic clearance in nasal swab and/or lower respiratory secretions			All	18 Years				1170		Interventional				April 7, 2020	September 7, 2020	April 7, 2021	April 30, 2020	April 30, 2020			https://ClinicalTrials.gov/show/NCT04370262
657	Interventional Studies | COVID-19	20	NCT04370262	Multi-site Adaptive Trials Using Hydroxycholoroquine for COVID-19	MATCH	Recruiting	Y	No Results Available				Clinical Severity			All	18 Years				1170		Interventional				April 7, 2020	September 7, 2020	April 7, 2021	April 30, 2020	April 30, 2020			https://ClinicalTrials.gov/show/NCT04370262
657	Interventional Studies | COVID-19	20	NCT04370262	Multi-site Adaptive Trials Using Hydroxycholoroquine for COVID-19	MATCH	Recruiting	Y	No Results Available					Northwell Health		All	18 Years				1170		Interventional				April 7, 2020	September 7, 2020	April 7, 2021	April 30, 2020	April 30, 2020			https://ClinicalTrials.gov/show/NCT04370262
657	Interventional Studies | COVID-19	20	NCT04370262	Multi-site Adaptive Trials Using Hydroxycholoroquine for COVID-19	MATCH	Recruiting	Y	No Results Available							All	18 Years		Adult		1170		Interventional				April 7, 2020	September 7, 2020	April 7, 2021	April 30, 2020	April 30, 2020			https://ClinicalTrials.gov/show/NCT04370262
657	Interventional Studies | COVID-19	20	NCT04370262	Multi-site Adaptive Trials Using Hydroxycholoroquine for COVID-19	MATCH	Recruiting	Y	No Results Available							All	18 Years		Older Adult		1170		Interventional				April 7, 2020	September 7, 2020	April 7, 2021	April 30, 2020	April 30, 2020			https://ClinicalTrials.gov/show/NCT04370262
657	Interventional Studies | COVID-19	20	NCT04370262	Multi-site Adaptive Trials Using Hydroxycholoroquine for COVID-19	MATCH	Recruiting	Y	No Results Available							All	18 Years			Phase 3	1170		Interventional				April 7, 2020	September 7, 2020	April 7, 2021	April 30, 2020	April 30, 2020			https://ClinicalTrials.gov/show/NCT04370262
657	Interventional Studies | COVID-19	20	NCT04370262	Multi-site Adaptive Trials Using Hydroxycholoroquine for COVID-19	MATCH	Recruiting	Y	No Results Available							All	18 Years				1170	Other	Interventional				April 7, 2020	September 7, 2020	April 7, 2021	April 30, 2020	April 30, 2020			https://ClinicalTrials.gov/show/NCT04370262
657	Interventional Studies | COVID-19	20	NCT04370262	Multi-site Adaptive Trials Using Hydroxycholoroquine for COVID-19	MATCH	Recruiting	Y	No Results Available							All	18 Years				1170		Interventional		Allocation: Randomized		April 7, 2020	September 7, 2020	April 7, 2021	April 30, 2020	April 30, 2020			https://ClinicalTrials.gov/show/NCT04370262
657	Interventional Studies | COVID-19	20	NCT04370262	Multi-site Adaptive Trials Using Hydroxycholoroquine for COVID-19	MATCH	Recruiting	Y	No Results Available							All	18 Years				1170		Interventional		Intervention Model: Parallel Assignment		April 7, 2020	September 7, 2020	April 7, 2021	April 30, 2020	April 30, 2020			https://ClinicalTrials.gov/show/NCT04370262
657	Interventional Studies | COVID-19	20	NCT04370262	Multi-site Adaptive Trials Using Hydroxycholoroquine for COVID-19	MATCH	Recruiting	Y	No Results Available							All	18 Years				1170		Interventional		Masking: Triple (Participant, Care Provider, Investigator)		April 7, 2020	September 7, 2020	April 7, 2021	April 30, 2020	April 30, 2020			https://ClinicalTrials.gov/show/NCT04370262
657	Interventional Studies | COVID-19	20	NCT04370262	Multi-site Adaptive Trials Using Hydroxycholoroquine for COVID-19	MATCH	Recruiting	Y	No Results Available							All	18 Years				1170		Interventional		Primary Purpose: Treatment		April 7, 2020	September 7, 2020	April 7, 2021	April 30, 2020	April 30, 2020			https://ClinicalTrials.gov/show/NCT04370262
657	Interventional Studies | COVID-19	20	NCT04370262	Multi-site Adaptive Trials Using Hydroxycholoroquine for COVID-19	MATCH	Recruiting	Y	No Results Available							All	18 Years				1170		Interventional			20-0268	April 7, 2020	September 7, 2020	April 7, 2021	April 30, 2020	April 30, 2020			https://ClinicalTrials.gov/show/NCT04370262
657	Interventional Studies | COVID-19	20	NCT04370262	Multi-site Adaptive Trials Using Hydroxycholoroquine for COVID-19	MATCH	Recruiting	Y	No Results Available							All	18 Years				1170		Interventional				April 7, 2020	September 7, 2020	April 7, 2021	April 30, 2020	April 30, 2020	Southside Hospital, Bay Shore, New York, United States		https://ClinicalTrials.gov/show/NCT04370262
657	Interventional Studies | COVID-19	20	NCT04370262	Multi-site Adaptive Trials Using Hydroxycholoroquine for COVID-19	MATCH	Recruiting	Y	No Results Available							All	18 Years				1170		Interventional				April 7, 2020	September 7, 2020	April 7, 2021	April 30, 2020	April 30, 2020	North Shore University Hospital, Manhasset, New York, United States		https://ClinicalTrials.gov/show/NCT04370262
657	Interventional Studies | COVID-19	20	NCT04370262	Multi-site Adaptive Trials Using Hydroxycholoroquine for COVID-19	MATCH	Recruiting	Y	No Results Available							All	18 Years				1170		Interventional				April 7, 2020	September 7, 2020	April 7, 2021	April 30, 2020	April 30, 2020	Northern Westchester Hospital, Mount Kisco, New York, United States		https://ClinicalTrials.gov/show/NCT04370262
657	Interventional Studies | COVID-19	20	NCT04370262	Multi-site Adaptive Trials Using Hydroxycholoroquine for COVID-19	MATCH	Recruiting	Y	No Results Available							All	18 Years				1170		Interventional				April 7, 2020	September 7, 2020	April 7, 2021	April 30, 2020	April 30, 2020	Lenox Hill Hospital, New York, New York, United States		https://ClinicalTrials.gov/show/NCT04370262
657	Interventional Studies | COVID-19	20	NCT04370262	Multi-site Adaptive Trials Using Hydroxycholoroquine for COVID-19	MATCH	Recruiting	Y	No Results Available							All	18 Years				1170		Interventional				April 7, 2020	September 7, 2020	April 7, 2021	April 30, 2020	April 30, 2020	Long Island Jewish Medical Center, Queens, New York, United States		https://ClinicalTrials.gov/show/NCT04370262
657	Interventional Studies | COVID-19	20	NCT04370262	Multi-site Adaptive Trials Using Hydroxycholoroquine for COVID-19	MATCH	Recruiting	Y	No Results Available							All	18 Years				1170		Interventional				April 7, 2020	September 7, 2020	April 7, 2021	April 30, 2020	April 30, 2020	Staten Island University Hospital, Staten Island, New York, United States		https://ClinicalTrials.gov/show/NCT04370262
657	Interventional Studies | COVID-19	21	NCT04333420	Open-label, Randomized Study of IFX-1 in Patients With Severe COVID-19 Pneumonia	PANAMO	Recruiting	Y	No Results Available	COVID-19 Pneumonia						All	18 Years				130		Interventional				March 31, 2020	October 31, 2020	December 31, 2020	April 3, 2020	April 16, 2020			https://ClinicalTrials.gov/show/NCT04333420
657	Interventional Studies | COVID-19	21	NCT04333420	Open-label, Randomized Study of IFX-1 in Patients With Severe COVID-19 Pneumonia	PANAMO	Recruiting	Y	No Results Available		Best supportive Care (BSC) + IFX-1	Drug				All	18 Years				130		Interventional				March 31, 2020	October 31, 2020	December 31, 2020	April 3, 2020	April 16, 2020			https://ClinicalTrials.gov/show/NCT04333420
657	Interventional Studies | COVID-19	21	NCT04333420	Open-label, Randomized Study of IFX-1 in Patients With Severe COVID-19 Pneumonia	PANAMO	Recruiting	Y	No Results Available		Best supportive care only	Drug				All	18 Years				130		Interventional				March 31, 2020	October 31, 2020	December 31, 2020	April 3, 2020	April 16, 2020			https://ClinicalTrials.gov/show/NCT04333420
657	Interventional Studies | COVID-19	21	NCT04333420	Open-label, Randomized Study of IFX-1 in Patients With Severe COVID-19 Pneumonia	PANAMO	Recruiting	Y	No Results Available				Change in PaO2/FiO2			All	18 Years				130		Interventional				March 31, 2020	October 31, 2020	December 31, 2020	April 3, 2020	April 16, 2020			https://ClinicalTrials.gov/show/NCT04333420
657	Interventional Studies | COVID-19	21	NCT04333420	Open-label, Randomized Study of IFX-1 in Patients With Severe COVID-19 Pneumonia	PANAMO	Recruiting	Y	No Results Available				Patients achieving early response			All	18 Years				130		Interventional				March 31, 2020	October 31, 2020	December 31, 2020	April 3, 2020	April 16, 2020			https://ClinicalTrials.gov/show/NCT04333420
657	Interventional Studies | COVID-19	21	NCT04333420	Open-label, Randomized Study of IFX-1 in Patients With Severe COVID-19 Pneumonia	PANAMO	Recruiting	Y	No Results Available					InflaRx GmbH		All	18 Years				130		Interventional				March 31, 2020	October 31, 2020	December 31, 2020	April 3, 2020	April 16, 2020			https://ClinicalTrials.gov/show/NCT04333420
657	Interventional Studies | COVID-19	21	NCT04333420	Open-label, Randomized Study of IFX-1 in Patients With Severe COVID-19 Pneumonia	PANAMO	Recruiting	Y	No Results Available							All	18 Years		Adult		130		Interventional				March 31, 2020	October 31, 2020	December 31, 2020	April 3, 2020	April 16, 2020			https://ClinicalTrials.gov/show/NCT04333420
657	Interventional Studies | COVID-19	21	NCT04333420	Open-label, Randomized Study of IFX-1 in Patients With Severe COVID-19 Pneumonia	PANAMO	Recruiting	Y	No Results Available							All	18 Years		Older Adult		130		Interventional				March 31, 2020	October 31, 2020	December 31, 2020	April 3, 2020	April 16, 2020			https://ClinicalTrials.gov/show/NCT04333420
657	Interventional Studies | COVID-19	21	NCT04333420	Open-label, Randomized Study of IFX-1 in Patients With Severe COVID-19 Pneumonia	PANAMO	Recruiting	Y	No Results Available							All	18 Years			Phase 2	130		Interventional				March 31, 2020	October 31, 2020	December 31, 2020	April 3, 2020	April 16, 2020			https://ClinicalTrials.gov/show/NCT04333420
657	Interventional Studies | COVID-19	21	NCT04333420	Open-label, Randomized Study of IFX-1 in Patients With Severe COVID-19 Pneumonia	PANAMO	Recruiting	Y	No Results Available							All	18 Years			Phase 3	130		Interventional				March 31, 2020	October 31, 2020	December 31, 2020	April 3, 2020	April 16, 2020			https://ClinicalTrials.gov/show/NCT04333420
657	Interventional Studies | COVID-19	21	NCT04333420	Open-label, Randomized Study of IFX-1 in Patients With Severe COVID-19 Pneumonia	PANAMO	Recruiting	Y	No Results Available							All	18 Years				130	Industry	Interventional				March 31, 2020	October 31, 2020	December 31, 2020	April 3, 2020	April 16, 2020			https://ClinicalTrials.gov/show/NCT04333420
657	Interventional Studies | COVID-19	21	NCT04333420	Open-label, Randomized Study of IFX-1 in Patients With Severe COVID-19 Pneumonia	PANAMO	Recruiting	Y	No Results Available							All	18 Years				130		Interventional		Allocation: Randomized		March 31, 2020	October 31, 2020	December 31, 2020	April 3, 2020	April 16, 2020			https://ClinicalTrials.gov/show/NCT04333420
657	Interventional Studies | COVID-19	21	NCT04333420	Open-label, Randomized Study of IFX-1 in Patients With Severe COVID-19 Pneumonia	PANAMO	Recruiting	Y	No Results Available							All	18 Years				130		Interventional		Intervention Model: Parallel Assignment		March 31, 2020	October 31, 2020	December 31, 2020	April 3, 2020	April 16, 2020			https://ClinicalTrials.gov/show/NCT04333420
657	Interventional Studies | COVID-19	21	NCT04333420	Open-label, Randomized Study of IFX-1 in Patients With Severe COVID-19 Pneumonia	PANAMO	Recruiting	Y	No Results Available							All	18 Years				130		Interventional		Masking: None (Open Label)		March 31, 2020	October 31, 2020	December 31, 2020	April 3, 2020	April 16, 2020			https://ClinicalTrials.gov/show/NCT04333420
657	Interventional Studies | COVID-19	21	NCT04333420	Open-label, Randomized Study of IFX-1 in Patients With Severe COVID-19 Pneumonia	PANAMO	Recruiting	Y	No Results Available							All	18 Years				130		Interventional		Primary Purpose: Treatment		March 31, 2020	October 31, 2020	December 31, 2020	April 3, 2020	April 16, 2020			https://ClinicalTrials.gov/show/NCT04333420
657	Interventional Studies | COVID-19	21	NCT04333420	Open-label, Randomized Study of IFX-1 in Patients With Severe COVID-19 Pneumonia	PANAMO	Recruiting	Y	No Results Available							All	18 Years				130		Interventional			IFX-1-P2.9	March 31, 2020	October 31, 2020	December 31, 2020	April 3, 2020	April 16, 2020			https://ClinicalTrials.gov/show/NCT04333420
657	Interventional Studies | COVID-19	21	NCT04333420	Open-label, Randomized Study of IFX-1 in Patients With Severe COVID-19 Pneumonia	PANAMO	Recruiting	Y	No Results Available							All	18 Years				130		Interventional				March 31, 2020	October 31, 2020	December 31, 2020	April 3, 2020	April 16, 2020	University Amsterdam, Amsterdam, Netherlands		https://ClinicalTrials.gov/show/NCT04333420
657	Interventional Studies | COVID-19	21	NCT04333420	Open-label, Randomized Study of IFX-1 in Patients With Severe COVID-19 Pneumonia	PANAMO	Recruiting	Y	No Results Available							All	18 Years				130		Interventional				March 31, 2020	October 31, 2020	December 31, 2020	April 3, 2020	April 16, 2020	University Amsterdam, Amsterdam, Netherlands		https://ClinicalTrials.gov/show/NCT04333420
657	Interventional Studies | COVID-19	21	NCT04333420	Open-label, Randomized Study of IFX-1 in Patients With Severe COVID-19 Pneumonia	PANAMO	Recruiting	Y	No Results Available							All	18 Years				130		Interventional				March 31, 2020	October 31, 2020	December 31, 2020	April 3, 2020	April 16, 2020	University Maastricht, Maastricht, Netherlands		https://ClinicalTrials.gov/show/NCT04333420
657	Interventional Studies | COVID-19	22	NCT04350593	Dapagliflozin in Respiratory Failure in Patients With COVID-19	DARE-19	Recruiting	Y	No Results Available	COVID-19						All	18 Years				900		Interventional				April 15, 2020	October 2020	December 2020	April 17, 2020	April 17, 2020			https://ClinicalTrials.gov/show/NCT04350593
657	Interventional Studies | COVID-19	22	NCT04350593	Dapagliflozin in Respiratory Failure in Patients With COVID-19	DARE-19	Recruiting	Y	No Results Available		Dapagliflozin 10 MG	Drug				All	18 Years				900		Interventional				April 15, 2020	October 2020	December 2020	April 17, 2020	April 17, 2020			https://ClinicalTrials.gov/show/NCT04350593
657	Interventional Studies | COVID-19	22	NCT04350593	Dapagliflozin in Respiratory Failure in Patients With COVID-19	DARE-19	Recruiting	Y	No Results Available		Placebo	Drug				All	18 Years				900		Interventional				April 15, 2020	October 2020	December 2020	April 17, 2020	April 17, 2020			https://ClinicalTrials.gov/show/NCT04350593
657	Interventional Studies | COVID-19	22	NCT04350593	Dapagliflozin in Respiratory Failure in Patients With COVID-19	DARE-19	Recruiting	Y	No Results Available				Time to first occurrence of either death from any cause or new/worsened organ dysfunction through 30 days of follow up, defined as at least one of the following:			All	18 Years				900		Interventional				April 15, 2020	October 2020	December 2020	April 17, 2020	April 17, 2020			https://ClinicalTrials.gov/show/NCT04350593
657	Interventional Studies | COVID-19	22	NCT04350593	Dapagliflozin in Respiratory Failure in Patients With COVID-19	DARE-19	Recruiting	Y	No Results Available				Hierarchical composite outcome measures:			All	18 Years				900		Interventional				April 15, 2020	October 2020	December 2020	April 17, 2020	April 17, 2020			https://ClinicalTrials.gov/show/NCT04350593
657	Interventional Studies | COVID-19	22	NCT04350593	Dapagliflozin in Respiratory Failure in Patients With COVID-19	DARE-19	Recruiting	Y	No Results Available				Time to hospital discharge			All	18 Years				900		Interventional				April 15, 2020	October 2020	December 2020	April 17, 2020	April 17, 2020			https://ClinicalTrials.gov/show/NCT04350593
657	Interventional Studies | COVID-19	22	NCT04350593	Dapagliflozin in Respiratory Failure in Patients With COVID-19	DARE-19	Recruiting	Y	No Results Available				Total number of days alive, out of hospital, and/or free from mechanical ventilation			All	18 Years				900		Interventional				April 15, 2020	October 2020	December 2020	April 17, 2020	April 17, 2020			https://ClinicalTrials.gov/show/NCT04350593
657	Interventional Studies | COVID-19	22	NCT04350593	Dapagliflozin in Respiratory Failure in Patients With COVID-19	DARE-19	Recruiting	Y	No Results Available				Total number of days alive, not in the ICU, and free from mechanical ventilation (as defined in the primary outcome measure)			All	18 Years				900		Interventional				April 15, 2020	October 2020	December 2020	April 17, 2020	April 17, 2020			https://ClinicalTrials.gov/show/NCT04350593
657	Interventional Studies | COVID-19	22	NCT04350593	Dapagliflozin in Respiratory Failure in Patients With COVID-19	DARE-19	Recruiting	Y	No Results Available				Time to death from any cause			All	18 Years				900		Interventional				April 15, 2020	October 2020	December 2020	April 17, 2020	April 17, 2020			https://ClinicalTrials.gov/show/NCT04350593
657	Interventional Studies | COVID-19	22	NCT04350593	Dapagliflozin in Respiratory Failure in Patients With COVID-19	DARE-19	Recruiting	Y	No Results Available				Time to new/worsened organ dysfunction			All	18 Years				900		Interventional				April 15, 2020	October 2020	December 2020	April 17, 2020	April 17, 2020			https://ClinicalTrials.gov/show/NCT04350593
657	Interventional Studies | COVID-19	22	NCT04350593	Dapagliflozin in Respiratory Failure in Patients With COVID-19	DARE-19	Recruiting	Y	No Results Available				Time to acute kidney injury (defined as doubling of s-Creatinine compared to baseline)			All	18 Years				900		Interventional				April 15, 2020	October 2020	December 2020	April 17, 2020	April 17, 2020			https://ClinicalTrials.gov/show/NCT04350593
657	Interventional Studies | COVID-19	22	NCT04350593	Dapagliflozin in Respiratory Failure in Patients With COVID-19	DARE-19	Recruiting	Y	No Results Available					Saint Luke's Health System	AstraZeneca	All	18 Years				900		Interventional				April 15, 2020	October 2020	December 2020	April 17, 2020	April 17, 2020			https://ClinicalTrials.gov/show/NCT04350593
657	Interventional Studies | COVID-19	22	NCT04350593	Dapagliflozin in Respiratory Failure in Patients With COVID-19	DARE-19	Recruiting	Y	No Results Available					Saint Luke's Health System	George Clinical Pty Ltd	All	18 Years				900		Interventional				April 15, 2020	October 2020	December 2020	April 17, 2020	April 17, 2020			https://ClinicalTrials.gov/show/NCT04350593
657	Interventional Studies | COVID-19	22	NCT04350593	Dapagliflozin in Respiratory Failure in Patients With COVID-19	DARE-19	Recruiting	Y	No Results Available							All	18 Years		Adult		900		Interventional				April 15, 2020	October 2020	December 2020	April 17, 2020	April 17, 2020			https://ClinicalTrials.gov/show/NCT04350593
657	Interventional Studies | COVID-19	22	NCT04350593	Dapagliflozin in Respiratory Failure in Patients With COVID-19	DARE-19	Recruiting	Y	No Results Available							All	18 Years		Older Adult		900		Interventional				April 15, 2020	October 2020	December 2020	April 17, 2020	April 17, 2020			https://ClinicalTrials.gov/show/NCT04350593
657	Interventional Studies | COVID-19	22	NCT04350593	Dapagliflozin in Respiratory Failure in Patients With COVID-19	DARE-19	Recruiting	Y	No Results Available							All	18 Years			Phase 3	900		Interventional				April 15, 2020	October 2020	December 2020	April 17, 2020	April 17, 2020			https://ClinicalTrials.gov/show/NCT04350593
657	Interventional Studies | COVID-19	22	NCT04350593	Dapagliflozin in Respiratory Failure in Patients With COVID-19	DARE-19	Recruiting	Y	No Results Available							All	18 Years				900	Other	Interventional				April 15, 2020	October 2020	December 2020	April 17, 2020	April 17, 2020			https://ClinicalTrials.gov/show/NCT04350593
657	Interventional Studies | COVID-19	22	NCT04350593	Dapagliflozin in Respiratory Failure in Patients With COVID-19	DARE-19	Recruiting	Y	No Results Available							All	18 Years				900	Industry	Interventional				April 15, 2020	October 2020	December 2020	April 17, 2020	April 17, 2020			https://ClinicalTrials.gov/show/NCT04350593
657	Interventional Studies | COVID-19	22	NCT04350593	Dapagliflozin in Respiratory Failure in Patients With COVID-19	DARE-19	Recruiting	Y	No Results Available							All	18 Years				900		Interventional		Allocation: Randomized		April 15, 2020	October 2020	December 2020	April 17, 2020	April 17, 2020			https://ClinicalTrials.gov/show/NCT04350593
657	Interventional Studies | COVID-19	22	NCT04350593	Dapagliflozin in Respiratory Failure in Patients With COVID-19	DARE-19	Recruiting	Y	No Results Available							All	18 Years				900		Interventional		Intervention Model: Parallel Assignment		April 15, 2020	October 2020	December 2020	April 17, 2020	April 17, 2020			https://ClinicalTrials.gov/show/NCT04350593
657	Interventional Studies | COVID-19	22	NCT04350593	Dapagliflozin in Respiratory Failure in Patients With COVID-19	DARE-19	Recruiting	Y	No Results Available							All	18 Years				900		Interventional		Masking: Quadruple (Participant, Care Provider, Investigator, Outcomes Assessor)		April 15, 2020	October 2020	December 2020	April 17, 2020	April 17, 2020			https://ClinicalTrials.gov/show/NCT04350593
657	Interventional Studies | COVID-19	22	NCT04350593	Dapagliflozin in Respiratory Failure in Patients With COVID-19	DARE-19	Recruiting	Y	No Results Available							All	18 Years				900		Interventional		Primary Purpose: Treatment		April 15, 2020	October 2020	December 2020	April 17, 2020	April 17, 2020			https://ClinicalTrials.gov/show/NCT04350593
657	Interventional Studies | COVID-19	22	NCT04350593	Dapagliflozin in Respiratory Failure in Patients With COVID-19	DARE-19	Recruiting	Y	No Results Available							All	18 Years				900		Interventional			D1690C00081	April 15, 2020	October 2020	December 2020	April 17, 2020	April 17, 2020			https://ClinicalTrials.gov/show/NCT04350593
657	Interventional Studies | COVID-19	22	NCT04350593	Dapagliflozin in Respiratory Failure in Patients With COVID-19	DARE-19	Recruiting	Y	No Results Available							All	18 Years				900		Interventional			ESR-20-20653	April 15, 2020	October 2020	December 2020	April 17, 2020	April 17, 2020			https://ClinicalTrials.gov/show/NCT04350593
657	Interventional Studies | COVID-19	22	NCT04350593	Dapagliflozin in Respiratory Failure in Patients With COVID-19	DARE-19	Recruiting	Y	No Results Available							All	18 Years				900		Interventional				April 15, 2020	October 2020	December 2020	April 17, 2020	April 17, 2020	Saint Luke's Mid America Heart Institute, Kansas City, Missouri, United States		https://ClinicalTrials.gov/show/NCT04350593
657	Interventional Studies | COVID-19	23	NCT04343755	Convalescent Plasma as Treatment for Hospitalized Subjects With COVID-19 Infection		Recruiting	Y	No Results Available	COVID-19						All	18 Years				55		Interventional				April 9, 2020	April 2021	April 2021	April 13, 2020	April 17, 2020			https://ClinicalTrials.gov/show/NCT04343755
657	Interventional Studies | COVID-19	23	NCT04343755	Convalescent Plasma as Treatment for Hospitalized Subjects With COVID-19 Infection		Recruiting	Y	No Results Available		Convalescent Plasma	Biological				All	18 Years				55		Interventional				April 9, 2020	April 2021	April 2021	April 13, 2020	April 17, 2020			https://ClinicalTrials.gov/show/NCT04343755
657	Interventional Studies | COVID-19	23	NCT04343755	Convalescent Plasma as Treatment for Hospitalized Subjects With COVID-19 Infection		Recruiting	Y	No Results Available				For patients hospitalized for COVID-19 but not intubated			All	18 Years				55		Interventional				April 9, 2020	April 2021	April 2021	April 13, 2020	April 17, 2020			https://ClinicalTrials.gov/show/NCT04343755
657	Interventional Studies | COVID-19	23	NCT04343755	Convalescent Plasma as Treatment for Hospitalized Subjects With COVID-19 Infection		Recruiting	Y	No Results Available				Primary objective for patients with COVID-19 already intubated			All	18 Years				55		Interventional				April 9, 2020	April 2021	April 2021	April 13, 2020	April 17, 2020			https://ClinicalTrials.gov/show/NCT04343755
657	Interventional Studies | COVID-19	23	NCT04343755	Convalescent Plasma as Treatment for Hospitalized Subjects With COVID-19 Infection		Recruiting	Y	No Results Available				Duration of hospitalization			All	18 Years				55		Interventional				April 9, 2020	April 2021	April 2021	April 13, 2020	April 17, 2020			https://ClinicalTrials.gov/show/NCT04343755
657	Interventional Studies | COVID-19	23	NCT04343755	Convalescent Plasma as Treatment for Hospitalized Subjects With COVID-19 Infection		Recruiting	Y	No Results Available				Duration of mechanical ventilation			All	18 Years				55		Interventional				April 9, 2020	April 2021	April 2021	April 13, 2020	April 17, 2020			https://ClinicalTrials.gov/show/NCT04343755
657	Interventional Studies | COVID-19	23	NCT04343755	Convalescent Plasma as Treatment for Hospitalized Subjects With COVID-19 Infection		Recruiting	Y	No Results Available				Time to symptoms resolution			All	18 Years				55		Interventional				April 9, 2020	April 2021	April 2021	April 13, 2020	April 17, 2020			https://ClinicalTrials.gov/show/NCT04343755
657	Interventional Studies | COVID-19	23	NCT04343755	Convalescent Plasma as Treatment for Hospitalized Subjects With COVID-19 Infection		Recruiting	Y	No Results Available				Overall survival			All	18 Years				55		Interventional				April 9, 2020	April 2021	April 2021	April 13, 2020	April 17, 2020			https://ClinicalTrials.gov/show/NCT04343755
657	Interventional Studies | COVID-19	23	NCT04343755	Convalescent Plasma as Treatment for Hospitalized Subjects With COVID-19 Infection		Recruiting	Y	No Results Available				Rate of virologic clearance by nasopharyngeal swab at day 10			All	18 Years				55		Interventional				April 9, 2020	April 2021	April 2021	April 13, 2020	April 17, 2020			https://ClinicalTrials.gov/show/NCT04343755
657	Interventional Studies | COVID-19	23	NCT04343755	Convalescent Plasma as Treatment for Hospitalized Subjects With COVID-19 Infection		Recruiting	Y	No Results Available				Impact of donor titers level on efficacy			All	18 Years				55		Interventional				April 9, 2020	April 2021	April 2021	April 13, 2020	April 17, 2020			https://ClinicalTrials.gov/show/NCT04343755
657	Interventional Studies | COVID-19	23	NCT04343755	Convalescent Plasma as Treatment for Hospitalized Subjects With COVID-19 Infection		Recruiting	Y	No Results Available				Impact of donor titers level on safety			All	18 Years				55		Interventional				April 9, 2020	April 2021	April 2021	April 13, 2020	April 17, 2020			https://ClinicalTrials.gov/show/NCT04343755
657	Interventional Studies | COVID-19	23	NCT04343755	Convalescent Plasma as Treatment for Hospitalized Subjects With COVID-19 Infection		Recruiting	Y	No Results Available				Recipient Anti-SARS-CoV2 titer assessment on days 0 (pre-infusion),3,10,30, 60			All	18 Years				55		Interventional				April 9, 2020	April 2021	April 2021	April 13, 2020	April 17, 2020			https://ClinicalTrials.gov/show/NCT04343755
657	Interventional Studies | COVID-19	23	NCT04343755	Convalescent Plasma as Treatment for Hospitalized Subjects With COVID-19 Infection		Recruiting	Y	No Results Available					Hackensack Meridian Health		All	18 Years				55		Interventional				April 9, 2020	April 2021	April 2021	April 13, 2020	April 17, 2020			https://ClinicalTrials.gov/show/NCT04343755
657	Interventional Studies | COVID-19	23	NCT04343755	Convalescent Plasma as Treatment for Hospitalized Subjects With COVID-19 Infection		Recruiting	Y	No Results Available							All	18 Years		Adult		55		Interventional				April 9, 2020	April 2021	April 2021	April 13, 2020	April 17, 2020			https://ClinicalTrials.gov/show/NCT04343755
657	Interventional Studies | COVID-19	23	NCT04343755	Convalescent Plasma as Treatment for Hospitalized Subjects With COVID-19 Infection		Recruiting	Y	No Results Available							All	18 Years		Older Adult		55		Interventional				April 9, 2020	April 2021	April 2021	April 13, 2020	April 17, 2020			https://ClinicalTrials.gov/show/NCT04343755
657	Interventional Studies | COVID-19	23	NCT04343755	Convalescent Plasma as Treatment for Hospitalized Subjects With COVID-19 Infection		Recruiting	Y	No Results Available							All	18 Years			Phase 2	55		Interventional				April 9, 2020	April 2021	April 2021	April 13, 2020	April 17, 2020			https://ClinicalTrials.gov/show/NCT04343755
657	Interventional Studies | COVID-19	23	NCT04343755	Convalescent Plasma as Treatment for Hospitalized Subjects With COVID-19 Infection		Recruiting	Y	No Results Available							All	18 Years				55	Other	Interventional				April 9, 2020	April 2021	April 2021	April 13, 2020	April 17, 2020			https://ClinicalTrials.gov/show/NCT04343755
657	Interventional Studies | COVID-19	23	NCT04343755	Convalescent Plasma as Treatment for Hospitalized Subjects With COVID-19 Infection		Recruiting	Y	No Results Available							All	18 Years				55		Interventional		Intervention Model: Single Group Assignment		April 9, 2020	April 2021	April 2021	April 13, 2020	April 17, 2020			https://ClinicalTrials.gov/show/NCT04343755
657	Interventional Studies | COVID-19	23	NCT04343755	Convalescent Plasma as Treatment for Hospitalized Subjects With COVID-19 Infection		Recruiting	Y	No Results Available							All	18 Years				55		Interventional		Masking: None (Open Label)		April 9, 2020	April 2021	April 2021	April 13, 2020	April 17, 2020			https://ClinicalTrials.gov/show/NCT04343755
657	Interventional Studies | COVID-19	23	NCT04343755	Convalescent Plasma as Treatment for Hospitalized Subjects With COVID-19 Infection		Recruiting	Y	No Results Available							All	18 Years				55		Interventional		Primary Purpose: Treatment		April 9, 2020	April 2021	April 2021	April 13, 2020	April 17, 2020			https://ClinicalTrials.gov/show/NCT04343755
657	Interventional Studies | COVID-19	23	NCT04343755	Convalescent Plasma as Treatment for Hospitalized Subjects With COVID-19 Infection		Recruiting	Y	No Results Available							All	18 Years				55		Interventional			Pro2020-0375	April 9, 2020	April 2021	April 2021	April 13, 2020	April 17, 2020			https://ClinicalTrials.gov/show/NCT04343755
657	Interventional Studies | COVID-19	23	NCT04343755	Convalescent Plasma as Treatment for Hospitalized Subjects With COVID-19 Infection		Recruiting	Y	No Results Available							All	18 Years				55		Interventional				April 9, 2020	April 2021	April 2021	April 13, 2020	April 17, 2020	Hackensack University Medical Center, Hackensack, New Jersey, United States		https://ClinicalTrials.gov/show/NCT04343755
657	Interventional Studies | COVID-19	24	NCT04321421	Hyperimmune Plasma for Critical Patients With COVID-19	COV19-PLASMA	Recruiting	Y	No Results Available	COVID-19						All	18 Years				49		Interventional				March 17, 2020	May 31, 2020	May 31, 2020	March 25, 2020	April 27, 2020			https://ClinicalTrials.gov/show/NCT04321421
657	Interventional Studies | COVID-19	24	NCT04321421	Hyperimmune Plasma for Critical Patients With COVID-19	COV19-PLASMA	Recruiting	Y	No Results Available		hyperimmune plasma	Other				All	18 Years				49		Interventional				March 17, 2020	May 31, 2020	May 31, 2020	March 25, 2020	April 27, 2020			https://ClinicalTrials.gov/show/NCT04321421
657	Interventional Studies | COVID-19	24	NCT04321421	Hyperimmune Plasma for Critical Patients With COVID-19	COV19-PLASMA	Recruiting	Y	No Results Available				death			All	18 Years				49		Interventional				March 17, 2020	May 31, 2020	May 31, 2020	March 25, 2020	April 27, 2020			https://ClinicalTrials.gov/show/NCT04321421
657	Interventional Studies | COVID-19	24	NCT04321421	Hyperimmune Plasma for Critical Patients With COVID-19	COV19-PLASMA	Recruiting	Y	No Results Available				time to extubation			All	18 Years				49		Interventional				March 17, 2020	May 31, 2020	May 31, 2020	March 25, 2020	April 27, 2020			https://ClinicalTrials.gov/show/NCT04321421
657	Interventional Studies | COVID-19	24	NCT04321421	Hyperimmune Plasma for Critical Patients With COVID-19	COV19-PLASMA	Recruiting	Y	No Results Available				length of intensive care unit stay			All	18 Years				49		Interventional				March 17, 2020	May 31, 2020	May 31, 2020	March 25, 2020	April 27, 2020			https://ClinicalTrials.gov/show/NCT04321421
657	Interventional Studies | COVID-19	24	NCT04321421	Hyperimmune Plasma for Critical Patients With COVID-19	COV19-PLASMA	Recruiting	Y	No Results Available				time to CPAP weaning			All	18 Years				49		Interventional				March 17, 2020	May 31, 2020	May 31, 2020	March 25, 2020	April 27, 2020			https://ClinicalTrials.gov/show/NCT04321421
657	Interventional Studies | COVID-19	24	NCT04321421	Hyperimmune Plasma for Critical Patients With COVID-19	COV19-PLASMA	Recruiting	Y	No Results Available				viral load			All	18 Years				49		Interventional				March 17, 2020	May 31, 2020	May 31, 2020	March 25, 2020	April 27, 2020			https://ClinicalTrials.gov/show/NCT04321421
657	Interventional Studies | COVID-19	24	NCT04321421	Hyperimmune Plasma for Critical Patients With COVID-19	COV19-PLASMA	Recruiting	Y	No Results Available				immune response			All	18 Years				49		Interventional				March 17, 2020	May 31, 2020	May 31, 2020	March 25, 2020	April 27, 2020			https://ClinicalTrials.gov/show/NCT04321421
657	Interventional Studies | COVID-19	24	NCT04321421	Hyperimmune Plasma for Critical Patients With COVID-19	COV19-PLASMA	Recruiting	Y	No Results Available					Foundation IRCCS San Matteo Hospital	OSPEDALE CARLO POMA ASST MANTOVA	All	18 Years				49		Interventional				March 17, 2020	May 31, 2020	May 31, 2020	March 25, 2020	April 27, 2020			https://ClinicalTrials.gov/show/NCT04321421
657	Interventional Studies | COVID-19	24	NCT04321421	Hyperimmune Plasma for Critical Patients With COVID-19	COV19-PLASMA	Recruiting	Y	No Results Available							All	18 Years		Adult		49		Interventional				March 17, 2020	May 31, 2020	May 31, 2020	March 25, 2020	April 27, 2020			https://ClinicalTrials.gov/show/NCT04321421
657	Interventional Studies | COVID-19	24	NCT04321421	Hyperimmune Plasma for Critical Patients With COVID-19	COV19-PLASMA	Recruiting	Y	No Results Available							All	18 Years		Older Adult		49		Interventional				March 17, 2020	May 31, 2020	May 31, 2020	March 25, 2020	April 27, 2020			https://ClinicalTrials.gov/show/NCT04321421
657	Interventional Studies | COVID-19	24	NCT04321421	Hyperimmune Plasma for Critical Patients With COVID-19	COV19-PLASMA	Recruiting	Y	No Results Available							All	18 Years			Not Applicable	49		Interventional				March 17, 2020	May 31, 2020	May 31, 2020	March 25, 2020	April 27, 2020			https://ClinicalTrials.gov/show/NCT04321421
657	Interventional Studies | COVID-19	24	NCT04321421	Hyperimmune Plasma for Critical Patients With COVID-19	COV19-PLASMA	Recruiting	Y	No Results Available							All	18 Years				49	Other	Interventional				March 17, 2020	May 31, 2020	May 31, 2020	March 25, 2020	April 27, 2020			https://ClinicalTrials.gov/show/NCT04321421
657	Interventional Studies | COVID-19	24	NCT04321421	Hyperimmune Plasma for Critical Patients With COVID-19	COV19-PLASMA	Recruiting	Y	No Results Available							All	18 Years				49		Interventional		Intervention Model: Single Group Assignment		March 17, 2020	May 31, 2020	May 31, 2020	March 25, 2020	April 27, 2020			https://ClinicalTrials.gov/show/NCT04321421
657	Interventional Studies | COVID-19	24	NCT04321421	Hyperimmune Plasma for Critical Patients With COVID-19	COV19-PLASMA	Recruiting	Y	No Results Available							All	18 Years				49		Interventional		Masking: None (Open Label)		March 17, 2020	May 31, 2020	May 31, 2020	March 25, 2020	April 27, 2020			https://ClinicalTrials.gov/show/NCT04321421
657	Interventional Studies | COVID-19	24	NCT04321421	Hyperimmune Plasma for Critical Patients With COVID-19	COV19-PLASMA	Recruiting	Y	No Results Available							All	18 Years				49		Interventional		Primary Purpose: Treatment		March 17, 2020	May 31, 2020	May 31, 2020	March 25, 2020	April 27, 2020			https://ClinicalTrials.gov/show/NCT04321421
657	Interventional Studies | COVID-19	24	NCT04321421	Hyperimmune Plasma for Critical Patients With COVID-19	COV19-PLASMA	Recruiting	Y	No Results Available							All	18 Years				49		Interventional			IRCCSSanMatteoH	March 17, 2020	May 31, 2020	May 31, 2020	March 25, 2020	April 27, 2020			https://ClinicalTrials.gov/show/NCT04321421
657	Interventional Studies | COVID-19	24	NCT04321421	Hyperimmune Plasma for Critical Patients With COVID-19	COV19-PLASMA	Recruiting	Y	No Results Available							All	18 Years				49		Interventional				March 17, 2020	May 31, 2020	May 31, 2020	March 25, 2020	April 27, 2020	Catherine Klersy, Pavia, PV, Italy		https://ClinicalTrials.gov/show/NCT04321421
657	Interventional Studies | COVID-19	24	NCT04321421	Hyperimmune Plasma for Critical Patients With COVID-19	COV19-PLASMA	Recruiting	Y	No Results Available							All	18 Years				49		Interventional				March 17, 2020	May 31, 2020	May 31, 2020	March 25, 2020	April 27, 2020	Ospedale Asst Carlo Poma Mantova, Mantova, Italy		https://ClinicalTrials.gov/show/NCT04321421
657	Interventional Studies | COVID-19	25	NCT04329611	ALBERTA HOPE COVID-19 for the Prevention of Severe COVID19 Disease		Recruiting	Y	No Results Available	COVID-19						All	18 Years				1660		Interventional				April 13, 2020	August 31, 2020	September 30, 2020	April 1, 2020	April 21, 2020			https://ClinicalTrials.gov/show/NCT04329611
657	Interventional Studies | COVID-19	25	NCT04329611	ALBERTA HOPE COVID-19 for the Prevention of Severe COVID19 Disease		Recruiting	Y	No Results Available		Hydroxychloroquine	Drug				All	18 Years				1660		Interventional				April 13, 2020	August 31, 2020	September 30, 2020	April 1, 2020	April 21, 2020			https://ClinicalTrials.gov/show/NCT04329611
657	Interventional Studies | COVID-19	25	NCT04329611	ALBERTA HOPE COVID-19 for the Prevention of Severe COVID19 Disease		Recruiting	Y	No Results Available				Composite of hospitalization, invasive mechanical ventilation or death within 30 days			All	18 Years				1660		Interventional				April 13, 2020	August 31, 2020	September 30, 2020	April 1, 2020	April 21, 2020			https://ClinicalTrials.gov/show/NCT04329611
657	Interventional Studies | COVID-19	25	NCT04329611	ALBERTA HOPE COVID-19 for the Prevention of Severe COVID19 Disease		Recruiting	Y	No Results Available				mortality			All	18 Years				1660		Interventional				April 13, 2020	August 31, 2020	September 30, 2020	April 1, 2020	April 21, 2020			https://ClinicalTrials.gov/show/NCT04329611
657	Interventional Studies | COVID-19	25	NCT04329611	ALBERTA HOPE COVID-19 for the Prevention of Severe COVID19 Disease		Recruiting	Y	No Results Available				Symptom duration			All	18 Years				1660		Interventional				April 13, 2020	August 31, 2020	September 30, 2020	April 1, 2020	April 21, 2020			https://ClinicalTrials.gov/show/NCT04329611
657	Interventional Studies | COVID-19	25	NCT04329611	ALBERTA HOPE COVID-19 for the Prevention of Severe COVID19 Disease		Recruiting	Y	No Results Available				Disposition at 30 days defined as recovered, ongoing symptoms but not hospitalized, hospitalized, or deceased.			All	18 Years				1660		Interventional				April 13, 2020	August 31, 2020	September 30, 2020	April 1, 2020	April 21, 2020			https://ClinicalTrials.gov/show/NCT04329611
657	Interventional Studies | COVID-19	25	NCT04329611	ALBERTA HOPE COVID-19 for the Prevention of Severe COVID19 Disease		Recruiting	Y	No Results Available					Dr. Michael Hill	Alberta Health Services	All	18 Years				1660		Interventional				April 13, 2020	August 31, 2020	September 30, 2020	April 1, 2020	April 21, 2020			https://ClinicalTrials.gov/show/NCT04329611
657	Interventional Studies | COVID-19	25	NCT04329611	ALBERTA HOPE COVID-19 for the Prevention of Severe COVID19 Disease		Recruiting	Y	No Results Available					Dr. Michael Hill	University of Alberta	All	18 Years				1660		Interventional				April 13, 2020	August 31, 2020	September 30, 2020	April 1, 2020	April 21, 2020			https://ClinicalTrials.gov/show/NCT04329611
657	Interventional Studies | COVID-19	25	NCT04329611	ALBERTA HOPE COVID-19 for the Prevention of Severe COVID19 Disease		Recruiting	Y	No Results Available					Dr. Michael Hill	University of Calgary	All	18 Years				1660		Interventional				April 13, 2020	August 31, 2020	September 30, 2020	April 1, 2020	April 21, 2020			https://ClinicalTrials.gov/show/NCT04329611
657	Interventional Studies | COVID-19	25	NCT04329611	ALBERTA HOPE COVID-19 for the Prevention of Severe COVID19 Disease		Recruiting	Y	No Results Available					Dr. Michael Hill	Calgary Health Trust	All	18 Years				1660		Interventional				April 13, 2020	August 31, 2020	September 30, 2020	April 1, 2020	April 21, 2020			https://ClinicalTrials.gov/show/NCT04329611
657	Interventional Studies | COVID-19	25	NCT04329611	ALBERTA HOPE COVID-19 for the Prevention of Severe COVID19 Disease		Recruiting	Y	No Results Available					Dr. Michael Hill	Alberta Innovates Health Solutions	All	18 Years				1660		Interventional				April 13, 2020	August 31, 2020	September 30, 2020	April 1, 2020	April 21, 2020			https://ClinicalTrials.gov/show/NCT04329611
657	Interventional Studies | COVID-19	25	NCT04329611	ALBERTA HOPE COVID-19 for the Prevention of Severe COVID19 Disease		Recruiting	Y	No Results Available					Dr. Michael Hill	Government of Alberta	All	18 Years				1660		Interventional				April 13, 2020	August 31, 2020	September 30, 2020	April 1, 2020	April 21, 2020			https://ClinicalTrials.gov/show/NCT04329611
657	Interventional Studies | COVID-19	25	NCT04329611	ALBERTA HOPE COVID-19 for the Prevention of Severe COVID19 Disease		Recruiting	Y	No Results Available							All	18 Years		Adult		1660		Interventional				April 13, 2020	August 31, 2020	September 30, 2020	April 1, 2020	April 21, 2020			https://ClinicalTrials.gov/show/NCT04329611
657	Interventional Studies | COVID-19	25	NCT04329611	ALBERTA HOPE COVID-19 for the Prevention of Severe COVID19 Disease		Recruiting	Y	No Results Available							All	18 Years		Older Adult		1660		Interventional				April 13, 2020	August 31, 2020	September 30, 2020	April 1, 2020	April 21, 2020			https://ClinicalTrials.gov/show/NCT04329611
657	Interventional Studies | COVID-19	25	NCT04329611	ALBERTA HOPE COVID-19 for the Prevention of Severe COVID19 Disease		Recruiting	Y	No Results Available							All	18 Years			Phase 3	1660		Interventional				April 13, 2020	August 31, 2020	September 30, 2020	April 1, 2020	April 21, 2020			https://ClinicalTrials.gov/show/NCT04329611
657	Interventional Studies | COVID-19	25	NCT04329611	ALBERTA HOPE COVID-19 for the Prevention of Severe COVID19 Disease		Recruiting	Y	No Results Available							All	18 Years				1660	Other	Interventional				April 13, 2020	August 31, 2020	September 30, 2020	April 1, 2020	April 21, 2020			https://ClinicalTrials.gov/show/NCT04329611
657	Interventional Studies | COVID-19	25	NCT04329611	ALBERTA HOPE COVID-19 for the Prevention of Severe COVID19 Disease		Recruiting	Y	No Results Available							All	18 Years				1660		Interventional		Allocation: Randomized		April 13, 2020	August 31, 2020	September 30, 2020	April 1, 2020	April 21, 2020			https://ClinicalTrials.gov/show/NCT04329611
657	Interventional Studies | COVID-19	25	NCT04329611	ALBERTA HOPE COVID-19 for the Prevention of Severe COVID19 Disease		Recruiting	Y	No Results Available							All	18 Years				1660		Interventional		Intervention Model: Single Group Assignment		April 13, 2020	August 31, 2020	September 30, 2020	April 1, 2020	April 21, 2020			https://ClinicalTrials.gov/show/NCT04329611
657	Interventional Studies | COVID-19	25	NCT04329611	ALBERTA HOPE COVID-19 for the Prevention of Severe COVID19 Disease		Recruiting	Y	No Results Available							All	18 Years				1660		Interventional		Masking: Triple (Participant, Care Provider, Investigator)		April 13, 2020	August 31, 2020	September 30, 2020	April 1, 2020	April 21, 2020			https://ClinicalTrials.gov/show/NCT04329611
657	Interventional Studies | COVID-19	25	NCT04329611	ALBERTA HOPE COVID-19 for the Prevention of Severe COVID19 Disease		Recruiting	Y	No Results Available							All	18 Years				1660		Interventional		Primary Purpose: Treatment		April 13, 2020	August 31, 2020	September 30, 2020	April 1, 2020	April 21, 2020			https://ClinicalTrials.gov/show/NCT04329611
657	Interventional Studies | COVID-19	25	NCT04329611	ALBERTA HOPE COVID-19 for the Prevention of Severe COVID19 Disease		Recruiting	Y	No Results Available							All	18 Years				1660		Interventional			ABCOV-01 version 1.1	April 13, 2020	August 31, 2020	September 30, 2020	April 1, 2020	April 21, 2020			https://ClinicalTrials.gov/show/NCT04329611
657	Interventional Studies | COVID-19	25	NCT04329611	ALBERTA HOPE COVID-19 for the Prevention of Severe COVID19 Disease		Recruiting	Y	No Results Available							All	18 Years				1660		Interventional				April 13, 2020	August 31, 2020	September 30, 2020	April 1, 2020	April 21, 2020	University of Calgary/Foothills Medical Centre, Calgary, Alberta, Canada		https://ClinicalTrials.gov/show/NCT04329611
657	Interventional Studies | COVID-19	25	NCT04329611	ALBERTA HOPE COVID-19 for the Prevention of Severe COVID19 Disease		Recruiting	Y	No Results Available							All	18 Years				1660		Interventional				April 13, 2020	August 31, 2020	September 30, 2020	April 1, 2020	April 21, 2020	University of Alberta, Edmonton, Alberta, Canada		https://ClinicalTrials.gov/show/NCT04329611
657	Interventional Studies | COVID-19	26	NCT04325633	Efficacy of Addition of Naproxen in the Treatment of Critically Ill Patients Hospitalized for COVID-19 Infection	ENACOVID	Not yet recruiting	Y	No Results Available	COVID-19						All	18 Years				584		Interventional				April 13, 2020	May 13, 2021	July 13, 2021	March 27, 2020	April 14, 2020			https://ClinicalTrials.gov/show/NCT04325633
657	Interventional Studies | COVID-19	26	NCT04325633	Efficacy of Addition of Naproxen in the Treatment of Critically Ill Patients Hospitalized for COVID-19 Infection	ENACOVID	Not yet recruiting	Y	No Results Available		1: Naproxen	Drug				All	18 Years				584		Interventional				April 13, 2020	May 13, 2021	July 13, 2021	March 27, 2020	April 14, 2020			https://ClinicalTrials.gov/show/NCT04325633
657	Interventional Studies | COVID-19	26	NCT04325633	Efficacy of Addition of Naproxen in the Treatment of Critically Ill Patients Hospitalized for COVID-19 Infection	ENACOVID	Not yet recruiting	Y	No Results Available		2: Standard of care	Drug				All	18 Years				584		Interventional				April 13, 2020	May 13, 2021	July 13, 2021	March 27, 2020	April 14, 2020			https://ClinicalTrials.gov/show/NCT04325633
657	Interventional Studies | COVID-19	26	NCT04325633	Efficacy of Addition of Naproxen in the Treatment of Critically Ill Patients Hospitalized for COVID-19 Infection	ENACOVID	Not yet recruiting	Y	No Results Available				Mortality all causes at day30			All	18 Years				584		Interventional				April 13, 2020	May 13, 2021	July 13, 2021	March 27, 2020	April 14, 2020			https://ClinicalTrials.gov/show/NCT04325633
657	Interventional Studies | COVID-19	26	NCT04325633	Efficacy of Addition of Naproxen in the Treatment of Critically Ill Patients Hospitalized for COVID-19 Infection	ENACOVID	Not yet recruiting	Y	No Results Available				Number of days alive free of mechanical ventilation			All	18 Years				584		Interventional				April 13, 2020	May 13, 2021	July 13, 2021	March 27, 2020	April 14, 2020			https://ClinicalTrials.gov/show/NCT04325633
657	Interventional Studies | COVID-19	26	NCT04325633	Efficacy of Addition of Naproxen in the Treatment of Critically Ill Patients Hospitalized for COVID-19 Infection	ENACOVID	Not yet recruiting	Y	No Results Available				Number of days alive outside			All	18 Years				584		Interventional				April 13, 2020	May 13, 2021	July 13, 2021	March 27, 2020	April 14, 2020			https://ClinicalTrials.gov/show/NCT04325633
657	Interventional Studies | COVID-19	26	NCT04325633	Efficacy of Addition of Naproxen in the Treatment of Critically Ill Patients Hospitalized for COVID-19 Infection	ENACOVID	Not yet recruiting	Y	No Results Available				Number of days alive outside hospital			All	18 Years				584		Interventional				April 13, 2020	May 13, 2021	July 13, 2021	March 27, 2020	April 14, 2020			https://ClinicalTrials.gov/show/NCT04325633
657	Interventional Studies | COVID-19	26	NCT04325633	Efficacy of Addition of Naproxen in the Treatment of Critically Ill Patients Hospitalized for COVID-19 Infection	ENACOVID	Not yet recruiting	Y	No Results Available				Maximal changes in Sofa score			All	18 Years				584		Interventional				April 13, 2020	May 13, 2021	July 13, 2021	March 27, 2020	April 14, 2020			https://ClinicalTrials.gov/show/NCT04325633
657	Interventional Studies | COVID-19	26	NCT04325633	Efficacy of Addition of Naproxen in the Treatment of Critically Ill Patients Hospitalized for COVID-19 Infection	ENACOVID	Not yet recruiting	Y	No Results Available				Time to negativation of virus titer in the nasopharyngeal aspirate (NPA)			All	18 Years				584		Interventional				April 13, 2020	May 13, 2021	July 13, 2021	March 27, 2020	April 14, 2020			https://ClinicalTrials.gov/show/NCT04325633
657	Interventional Studies | COVID-19	26	NCT04325633	Efficacy of Addition of Naproxen in the Treatment of Critically Ill Patients Hospitalized for COVID-19 Infection	ENACOVID	Not yet recruiting	Y	No Results Available					Assistance Publique - Hôpitaux de Paris		All	18 Years				584		Interventional				April 13, 2020	May 13, 2021	July 13, 2021	March 27, 2020	April 14, 2020			https://ClinicalTrials.gov/show/NCT04325633
657	Interventional Studies | COVID-19	26	NCT04325633	Efficacy of Addition of Naproxen in the Treatment of Critically Ill Patients Hospitalized for COVID-19 Infection	ENACOVID	Not yet recruiting	Y	No Results Available							All	18 Years		Adult		584		Interventional				April 13, 2020	May 13, 2021	July 13, 2021	March 27, 2020	April 14, 2020			https://ClinicalTrials.gov/show/NCT04325633
657	Interventional Studies | COVID-19	26	NCT04325633	Efficacy of Addition of Naproxen in the Treatment of Critically Ill Patients Hospitalized for COVID-19 Infection	ENACOVID	Not yet recruiting	Y	No Results Available							All	18 Years		Older Adult		584		Interventional				April 13, 2020	May 13, 2021	July 13, 2021	March 27, 2020	April 14, 2020			https://ClinicalTrials.gov/show/NCT04325633
657	Interventional Studies | COVID-19	26	NCT04325633	Efficacy of Addition of Naproxen in the Treatment of Critically Ill Patients Hospitalized for COVID-19 Infection	ENACOVID	Not yet recruiting	Y	No Results Available							All	18 Years			Phase 3	584		Interventional				April 13, 2020	May 13, 2021	July 13, 2021	March 27, 2020	April 14, 2020			https://ClinicalTrials.gov/show/NCT04325633
657	Interventional Studies | COVID-19	26	NCT04325633	Efficacy of Addition of Naproxen in the Treatment of Critically Ill Patients Hospitalized for COVID-19 Infection	ENACOVID	Not yet recruiting	Y	No Results Available							All	18 Years				584	Other	Interventional				April 13, 2020	May 13, 2021	July 13, 2021	March 27, 2020	April 14, 2020			https://ClinicalTrials.gov/show/NCT04325633
657	Interventional Studies | COVID-19	26	NCT04325633	Efficacy of Addition of Naproxen in the Treatment of Critically Ill Patients Hospitalized for COVID-19 Infection	ENACOVID	Not yet recruiting	Y	No Results Available							All	18 Years				584		Interventional		Allocation: Randomized		April 13, 2020	May 13, 2021	July 13, 2021	March 27, 2020	April 14, 2020			https://ClinicalTrials.gov/show/NCT04325633
657	Interventional Studies | COVID-19	26	NCT04325633	Efficacy of Addition of Naproxen in the Treatment of Critically Ill Patients Hospitalized for COVID-19 Infection	ENACOVID	Not yet recruiting	Y	No Results Available							All	18 Years				584		Interventional		Intervention Model: Parallel Assignment		April 13, 2020	May 13, 2021	July 13, 2021	March 27, 2020	April 14, 2020			https://ClinicalTrials.gov/show/NCT04325633
657	Interventional Studies | COVID-19	26	NCT04325633	Efficacy of Addition of Naproxen in the Treatment of Critically Ill Patients Hospitalized for COVID-19 Infection	ENACOVID	Not yet recruiting	Y	No Results Available							All	18 Years				584		Interventional		Masking: None (Open Label)		April 13, 2020	May 13, 2021	July 13, 2021	March 27, 2020	April 14, 2020			https://ClinicalTrials.gov/show/NCT04325633
657	Interventional Studies | COVID-19	26	NCT04325633	Efficacy of Addition of Naproxen in the Treatment of Critically Ill Patients Hospitalized for COVID-19 Infection	ENACOVID	Not yet recruiting	Y	No Results Available							All	18 Years				584		Interventional		Primary Purpose: Treatment		April 13, 2020	May 13, 2021	July 13, 2021	March 27, 2020	April 14, 2020			https://ClinicalTrials.gov/show/NCT04325633
657	Interventional Studies | COVID-19	26	NCT04325633	Efficacy of Addition of Naproxen in the Treatment of Critically Ill Patients Hospitalized for COVID-19 Infection	ENACOVID	Not yet recruiting	Y	No Results Available							All	18 Years				584		Interventional			APHP200387	April 13, 2020	May 13, 2021	July 13, 2021	March 27, 2020	April 14, 2020			https://ClinicalTrials.gov/show/NCT04325633
657	Interventional Studies | COVID-19	26	NCT04325633	Efficacy of Addition of Naproxen in the Treatment of Critically Ill Patients Hospitalized for COVID-19 Infection	ENACOVID	Not yet recruiting	Y	No Results Available							All	18 Years				584		Interventional				April 13, 2020	May 13, 2021	July 13, 2021	March 27, 2020	April 14, 2020			https://ClinicalTrials.gov/show/NCT04325633
657	Interventional Studies | COVID-19	27	NCT04323332	Traditional Chinese Medicine for Severe COVID-19		Not yet recruiting	Y	No Results Available	COVID-19						All		85 Years			50		Interventional				March 2020	March 2020	April 2020	March 26, 2020	March 26, 2020			https://ClinicalTrials.gov/show/NCT04323332
657	Interventional Studies | COVID-19	27	NCT04323332	Traditional Chinese Medicine for Severe COVID-19		Not yet recruiting	Y	No Results Available		Traditional Chinese Medicine Prescription	Drug				All		85 Years			50		Interventional				March 2020	March 2020	April 2020	March 26, 2020	March 26, 2020			https://ClinicalTrials.gov/show/NCT04323332
657	Interventional Studies | COVID-19	27	NCT04323332	Traditional Chinese Medicine for Severe COVID-19		Not yet recruiting	Y	No Results Available				Length of hospital stay (days)			All		85 Years			50		Interventional				March 2020	March 2020	April 2020	March 26, 2020	March 26, 2020			https://ClinicalTrials.gov/show/NCT04323332
657	Interventional Studies | COVID-19	27	NCT04323332	Traditional Chinese Medicine for Severe COVID-19		Not yet recruiting	Y	No Results Available				Duration (days) of supplemental oxygenation			All		85 Years			50		Interventional				March 2020	March 2020	April 2020	March 26, 2020	March 26, 2020			https://ClinicalTrials.gov/show/NCT04323332
657	Interventional Studies | COVID-19	27	NCT04323332	Traditional Chinese Medicine for Severe COVID-19		Not yet recruiting	Y	No Results Available				CT imaging changes			All		85 Years			50		Interventional				March 2020	March 2020	April 2020	March 26, 2020	March 26, 2020			https://ClinicalTrials.gov/show/NCT04323332
657	Interventional Studies | COVID-19	27	NCT04323332	Traditional Chinese Medicine for Severe COVID-19		Not yet recruiting	Y	No Results Available				Mortality rate			All		85 Years			50		Interventional				March 2020	March 2020	April 2020	March 26, 2020	March 26, 2020			https://ClinicalTrials.gov/show/NCT04323332
657	Interventional Studies | COVID-19	27	NCT04323332	Traditional Chinese Medicine for Severe COVID-19		Not yet recruiting	Y	No Results Available				Time to Clinical Improvement (TTCI)			All		85 Years			50		Interventional				March 2020	March 2020	April 2020	March 26, 2020	March 26, 2020			https://ClinicalTrials.gov/show/NCT04323332
657	Interventional Studies | COVID-19	27	NCT04323332	Traditional Chinese Medicine for Severe COVID-19		Not yet recruiting	Y	No Results Available				The pneumonia severity index scores			All		85 Years			50		Interventional				March 2020	March 2020	April 2020	March 26, 2020	March 26, 2020			https://ClinicalTrials.gov/show/NCT04323332
657	Interventional Studies | COVID-19	27	NCT04323332	Traditional Chinese Medicine for Severe COVID-19		Not yet recruiting	Y	No Results Available				Time to COVID-19 nucleic acid testing negativity in throat swab			All		85 Years			50		Interventional				March 2020	March 2020	April 2020	March 26, 2020	March 26, 2020			https://ClinicalTrials.gov/show/NCT04323332
657	Interventional Studies | COVID-19	27	NCT04323332	Traditional Chinese Medicine for Severe COVID-19		Not yet recruiting	Y	No Results Available				Blood immune cell count			All		85 Years			50		Interventional				March 2020	March 2020	April 2020	March 26, 2020	March 26, 2020			https://ClinicalTrials.gov/show/NCT04323332
657	Interventional Studies | COVID-19	27	NCT04323332	Traditional Chinese Medicine for Severe COVID-19		Not yet recruiting	Y	No Results Available				Serum inflammatory markers			All		85 Years			50		Interventional				March 2020	March 2020	April 2020	March 26, 2020	March 26, 2020			https://ClinicalTrials.gov/show/NCT04323332
657	Interventional Studies | COVID-19	27	NCT04323332	Traditional Chinese Medicine for Severe COVID-19		Not yet recruiting	Y	No Results Available				Erythrocyte sedimentation rate			All		85 Years			50		Interventional				March 2020	March 2020	April 2020	March 26, 2020	March 26, 2020			https://ClinicalTrials.gov/show/NCT04323332
657	Interventional Studies | COVID-19	27	NCT04323332	Traditional Chinese Medicine for Severe COVID-19		Not yet recruiting	Y	No Results Available				Platelet and D-dimer changes			All		85 Years			50		Interventional				March 2020	March 2020	April 2020	March 26, 2020	March 26, 2020			https://ClinicalTrials.gov/show/NCT04323332
657	Interventional Studies | COVID-19	27	NCT04323332	Traditional Chinese Medicine for Severe COVID-19		Not yet recruiting	Y	No Results Available				Creatinine changes			All		85 Years			50		Interventional				March 2020	March 2020	April 2020	March 26, 2020	March 26, 2020			https://ClinicalTrials.gov/show/NCT04323332
657	Interventional Studies | COVID-19	27	NCT04323332	Traditional Chinese Medicine for Severe COVID-19		Not yet recruiting	Y	No Results Available				Muscle enzymes changes			All		85 Years			50		Interventional				March 2020	March 2020	April 2020	March 26, 2020	March 26, 2020			https://ClinicalTrials.gov/show/NCT04323332
657	Interventional Studies | COVID-19	27	NCT04323332	Traditional Chinese Medicine for Severe COVID-19		Not yet recruiting	Y	No Results Available				Usage of antibiotics			All		85 Years			50		Interventional				March 2020	March 2020	April 2020	March 26, 2020	March 26, 2020			https://ClinicalTrials.gov/show/NCT04323332
657	Interventional Studies | COVID-19	27	NCT04323332	Traditional Chinese Medicine for Severe COVID-19		Not yet recruiting	Y	No Results Available				Usage of glucocorticoids			All		85 Years			50		Interventional				March 2020	March 2020	April 2020	March 26, 2020	March 26, 2020			https://ClinicalTrials.gov/show/NCT04323332
657	Interventional Studies | COVID-19	27	NCT04323332	Traditional Chinese Medicine for Severe COVID-19		Not yet recruiting	Y	No Results Available				Frequency of adverse events			All		85 Years			50		Interventional				March 2020	March 2020	April 2020	March 26, 2020	March 26, 2020			https://ClinicalTrials.gov/show/NCT04323332
657	Interventional Studies | COVID-19	27	NCT04323332	Traditional Chinese Medicine for Severe COVID-19		Not yet recruiting	Y	No Results Available					Xiyuan Hospital of China Academy of Chinese Medical Sciences		All		85 Years			50		Interventional				March 2020	March 2020	April 2020	March 26, 2020	March 26, 2020			https://ClinicalTrials.gov/show/NCT04323332
657	Interventional Studies | COVID-19	27	NCT04323332	Traditional Chinese Medicine for Severe COVID-19		Not yet recruiting	Y	No Results Available							All		85 Years	Child		50		Interventional				March 2020	March 2020	April 2020	March 26, 2020	March 26, 2020			https://ClinicalTrials.gov/show/NCT04323332
657	Interventional Studies | COVID-19	27	NCT04323332	Traditional Chinese Medicine for Severe COVID-19		Not yet recruiting	Y	No Results Available							All		85 Years	Adult		50		Interventional				March 2020	March 2020	April 2020	March 26, 2020	March 26, 2020			https://ClinicalTrials.gov/show/NCT04323332
657	Interventional Studies | COVID-19	27	NCT04323332	Traditional Chinese Medicine for Severe COVID-19		Not yet recruiting	Y	No Results Available							All		85 Years	Older Adult		50		Interventional				March 2020	March 2020	April 2020	March 26, 2020	March 26, 2020			https://ClinicalTrials.gov/show/NCT04323332
657	Interventional Studies | COVID-19	27	NCT04323332	Traditional Chinese Medicine for Severe COVID-19		Not yet recruiting	Y	No Results Available							All		85 Years		Phase 3	50		Interventional				March 2020	March 2020	April 2020	March 26, 2020	March 26, 2020			https://ClinicalTrials.gov/show/NCT04323332
657	Interventional Studies | COVID-19	27	NCT04323332	Traditional Chinese Medicine for Severe COVID-19		Not yet recruiting	Y	No Results Available							All		85 Years			50	Other	Interventional				March 2020	March 2020	April 2020	March 26, 2020	March 26, 2020			https://ClinicalTrials.gov/show/NCT04323332
657	Interventional Studies | COVID-19	27	NCT04323332	Traditional Chinese Medicine for Severe COVID-19		Not yet recruiting	Y	No Results Available							All		85 Years			50		Interventional		Allocation: Non-Randomized		March 2020	March 2020	April 2020	March 26, 2020	March 26, 2020			https://ClinicalTrials.gov/show/NCT04323332
657	Interventional Studies | COVID-19	27	NCT04323332	Traditional Chinese Medicine for Severe COVID-19		Not yet recruiting	Y	No Results Available							All		85 Years			50		Interventional		Intervention Model: Parallel Assignment		March 2020	March 2020	April 2020	March 26, 2020	March 26, 2020			https://ClinicalTrials.gov/show/NCT04323332
657	Interventional Studies | COVID-19	27	NCT04323332	Traditional Chinese Medicine for Severe COVID-19		Not yet recruiting	Y	No Results Available							All		85 Years			50		Interventional		Masking: None (Open Label)		March 2020	March 2020	April 2020	March 26, 2020	March 26, 2020			https://ClinicalTrials.gov/show/NCT04323332
657	Interventional Studies | COVID-19	27	NCT04323332	Traditional Chinese Medicine for Severe COVID-19		Not yet recruiting	Y	No Results Available							All		85 Years			50		Interventional		Primary Purpose: Treatment		March 2020	March 2020	April 2020	March 26, 2020	March 26, 2020			https://ClinicalTrials.gov/show/NCT04323332
657	Interventional Studies | COVID-19	27	NCT04323332	Traditional Chinese Medicine for Severe COVID-19		Not yet recruiting	Y	No Results Available							All		85 Years			50		Interventional			2020XLA015-1	March 2020	March 2020	April 2020	March 26, 2020	March 26, 2020			https://ClinicalTrials.gov/show/NCT04323332
657	Interventional Studies | COVID-19	27	NCT04323332	Traditional Chinese Medicine for Severe COVID-19		Not yet recruiting	Y	No Results Available							All		85 Years			50		Interventional				March 2020	March 2020	April 2020	March 26, 2020	March 26, 2020	Hao Li, Beijing, Beijing, China		https://ClinicalTrials.gov/show/NCT04323332
657	Interventional Studies | COVID-19	28	NCT04352348	Cohort of Patients Infected With SARS-CoV2 (COVID-19) or Suspected of Being	COVIDeF	Recruiting	Y	No Results Available	COVID-19						All	18 Years				2000		Interventional				March 31, 2020	May 31, 2021	March 31, 2022	April 20, 2020	April 22, 2020			https://ClinicalTrials.gov/show/NCT04352348
657	Interventional Studies | COVID-19	28	NCT04352348	Cohort of Patients Infected With SARS-CoV2 (COVID-19) or Suspected of Being	COVIDeF	Recruiting	Y	No Results Available		blood samples	Other				All	18 Years				2000		Interventional				March 31, 2020	May 31, 2021	March 31, 2022	April 20, 2020	April 22, 2020			https://ClinicalTrials.gov/show/NCT04352348
657	Interventional Studies | COVID-19	28	NCT04352348	Cohort of Patients Infected With SARS-CoV2 (COVID-19) or Suspected of Being	COVIDeF	Recruiting	Y	No Results Available				Identification of prognostic factors for progression to a severe form of COVID-19 infection			All	18 Years				2000		Interventional				March 31, 2020	May 31, 2021	March 31, 2022	April 20, 2020	April 22, 2020			https://ClinicalTrials.gov/show/NCT04352348
657	Interventional Studies | COVID-19	28	NCT04352348	Cohort of Patients Infected With SARS-CoV2 (COVID-19) or Suspected of Being	COVIDeF	Recruiting	Y	No Results Available				Clinical aggravation of the infection			All	18 Years				2000		Interventional				March 31, 2020	May 31, 2021	March 31, 2022	April 20, 2020	April 22, 2020			https://ClinicalTrials.gov/show/NCT04352348
657	Interventional Studies | COVID-19	28	NCT04352348	Cohort of Patients Infected With SARS-CoV2 (COVID-19) or Suspected of Being	COVIDeF	Recruiting	Y	No Results Available				Discharge of hospitalization			All	18 Years				2000		Interventional				March 31, 2020	May 31, 2021	March 31, 2022	April 20, 2020	April 22, 2020			https://ClinicalTrials.gov/show/NCT04352348
657	Interventional Studies | COVID-19	28	NCT04352348	Cohort of Patients Infected With SARS-CoV2 (COVID-19) or Suspected of Being	COVIDeF	Recruiting	Y	No Results Available				Death			All	18 Years				2000		Interventional				March 31, 2020	May 31, 2021	March 31, 2022	April 20, 2020	April 22, 2020			https://ClinicalTrials.gov/show/NCT04352348
657	Interventional Studies | COVID-19	28	NCT04352348	Cohort of Patients Infected With SARS-CoV2 (COVID-19) or Suspected of Being	COVIDeF	Recruiting	Y	No Results Available				Description of clinical manifestations			All	18 Years				2000		Interventional				March 31, 2020	May 31, 2021	March 31, 2022	April 20, 2020	April 22, 2020			https://ClinicalTrials.gov/show/NCT04352348
657	Interventional Studies | COVID-19	28	NCT04352348	Cohort of Patients Infected With SARS-CoV2 (COVID-19) or Suspected of Being	COVIDeF	Recruiting	Y	No Results Available				Description of biological manifestations			All	18 Years				2000		Interventional				March 31, 2020	May 31, 2021	March 31, 2022	April 20, 2020	April 22, 2020			https://ClinicalTrials.gov/show/NCT04352348
657	Interventional Studies | COVID-19	28	NCT04352348	Cohort of Patients Infected With SARS-CoV2 (COVID-19) or Suspected of Being	COVIDeF	Recruiting	Y	No Results Available				Description of radiological manifestations			All	18 Years				2000		Interventional				March 31, 2020	May 31, 2021	March 31, 2022	April 20, 2020	April 22, 2020			https://ClinicalTrials.gov/show/NCT04352348
657	Interventional Studies | COVID-19	28	NCT04352348	Cohort of Patients Infected With SARS-CoV2 (COVID-19) or Suspected of Being	COVIDeF	Recruiting	Y	No Results Available				Description of physiological manifestations			All	18 Years				2000		Interventional				March 31, 2020	May 31, 2021	March 31, 2022	April 20, 2020	April 22, 2020			https://ClinicalTrials.gov/show/NCT04352348
657	Interventional Studies | COVID-19	28	NCT04352348	Cohort of Patients Infected With SARS-CoV2 (COVID-19) or Suspected of Being	COVIDeF	Recruiting	Y	No Results Available				Patient-related prognostic factors			All	18 Years				2000		Interventional				March 31, 2020	May 31, 2021	March 31, 2022	April 20, 2020	April 22, 2020			https://ClinicalTrials.gov/show/NCT04352348
657	Interventional Studies | COVID-19	28	NCT04352348	Cohort of Patients Infected With SARS-CoV2 (COVID-19) or Suspected of Being	COVIDeF	Recruiting	Y	No Results Available				Virus-related risk factors			All	18 Years				2000		Interventional				March 31, 2020	May 31, 2021	March 31, 2022	April 20, 2020	April 22, 2020			https://ClinicalTrials.gov/show/NCT04352348
657	Interventional Studies | COVID-19	28	NCT04352348	Cohort of Patients Infected With SARS-CoV2 (COVID-19) or Suspected of Being	COVIDeF	Recruiting	Y	No Results Available				Comparison of the results of different diagnosis tests			All	18 Years				2000		Interventional				March 31, 2020	May 31, 2021	March 31, 2022	April 20, 2020	April 22, 2020			https://ClinicalTrials.gov/show/NCT04352348
657	Interventional Studies | COVID-19	28	NCT04352348	Cohort of Patients Infected With SARS-CoV2 (COVID-19) or Suspected of Being	COVIDeF	Recruiting	Y	No Results Available					Assistance Publique - Hôpitaux de Paris		All	18 Years				2000		Interventional				March 31, 2020	May 31, 2021	March 31, 2022	April 20, 2020	April 22, 2020			https://ClinicalTrials.gov/show/NCT04352348
657	Interventional Studies | COVID-19	28	NCT04352348	Cohort of Patients Infected With SARS-CoV2 (COVID-19) or Suspected of Being	COVIDeF	Recruiting	Y	No Results Available							All	18 Years		Adult		2000		Interventional				March 31, 2020	May 31, 2021	March 31, 2022	April 20, 2020	April 22, 2020			https://ClinicalTrials.gov/show/NCT04352348
657	Interventional Studies | COVID-19	28	NCT04352348	Cohort of Patients Infected With SARS-CoV2 (COVID-19) or Suspected of Being	COVIDeF	Recruiting	Y	No Results Available							All	18 Years		Older Adult		2000		Interventional				March 31, 2020	May 31, 2021	March 31, 2022	April 20, 2020	April 22, 2020			https://ClinicalTrials.gov/show/NCT04352348
657	Interventional Studies | COVID-19	28	NCT04352348	Cohort of Patients Infected With SARS-CoV2 (COVID-19) or Suspected of Being	COVIDeF	Recruiting	Y	No Results Available							All	18 Years			Not Applicable	2000		Interventional				March 31, 2020	May 31, 2021	March 31, 2022	April 20, 2020	April 22, 2020			https://ClinicalTrials.gov/show/NCT04352348
657	Interventional Studies | COVID-19	28	NCT04352348	Cohort of Patients Infected With SARS-CoV2 (COVID-19) or Suspected of Being	COVIDeF	Recruiting	Y	No Results Available							All	18 Years				2000	Other	Interventional				March 31, 2020	May 31, 2021	March 31, 2022	April 20, 2020	April 22, 2020			https://ClinicalTrials.gov/show/NCT04352348
657	Interventional Studies | COVID-19	28	NCT04352348	Cohort of Patients Infected With SARS-CoV2 (COVID-19) or Suspected of Being	COVIDeF	Recruiting	Y	No Results Available							All	18 Years				2000		Interventional		Allocation: Non-Randomized		March 31, 2020	May 31, 2021	March 31, 2022	April 20, 2020	April 22, 2020			https://ClinicalTrials.gov/show/NCT04352348
657	Interventional Studies | COVID-19	28	NCT04352348	Cohort of Patients Infected With SARS-CoV2 (COVID-19) or Suspected of Being	COVIDeF	Recruiting	Y	No Results Available							All	18 Years				2000		Interventional		Intervention Model: Parallel Assignment		March 31, 2020	May 31, 2021	March 31, 2022	April 20, 2020	April 22, 2020			https://ClinicalTrials.gov/show/NCT04352348
657	Interventional Studies | COVID-19	28	NCT04352348	Cohort of Patients Infected With SARS-CoV2 (COVID-19) or Suspected of Being	COVIDeF	Recruiting	Y	No Results Available							All	18 Years				2000		Interventional		Masking: None (Open Label)		March 31, 2020	May 31, 2021	March 31, 2022	April 20, 2020	April 22, 2020			https://ClinicalTrials.gov/show/NCT04352348
657	Interventional Studies | COVID-19	28	NCT04352348	Cohort of Patients Infected With SARS-CoV2 (COVID-19) or Suspected of Being	COVIDeF	Recruiting	Y	No Results Available							All	18 Years				2000		Interventional		Primary Purpose: Basic Science		March 31, 2020	May 31, 2021	March 31, 2022	April 20, 2020	April 22, 2020			https://ClinicalTrials.gov/show/NCT04352348
657	Interventional Studies | COVID-19	28	NCT04352348	Cohort of Patients Infected With SARS-CoV2 (COVID-19) or Suspected of Being	COVIDeF	Recruiting	Y	No Results Available							All	18 Years				2000		Interventional			APHP200382	March 31, 2020	May 31, 2021	March 31, 2022	April 20, 2020	April 22, 2020			https://ClinicalTrials.gov/show/NCT04352348
657	Interventional Studies | COVID-19	28	NCT04352348	Cohort of Patients Infected With SARS-CoV2 (COVID-19) or Suspected of Being	COVIDeF	Recruiting	Y	No Results Available							All	18 Years				2000		Interventional			2020-A00754-35	March 31, 2020	May 31, 2021	March 31, 2022	April 20, 2020	April 22, 2020			https://ClinicalTrials.gov/show/NCT04352348
657	Interventional Studies | COVID-19	28	NCT04352348	Cohort of Patients Infected With SARS-CoV2 (COVID-19) or Suspected of Being	COVIDeF	Recruiting	Y	No Results Available							All	18 Years				2000		Interventional				March 31, 2020	May 31, 2021	March 31, 2022	April 20, 2020	April 22, 2020	GH Pitié-Salpêtrière / Service d'Accueil des Urgences, Paris, Ile-de-France, France		https://ClinicalTrials.gov/show/NCT04352348
657	Interventional Studies | COVID-19	29	NCT04344015	COVID-19 Plasma Collection		Recruiting	Y	No Results Available	COVID-19						All	18 Years				2000		Interventional				April 13, 2020	April 12, 2021	April 12, 2021	April 14, 2020	April 16, 2020			https://ClinicalTrials.gov/show/NCT04344015
657	Interventional Studies | COVID-19	29	NCT04344015	COVID-19 Plasma Collection		Recruiting	Y	No Results Available		Plasma Donation	Other				All	18 Years				2000		Interventional				April 13, 2020	April 12, 2021	April 12, 2021	April 14, 2020	April 16, 2020			https://ClinicalTrials.gov/show/NCT04344015
657	Interventional Studies | COVID-19	29	NCT04344015	COVID-19 Plasma Collection		Recruiting	Y	No Results Available				Number of patients who screen eligible for donation			All	18 Years				2000		Interventional				April 13, 2020	April 12, 2021	April 12, 2021	April 14, 2020	April 16, 2020			https://ClinicalTrials.gov/show/NCT04344015
657	Interventional Studies | COVID-19	29	NCT04344015	COVID-19 Plasma Collection		Recruiting	Y	No Results Available				Number of patients who consent to plasma donation			All	18 Years				2000		Interventional				April 13, 2020	April 12, 2021	April 12, 2021	April 14, 2020	April 16, 2020			https://ClinicalTrials.gov/show/NCT04344015
657	Interventional Studies | COVID-19	29	NCT04344015	COVID-19 Plasma Collection		Recruiting	Y	No Results Available				Number of plasma donations received			All	18 Years				2000		Interventional				April 13, 2020	April 12, 2021	April 12, 2021	April 14, 2020	April 16, 2020			https://ClinicalTrials.gov/show/NCT04344015
657	Interventional Studies | COVID-19	29	NCT04344015	COVID-19 Plasma Collection		Recruiting	Y	No Results Available				Safety of donation procedures			All	18 Years				2000		Interventional				April 13, 2020	April 12, 2021	April 12, 2021	April 14, 2020	April 16, 2020			https://ClinicalTrials.gov/show/NCT04344015
657	Interventional Studies | COVID-19	29	NCT04344015	COVID-19 Plasma Collection		Recruiting	Y	No Results Available					Thomas Jefferson University		All	18 Years				2000		Interventional				April 13, 2020	April 12, 2021	April 12, 2021	April 14, 2020	April 16, 2020			https://ClinicalTrials.gov/show/NCT04344015
657	Interventional Studies | COVID-19	29	NCT04344015	COVID-19 Plasma Collection		Recruiting	Y	No Results Available							All	18 Years		Adult		2000		Interventional				April 13, 2020	April 12, 2021	April 12, 2021	April 14, 2020	April 16, 2020			https://ClinicalTrials.gov/show/NCT04344015
657	Interventional Studies | COVID-19	29	NCT04344015	COVID-19 Plasma Collection		Recruiting	Y	No Results Available							All	18 Years		Older Adult		2000		Interventional				April 13, 2020	April 12, 2021	April 12, 2021	April 14, 2020	April 16, 2020			https://ClinicalTrials.gov/show/NCT04344015
657	Interventional Studies | COVID-19	29	NCT04344015	COVID-19 Plasma Collection		Recruiting	Y	No Results Available							All	18 Years			Not Applicable	2000		Interventional				April 13, 2020	April 12, 2021	April 12, 2021	April 14, 2020	April 16, 2020			https://ClinicalTrials.gov/show/NCT04344015
657	Interventional Studies | COVID-19	29	NCT04344015	COVID-19 Plasma Collection		Recruiting	Y	No Results Available							All	18 Years				2000	Other	Interventional				April 13, 2020	April 12, 2021	April 12, 2021	April 14, 2020	April 16, 2020			https://ClinicalTrials.gov/show/NCT04344015
657	Interventional Studies | COVID-19	29	NCT04344015	COVID-19 Plasma Collection		Recruiting	Y	No Results Available							All	18 Years				2000		Interventional		Intervention Model: Single Group Assignment		April 13, 2020	April 12, 2021	April 12, 2021	April 14, 2020	April 16, 2020			https://ClinicalTrials.gov/show/NCT04344015
657	Interventional Studies | COVID-19	29	NCT04344015	COVID-19 Plasma Collection		Recruiting	Y	No Results Available							All	18 Years				2000		Interventional		Masking: None (Open Label)		April 13, 2020	April 12, 2021	April 12, 2021	April 14, 2020	April 16, 2020			https://ClinicalTrials.gov/show/NCT04344015
657	Interventional Studies | COVID-19	29	NCT04344015	COVID-19 Plasma Collection		Recruiting	Y	No Results Available							All	18 Years				2000		Interventional		Primary Purpose: Other		April 13, 2020	April 12, 2021	April 12, 2021	April 14, 2020	April 16, 2020			https://ClinicalTrials.gov/show/NCT04344015
657	Interventional Studies | COVID-19	29	NCT04344015	COVID-19 Plasma Collection		Recruiting	Y	No Results Available							All	18 Years				2000		Interventional			20D.346	April 13, 2020	April 12, 2021	April 12, 2021	April 14, 2020	April 16, 2020			https://ClinicalTrials.gov/show/NCT04344015
657	Interventional Studies | COVID-19	29	NCT04344015	COVID-19 Plasma Collection		Recruiting	Y	No Results Available							All	18 Years				2000		Interventional				April 13, 2020	April 12, 2021	April 12, 2021	April 14, 2020	April 16, 2020	Thomas Jefferson University Hospital, Philadelphia, Pennsylvania, United States		https://ClinicalTrials.gov/show/NCT04344015
657	Interventional Studies | COVID-19	30	NCT04339660	Clinical Research of Human Mesenchymal Stem Cells in the Treatment of COVID-19 Pneumonia		Recruiting	Y	No Results Available	COVID-19						All	18 Years	75 Years			30		Interventional				February 1, 2020	June 30, 2020	June 30, 2020	April 9, 2020	April 9, 2020			https://ClinicalTrials.gov/show/NCT04339660
657	Interventional Studies | COVID-19	30	NCT04339660	Clinical Research of Human Mesenchymal Stem Cells in the Treatment of COVID-19 Pneumonia		Recruiting	Y	No Results Available		UC-MSCs	Biological				All	18 Years	75 Years			30		Interventional				February 1, 2020	June 30, 2020	June 30, 2020	April 9, 2020	April 9, 2020			https://ClinicalTrials.gov/show/NCT04339660
657	Interventional Studies | COVID-19	30	NCT04339660	Clinical Research of Human Mesenchymal Stem Cells in the Treatment of COVID-19 Pneumonia		Recruiting	Y	No Results Available		Placebo	Other				All	18 Years	75 Years			30		Interventional				February 1, 2020	June 30, 2020	June 30, 2020	April 9, 2020	April 9, 2020			https://ClinicalTrials.gov/show/NCT04339660
657	Interventional Studies | COVID-19	30	NCT04339660	Clinical Research of Human Mesenchymal Stem Cells in the Treatment of COVID-19 Pneumonia		Recruiting	Y	No Results Available				The immune function (TNF-α 、IL-1β、IL-6、TGF-β、IL-8、PCT、CRP)			All	18 Years	75 Years			30		Interventional				February 1, 2020	June 30, 2020	June 30, 2020	April 9, 2020	April 9, 2020			https://ClinicalTrials.gov/show/NCT04339660
657	Interventional Studies | COVID-19	30	NCT04339660	Clinical Research of Human Mesenchymal Stem Cells in the Treatment of COVID-19 Pneumonia		Recruiting	Y	No Results Available				Blood oxygen saturation			All	18 Years	75 Years			30		Interventional				February 1, 2020	June 30, 2020	June 30, 2020	April 9, 2020	April 9, 2020			https://ClinicalTrials.gov/show/NCT04339660
657	Interventional Studies | COVID-19	30	NCT04339660	Clinical Research of Human Mesenchymal Stem Cells in the Treatment of COVID-19 Pneumonia		Recruiting	Y	No Results Available				Rate of mortality within 28-days			All	18 Years	75 Years			30		Interventional				February 1, 2020	June 30, 2020	June 30, 2020	April 9, 2020	April 9, 2020			https://ClinicalTrials.gov/show/NCT04339660
657	Interventional Studies | COVID-19	30	NCT04339660	Clinical Research of Human Mesenchymal Stem Cells in the Treatment of COVID-19 Pneumonia		Recruiting	Y	No Results Available				Size of lesion area by chest imaging			All	18 Years	75 Years			30		Interventional				February 1, 2020	June 30, 2020	June 30, 2020	April 9, 2020	April 9, 2020			https://ClinicalTrials.gov/show/NCT04339660
657	Interventional Studies | COVID-19	30	NCT04339660	Clinical Research of Human Mesenchymal Stem Cells in the Treatment of COVID-19 Pneumonia		Recruiting	Y	No Results Available				CD4+ and CD8+ T cells count			All	18 Years	75 Years			30		Interventional				February 1, 2020	June 30, 2020	June 30, 2020	April 9, 2020	April 9, 2020			https://ClinicalTrials.gov/show/NCT04339660
657	Interventional Studies | COVID-19	30	NCT04339660	Clinical Research of Human Mesenchymal Stem Cells in the Treatment of COVID-19 Pneumonia		Recruiting	Y	No Results Available				Peripheral blood count recovery time			All	18 Years	75 Years			30		Interventional				February 1, 2020	June 30, 2020	June 30, 2020	April 9, 2020	April 9, 2020			https://ClinicalTrials.gov/show/NCT04339660
657	Interventional Studies | COVID-19	30	NCT04339660	Clinical Research of Human Mesenchymal Stem Cells in the Treatment of COVID-19 Pneumonia		Recruiting	Y	No Results Available				Duration of respiratory symptoms (fever, dry cough, difficulty breathing, etc.)			All	18 Years	75 Years			30		Interventional				February 1, 2020	June 30, 2020	June 30, 2020	April 9, 2020	April 9, 2020			https://ClinicalTrials.gov/show/NCT04339660
657	Interventional Studies | COVID-19	30	NCT04339660	Clinical Research of Human Mesenchymal Stem Cells in the Treatment of COVID-19 Pneumonia		Recruiting	Y	No Results Available				COVID-19 nucleic acid negative time			All	18 Years	75 Years			30		Interventional				February 1, 2020	June 30, 2020	June 30, 2020	April 9, 2020	April 9, 2020			https://ClinicalTrials.gov/show/NCT04339660
657	Interventional Studies | COVID-19	30	NCT04339660	Clinical Research of Human Mesenchymal Stem Cells in the Treatment of COVID-19 Pneumonia		Recruiting	Y	No Results Available					Puren Hospital Affiliated to Wuhan University of Science and Technology	Shanghai University	All	18 Years	75 Years			30		Interventional				February 1, 2020	June 30, 2020	June 30, 2020	April 9, 2020	April 9, 2020			https://ClinicalTrials.gov/show/NCT04339660
657	Interventional Studies | COVID-19	30	NCT04339660	Clinical Research of Human Mesenchymal Stem Cells in the Treatment of COVID-19 Pneumonia		Recruiting	Y	No Results Available					Puren Hospital Affiliated to Wuhan University of Science and Technology	Qingdao Co-orient Watson Biotechnology group co. LTD	All	18 Years	75 Years			30		Interventional				February 1, 2020	June 30, 2020	June 30, 2020	April 9, 2020	April 9, 2020			https://ClinicalTrials.gov/show/NCT04339660
657	Interventional Studies | COVID-19	30	NCT04339660	Clinical Research of Human Mesenchymal Stem Cells in the Treatment of COVID-19 Pneumonia		Recruiting	Y	No Results Available					Puren Hospital Affiliated to Wuhan University of Science and Technology	Basic Medical Sciences, Chinese Academy of Medical Sciences	All	18 Years	75 Years			30		Interventional				February 1, 2020	June 30, 2020	June 30, 2020	April 9, 2020	April 9, 2020			https://ClinicalTrials.gov/show/NCT04339660
657	Interventional Studies | COVID-19	30	NCT04339660	Clinical Research of Human Mesenchymal Stem Cells in the Treatment of COVID-19 Pneumonia		Recruiting	Y	No Results Available							All	18 Years	75 Years	Adult		30		Interventional				February 1, 2020	June 30, 2020	June 30, 2020	April 9, 2020	April 9, 2020			https://ClinicalTrials.gov/show/NCT04339660
657	Interventional Studies | COVID-19	30	NCT04339660	Clinical Research of Human Mesenchymal Stem Cells in the Treatment of COVID-19 Pneumonia		Recruiting	Y	No Results Available							All	18 Years	75 Years	Older Adult		30		Interventional				February 1, 2020	June 30, 2020	June 30, 2020	April 9, 2020	April 9, 2020			https://ClinicalTrials.gov/show/NCT04339660
657	Interventional Studies | COVID-19	30	NCT04339660	Clinical Research of Human Mesenchymal Stem Cells in the Treatment of COVID-19 Pneumonia		Recruiting	Y	No Results Available							All	18 Years	75 Years		Phase 1	30		Interventional				February 1, 2020	June 30, 2020	June 30, 2020	April 9, 2020	April 9, 2020			https://ClinicalTrials.gov/show/NCT04339660
657	Interventional Studies | COVID-19	30	NCT04339660	Clinical Research of Human Mesenchymal Stem Cells in the Treatment of COVID-19 Pneumonia		Recruiting	Y	No Results Available							All	18 Years	75 Years		Phase 2	30		Interventional				February 1, 2020	June 30, 2020	June 30, 2020	April 9, 2020	April 9, 2020			https://ClinicalTrials.gov/show/NCT04339660
657	Interventional Studies | COVID-19	30	NCT04339660	Clinical Research of Human Mesenchymal Stem Cells in the Treatment of COVID-19 Pneumonia		Recruiting	Y	No Results Available							All	18 Years	75 Years			30	Other	Interventional				February 1, 2020	June 30, 2020	June 30, 2020	April 9, 2020	April 9, 2020			https://ClinicalTrials.gov/show/NCT04339660
657	Interventional Studies | COVID-19	30	NCT04339660	Clinical Research of Human Mesenchymal Stem Cells in the Treatment of COVID-19 Pneumonia		Recruiting	Y	No Results Available							All	18 Years	75 Years			30		Interventional		Allocation: Randomized		February 1, 2020	June 30, 2020	June 30, 2020	April 9, 2020	April 9, 2020			https://ClinicalTrials.gov/show/NCT04339660
657	Interventional Studies | COVID-19	30	NCT04339660	Clinical Research of Human Mesenchymal Stem Cells in the Treatment of COVID-19 Pneumonia		Recruiting	Y	No Results Available							All	18 Years	75 Years			30		Interventional		Intervention Model: Parallel Assignment		February 1, 2020	June 30, 2020	June 30, 2020	April 9, 2020	April 9, 2020			https://ClinicalTrials.gov/show/NCT04339660
657	Interventional Studies | COVID-19	30	NCT04339660	Clinical Research of Human Mesenchymal Stem Cells in the Treatment of COVID-19 Pneumonia		Recruiting	Y	No Results Available							All	18 Years	75 Years			30		Interventional		Masking: Triple (Participant, Care Provider, Outcomes Assessor)		February 1, 2020	June 30, 2020	June 30, 2020	April 9, 2020	April 9, 2020			https://ClinicalTrials.gov/show/NCT04339660
657	Interventional Studies | COVID-19	30	NCT04339660	Clinical Research of Human Mesenchymal Stem Cells in the Treatment of COVID-19 Pneumonia		Recruiting	Y	No Results Available							All	18 Years	75 Years			30		Interventional		Primary Purpose: Treatment		February 1, 2020	June 30, 2020	June 30, 2020	April 9, 2020	April 9, 2020			https://ClinicalTrials.gov/show/NCT04339660
657	Interventional Studies | COVID-19	30	NCT04339660	Clinical Research of Human Mesenchymal Stem Cells in the Treatment of COVID-19 Pneumonia		Recruiting	Y	No Results Available							All	18 Years	75 Years			30		Interventional			Pr20200402	February 1, 2020	June 30, 2020	June 30, 2020	April 9, 2020	April 9, 2020			https://ClinicalTrials.gov/show/NCT04339660
657	Interventional Studies | COVID-19	30	NCT04339660	Clinical Research of Human Mesenchymal Stem Cells in the Treatment of COVID-19 Pneumonia		Recruiting	Y	No Results Available							All	18 Years	75 Years			30		Interventional				February 1, 2020	June 30, 2020	June 30, 2020	April 9, 2020	April 9, 2020	Puren Hospital Affiliated to Wuhan University of Science and Technology, Wuhan, Hubei, China		https://ClinicalTrials.gov/show/NCT04339660
657	Interventional Studies | COVID-19	31	NCT04287686	Recombinant Human Angiotensin-converting Enzyme 2 (rhACE2) as a Treatment for Patients With COVID-19		Withdrawn	N	No Results Available	COVID-19						All	18 Years	80 Years			0		Interventional				February 2020	April 2020	April 2020	February 27, 2020	March 17, 2020			https://ClinicalTrials.gov/show/NCT04287686
657	Interventional Studies | COVID-19	31	NCT04287686	Recombinant Human Angiotensin-converting Enzyme 2 (rhACE2) as a Treatment for Patients With COVID-19		Withdrawn	N	No Results Available		Recombinant human angiotensin-converting enzyme 2 (rhACE2)	Drug				All	18 Years	80 Years			0		Interventional				February 2020	April 2020	April 2020	February 27, 2020	March 17, 2020			https://ClinicalTrials.gov/show/NCT04287686
657	Interventional Studies | COVID-19	31	NCT04287686	Recombinant Human Angiotensin-converting Enzyme 2 (rhACE2) as a Treatment for Patients With COVID-19		Withdrawn	N	No Results Available				Time course of body temperature (fever)			All	18 Years	80 Years			0		Interventional				February 2020	April 2020	April 2020	February 27, 2020	March 17, 2020			https://ClinicalTrials.gov/show/NCT04287686
657	Interventional Studies | COVID-19	31	NCT04287686	Recombinant Human Angiotensin-converting Enzyme 2 (rhACE2) as a Treatment for Patients With COVID-19		Withdrawn	N	No Results Available				Viral load over time			All	18 Years	80 Years			0		Interventional				February 2020	April 2020	April 2020	February 27, 2020	March 17, 2020			https://ClinicalTrials.gov/show/NCT04287686
657	Interventional Studies | COVID-19	31	NCT04287686	Recombinant Human Angiotensin-converting Enzyme 2 (rhACE2) as a Treatment for Patients With COVID-19		Withdrawn	N	No Results Available				P/F ratio over time			All	18 Years	80 Years			0		Interventional				February 2020	April 2020	April 2020	February 27, 2020	March 17, 2020			https://ClinicalTrials.gov/show/NCT04287686
657	Interventional Studies | COVID-19	31	NCT04287686	Recombinant Human Angiotensin-converting Enzyme 2 (rhACE2) as a Treatment for Patients With COVID-19		Withdrawn	N	No Results Available				Sequential organ failure assessment score(SOFA score) over time			All	18 Years	80 Years			0		Interventional				February 2020	April 2020	April 2020	February 27, 2020	March 17, 2020			https://ClinicalTrials.gov/show/NCT04287686
657	Interventional Studies | COVID-19	31	NCT04287686	Recombinant Human Angiotensin-converting Enzyme 2 (rhACE2) as a Treatment for Patients With COVID-19		Withdrawn	N	No Results Available				Pulmonary Severity Index (PSI)			All	18 Years	80 Years			0		Interventional				February 2020	April 2020	April 2020	February 27, 2020	March 17, 2020			https://ClinicalTrials.gov/show/NCT04287686
657	Interventional Studies | COVID-19	31	NCT04287686	Recombinant Human Angiotensin-converting Enzyme 2 (rhACE2) as a Treatment for Patients With COVID-19		Withdrawn	N	No Results Available				Image examination of chest over time			All	18 Years	80 Years			0		Interventional				February 2020	April 2020	April 2020	February 27, 2020	March 17, 2020			https://ClinicalTrials.gov/show/NCT04287686
657	Interventional Studies | COVID-19	31	NCT04287686	Recombinant Human Angiotensin-converting Enzyme 2 (rhACE2) as a Treatment for Patients With COVID-19		Withdrawn	N	No Results Available				Proportion of subjects who progressed to critical illness or death			All	18 Years	80 Years			0		Interventional				February 2020	April 2020	April 2020	February 27, 2020	March 17, 2020			https://ClinicalTrials.gov/show/NCT04287686
657	Interventional Studies | COVID-19	31	NCT04287686	Recombinant Human Angiotensin-converting Enzyme 2 (rhACE2) as a Treatment for Patients With COVID-19		Withdrawn	N	No Results Available				Time from first dose to conversion to normal or mild pneumonia			All	18 Years	80 Years			0		Interventional				February 2020	April 2020	April 2020	February 27, 2020	March 17, 2020			https://ClinicalTrials.gov/show/NCT04287686
657	Interventional Studies | COVID-19	31	NCT04287686	Recombinant Human Angiotensin-converting Enzyme 2 (rhACE2) as a Treatment for Patients With COVID-19		Withdrawn	N	No Results Available				T-lymphocyte counts over time			All	18 Years	80 Years			0		Interventional				February 2020	April 2020	April 2020	February 27, 2020	March 17, 2020			https://ClinicalTrials.gov/show/NCT04287686
657	Interventional Studies | COVID-19	31	NCT04287686	Recombinant Human Angiotensin-converting Enzyme 2 (rhACE2) as a Treatment for Patients With COVID-19		Withdrawn	N	No Results Available				C-reactive protein levels over time			All	18 Years	80 Years			0		Interventional				February 2020	April 2020	April 2020	February 27, 2020	March 17, 2020			https://ClinicalTrials.gov/show/NCT04287686
657	Interventional Studies | COVID-19	31	NCT04287686	Recombinant Human Angiotensin-converting Enzyme 2 (rhACE2) as a Treatment for Patients With COVID-19		Withdrawn	N	No Results Available				Angiotensin II (Ang II) changes over time			All	18 Years	80 Years			0		Interventional				February 2020	April 2020	April 2020	February 27, 2020	March 17, 2020			https://ClinicalTrials.gov/show/NCT04287686
657	Interventional Studies | COVID-19	31	NCT04287686	Recombinant Human Angiotensin-converting Enzyme 2 (rhACE2) as a Treatment for Patients With COVID-19		Withdrawn	N	No Results Available				Angiotensin 1-7 (Ang 1-7) changes over time			All	18 Years	80 Years			0		Interventional				February 2020	April 2020	April 2020	February 27, 2020	March 17, 2020			https://ClinicalTrials.gov/show/NCT04287686
657	Interventional Studies | COVID-19	31	NCT04287686	Recombinant Human Angiotensin-converting Enzyme 2 (rhACE2) as a Treatment for Patients With COVID-19		Withdrawn	N	No Results Available				Angiotensin 1-5 (Ang 1-5) changes over time			All	18 Years	80 Years			0		Interventional				February 2020	April 2020	April 2020	February 27, 2020	March 17, 2020			https://ClinicalTrials.gov/show/NCT04287686
657	Interventional Studies | COVID-19	31	NCT04287686	Recombinant Human Angiotensin-converting Enzyme 2 (rhACE2) as a Treatment for Patients With COVID-19		Withdrawn	N	No Results Available				Renin changes over time			All	18 Years	80 Years			0		Interventional				February 2020	April 2020	April 2020	February 27, 2020	March 17, 2020			https://ClinicalTrials.gov/show/NCT04287686
657	Interventional Studies | COVID-19	31	NCT04287686	Recombinant Human Angiotensin-converting Enzyme 2 (rhACE2) as a Treatment for Patients With COVID-19		Withdrawn	N	No Results Available				Aldosterone changes over time			All	18 Years	80 Years			0		Interventional				February 2020	April 2020	April 2020	February 27, 2020	March 17, 2020			https://ClinicalTrials.gov/show/NCT04287686
657	Interventional Studies | COVID-19	31	NCT04287686	Recombinant Human Angiotensin-converting Enzyme 2 (rhACE2) as a Treatment for Patients With COVID-19		Withdrawn	N	No Results Available				Angiotensin-converting enzyme (ACE) changes over time			All	18 Years	80 Years			0		Interventional				February 2020	April 2020	April 2020	February 27, 2020	March 17, 2020			https://ClinicalTrials.gov/show/NCT04287686
657	Interventional Studies | COVID-19	31	NCT04287686	Recombinant Human Angiotensin-converting Enzyme 2 (rhACE2) as a Treatment for Patients With COVID-19		Withdrawn	N	No Results Available				Angiotensin-converting enzyme 2 (ACE2) changes over time			All	18 Years	80 Years			0		Interventional				February 2020	April 2020	April 2020	February 27, 2020	March 17, 2020			https://ClinicalTrials.gov/show/NCT04287686
657	Interventional Studies | COVID-19	31	NCT04287686	Recombinant Human Angiotensin-converting Enzyme 2 (rhACE2) as a Treatment for Patients With COVID-19		Withdrawn	N	No Results Available				Interleukin 6 (IL-6) changes over time			All	18 Years	80 Years			0		Interventional				February 2020	April 2020	April 2020	February 27, 2020	March 17, 2020			https://ClinicalTrials.gov/show/NCT04287686
657	Interventional Studies | COVID-19	31	NCT04287686	Recombinant Human Angiotensin-converting Enzyme 2 (rhACE2) as a Treatment for Patients With COVID-19		Withdrawn	N	No Results Available				Interleukin 8 (IL-8) changes over time			All	18 Years	80 Years			0		Interventional				February 2020	April 2020	April 2020	February 27, 2020	March 17, 2020			https://ClinicalTrials.gov/show/NCT04287686
657	Interventional Studies | COVID-19	31	NCT04287686	Recombinant Human Angiotensin-converting Enzyme 2 (rhACE2) as a Treatment for Patients With COVID-19		Withdrawn	N	No Results Available				Soluble tumor necrosis factor receptor type II (sTNFrII) changes over time			All	18 Years	80 Years			0		Interventional				February 2020	April 2020	April 2020	February 27, 2020	March 17, 2020			https://ClinicalTrials.gov/show/NCT04287686
657	Interventional Studies | COVID-19	31	NCT04287686	Recombinant Human Angiotensin-converting Enzyme 2 (rhACE2) as a Treatment for Patients With COVID-19		Withdrawn	N	No Results Available				Plasminogen activator inhibitor type-1 (PAI-1) changes over time			All	18 Years	80 Years			0		Interventional				February 2020	April 2020	April 2020	February 27, 2020	March 17, 2020			https://ClinicalTrials.gov/show/NCT04287686
657	Interventional Studies | COVID-19	31	NCT04287686	Recombinant Human Angiotensin-converting Enzyme 2 (rhACE2) as a Treatment for Patients With COVID-19		Withdrawn	N	No Results Available				Von willebrand factor (vWF) changes over time			All	18 Years	80 Years			0		Interventional				February 2020	April 2020	April 2020	February 27, 2020	March 17, 2020			https://ClinicalTrials.gov/show/NCT04287686
657	Interventional Studies | COVID-19	31	NCT04287686	Recombinant Human Angiotensin-converting Enzyme 2 (rhACE2) as a Treatment for Patients With COVID-19		Withdrawn	N	No Results Available				Tumor necrosis factor-α (TNF-α) changes over time			All	18 Years	80 Years			0		Interventional				February 2020	April 2020	April 2020	February 27, 2020	March 17, 2020			https://ClinicalTrials.gov/show/NCT04287686
657	Interventional Studies | COVID-19	31	NCT04287686	Recombinant Human Angiotensin-converting Enzyme 2 (rhACE2) as a Treatment for Patients With COVID-19		Withdrawn	N	No Results Available				Soluble receptor for advanced glycation end products (sRAGE) changes over time			All	18 Years	80 Years			0		Interventional				February 2020	April 2020	April 2020	February 27, 2020	March 17, 2020			https://ClinicalTrials.gov/show/NCT04287686
657	Interventional Studies | COVID-19	31	NCT04287686	Recombinant Human Angiotensin-converting Enzyme 2 (rhACE2) as a Treatment for Patients With COVID-19		Withdrawn	N	No Results Available				Surfactant protein-D (SP-D) changes over time			All	18 Years	80 Years			0		Interventional				February 2020	April 2020	April 2020	February 27, 2020	March 17, 2020			https://ClinicalTrials.gov/show/NCT04287686
657	Interventional Studies | COVID-19	31	NCT04287686	Recombinant Human Angiotensin-converting Enzyme 2 (rhACE2) as a Treatment for Patients With COVID-19		Withdrawn	N	No Results Available				Angiopoietin-2 changes over time			All	18 Years	80 Years			0		Interventional				February 2020	April 2020	April 2020	February 27, 2020	March 17, 2020			https://ClinicalTrials.gov/show/NCT04287686
657	Interventional Studies | COVID-19	31	NCT04287686	Recombinant Human Angiotensin-converting Enzyme 2 (rhACE2) as a Treatment for Patients With COVID-19		Withdrawn	N	No Results Available				Frequency of adverse events and severe adverse events			All	18 Years	80 Years			0		Interventional				February 2020	April 2020	April 2020	February 27, 2020	March 17, 2020			https://ClinicalTrials.gov/show/NCT04287686
657	Interventional Studies | COVID-19	31	NCT04287686	Recombinant Human Angiotensin-converting Enzyme 2 (rhACE2) as a Treatment for Patients With COVID-19		Withdrawn	N	No Results Available					The First Affiliated Hospital of Guangzhou Medical University		All	18 Years	80 Years			0		Interventional				February 2020	April 2020	April 2020	February 27, 2020	March 17, 2020			https://ClinicalTrials.gov/show/NCT04287686
657	Interventional Studies | COVID-19	31	NCT04287686	Recombinant Human Angiotensin-converting Enzyme 2 (rhACE2) as a Treatment for Patients With COVID-19		Withdrawn	N	No Results Available							All	18 Years	80 Years	Adult		0		Interventional				February 2020	April 2020	April 2020	February 27, 2020	March 17, 2020			https://ClinicalTrials.gov/show/NCT04287686
657	Interventional Studies | COVID-19	31	NCT04287686	Recombinant Human Angiotensin-converting Enzyme 2 (rhACE2) as a Treatment for Patients With COVID-19		Withdrawn	N	No Results Available							All	18 Years	80 Years	Older Adult		0		Interventional				February 2020	April 2020	April 2020	February 27, 2020	March 17, 2020			https://ClinicalTrials.gov/show/NCT04287686
657	Interventional Studies | COVID-19	31	NCT04287686	Recombinant Human Angiotensin-converting Enzyme 2 (rhACE2) as a Treatment for Patients With COVID-19		Withdrawn	N	No Results Available							All	18 Years	80 Years		Not Applicable	0		Interventional				February 2020	April 2020	April 2020	February 27, 2020	March 17, 2020			https://ClinicalTrials.gov/show/NCT04287686
657	Interventional Studies | COVID-19	31	NCT04287686	Recombinant Human Angiotensin-converting Enzyme 2 (rhACE2) as a Treatment for Patients With COVID-19		Withdrawn	N	No Results Available							All	18 Years	80 Years			0	Other	Interventional				February 2020	April 2020	April 2020	February 27, 2020	March 17, 2020			https://ClinicalTrials.gov/show/NCT04287686
657	Interventional Studies | COVID-19	31	NCT04287686	Recombinant Human Angiotensin-converting Enzyme 2 (rhACE2) as a Treatment for Patients With COVID-19		Withdrawn	N	No Results Available							All	18 Years	80 Years			0		Interventional		Allocation: Randomized		February 2020	April 2020	April 2020	February 27, 2020	March 17, 2020			https://ClinicalTrials.gov/show/NCT04287686
657	Interventional Studies | COVID-19	31	NCT04287686	Recombinant Human Angiotensin-converting Enzyme 2 (rhACE2) as a Treatment for Patients With COVID-19		Withdrawn	N	No Results Available							All	18 Years	80 Years			0		Interventional		Intervention Model: Parallel Assignment		February 2020	April 2020	April 2020	February 27, 2020	March 17, 2020			https://ClinicalTrials.gov/show/NCT04287686
657	Interventional Studies | COVID-19	31	NCT04287686	Recombinant Human Angiotensin-converting Enzyme 2 (rhACE2) as a Treatment for Patients With COVID-19		Withdrawn	N	No Results Available							All	18 Years	80 Years			0		Interventional		Masking: None (Open Label)		February 2020	April 2020	April 2020	February 27, 2020	March 17, 2020			https://ClinicalTrials.gov/show/NCT04287686
657	Interventional Studies | COVID-19	31	NCT04287686	Recombinant Human Angiotensin-converting Enzyme 2 (rhACE2) as a Treatment for Patients With COVID-19		Withdrawn	N	No Results Available							All	18 Years	80 Years			0		Interventional		Primary Purpose: Treatment		February 2020	April 2020	April 2020	February 27, 2020	March 17, 2020			https://ClinicalTrials.gov/show/NCT04287686
657	Interventional Studies | COVID-19	31	NCT04287686	Recombinant Human Angiotensin-converting Enzyme 2 (rhACE2) as a Treatment for Patients With COVID-19		Withdrawn	N	No Results Available							All	18 Years	80 Years			0		Interventional			GIRH-APN01	February 2020	April 2020	April 2020	February 27, 2020	March 17, 2020			https://ClinicalTrials.gov/show/NCT04287686
657	Interventional Studies | COVID-19	31	NCT04287686	Recombinant Human Angiotensin-converting Enzyme 2 (rhACE2) as a Treatment for Patients With COVID-19		Withdrawn	N	No Results Available							All	18 Years	80 Years			0		Interventional				February 2020	April 2020	April 2020	February 27, 2020	March 17, 2020	GCP Office of The First Affiliated Hospital of Guangzhou Medical University, Guangzhou, Guangdong, China		https://ClinicalTrials.gov/show/NCT04287686
657	Interventional Studies | COVID-19	32	NCT04362813	Study of Efficacy and Safety of Canakinumab Treatment for CRS in Participants With COVID-19-induced Pneumonia	CAN-COVID	Not yet recruiting	Y	No Results Available	COVID-19						All	18 Years				450		Interventional				April 30, 2020	October 5, 2020	October 5, 2020	April 27, 2020	April 27, 2020			https://ClinicalTrials.gov/show/NCT04362813
657	Interventional Studies | COVID-19	32	NCT04362813	Study of Efficacy and Safety of Canakinumab Treatment for CRS in Participants With COVID-19-induced Pneumonia	CAN-COVID	Not yet recruiting	Y	No Results Available		Canakinumab	Drug				All	18 Years				450		Interventional				April 30, 2020	October 5, 2020	October 5, 2020	April 27, 2020	April 27, 2020			https://ClinicalTrials.gov/show/NCT04362813
657	Interventional Studies | COVID-19	32	NCT04362813	Study of Efficacy and Safety of Canakinumab Treatment for CRS in Participants With COVID-19-induced Pneumonia	CAN-COVID	Not yet recruiting	Y	No Results Available		Placebo	Drug				All	18 Years				450		Interventional				April 30, 2020	October 5, 2020	October 5, 2020	April 27, 2020	April 27, 2020			https://ClinicalTrials.gov/show/NCT04362813
657	Interventional Studies | COVID-19	32	NCT04362813	Study of Efficacy and Safety of Canakinumab Treatment for CRS in Participants With COVID-19-induced Pneumonia	CAN-COVID	Not yet recruiting	Y	No Results Available				Number of patients with clinical response			All	18 Years				450		Interventional				April 30, 2020	October 5, 2020	October 5, 2020	April 27, 2020	April 27, 2020			https://ClinicalTrials.gov/show/NCT04362813
657	Interventional Studies | COVID-19	32	NCT04362813	Study of Efficacy and Safety of Canakinumab Treatment for CRS in Participants With COVID-19-induced Pneumonia	CAN-COVID	Not yet recruiting	Y	No Results Available				COVID-19-related death rate during the 4-week period after study treatment			All	18 Years				450		Interventional				April 30, 2020	October 5, 2020	October 5, 2020	April 27, 2020	April 27, 2020			https://ClinicalTrials.gov/show/NCT04362813
657	Interventional Studies | COVID-19	32	NCT04362813	Study of Efficacy and Safety of Canakinumab Treatment for CRS in Participants With COVID-19-induced Pneumonia	CAN-COVID	Not yet recruiting	Y	No Results Available				Ratio to baseline in the C-reactive protein (CRP)			All	18 Years				450		Interventional				April 30, 2020	October 5, 2020	October 5, 2020	April 27, 2020	April 27, 2020			https://ClinicalTrials.gov/show/NCT04362813
657	Interventional Studies | COVID-19	32	NCT04362813	Study of Efficacy and Safety of Canakinumab Treatment for CRS in Participants With COVID-19-induced Pneumonia	CAN-COVID	Not yet recruiting	Y	No Results Available				Ratio to baseline in the serum ferritin			All	18 Years				450		Interventional				April 30, 2020	October 5, 2020	October 5, 2020	April 27, 2020	April 27, 2020			https://ClinicalTrials.gov/show/NCT04362813
657	Interventional Studies | COVID-19	32	NCT04362813	Study of Efficacy and Safety of Canakinumab Treatment for CRS in Participants With COVID-19-induced Pneumonia	CAN-COVID	Not yet recruiting	Y	No Results Available				Ratio to baseline in the D-dimer			All	18 Years				450		Interventional				April 30, 2020	October 5, 2020	October 5, 2020	April 27, 2020	April 27, 2020			https://ClinicalTrials.gov/show/NCT04362813
657	Interventional Studies | COVID-19	32	NCT04362813	Study of Efficacy and Safety of Canakinumab Treatment for CRS in Participants With COVID-19-induced Pneumonia	CAN-COVID	Not yet recruiting	Y	No Results Available				Number of participants with Adverse Event (AE), serious adverse events (SAE), clinically significant changes in laboratory measures, and vital signs			All	18 Years				450		Interventional				April 30, 2020	October 5, 2020	October 5, 2020	April 27, 2020	April 27, 2020			https://ClinicalTrials.gov/show/NCT04362813
657	Interventional Studies | COVID-19	32	NCT04362813	Study of Efficacy and Safety of Canakinumab Treatment for CRS in Participants With COVID-19-induced Pneumonia	CAN-COVID	Not yet recruiting	Y	No Results Available					Novartis Pharmaceuticals	Novartis	All	18 Years				450		Interventional				April 30, 2020	October 5, 2020	October 5, 2020	April 27, 2020	April 27, 2020			https://ClinicalTrials.gov/show/NCT04362813
657	Interventional Studies | COVID-19	32	NCT04362813	Study of Efficacy and Safety of Canakinumab Treatment for CRS in Participants With COVID-19-induced Pneumonia	CAN-COVID	Not yet recruiting	Y	No Results Available							All	18 Years		Adult		450		Interventional				April 30, 2020	October 5, 2020	October 5, 2020	April 27, 2020	April 27, 2020			https://ClinicalTrials.gov/show/NCT04362813
657	Interventional Studies | COVID-19	32	NCT04362813	Study of Efficacy and Safety of Canakinumab Treatment for CRS in Participants With COVID-19-induced Pneumonia	CAN-COVID	Not yet recruiting	Y	No Results Available							All	18 Years		Older Adult		450		Interventional				April 30, 2020	October 5, 2020	October 5, 2020	April 27, 2020	April 27, 2020			https://ClinicalTrials.gov/show/NCT04362813
657	Interventional Studies | COVID-19	32	NCT04362813	Study of Efficacy and Safety of Canakinumab Treatment for CRS in Participants With COVID-19-induced Pneumonia	CAN-COVID	Not yet recruiting	Y	No Results Available							All	18 Years			Phase 3	450		Interventional				April 30, 2020	October 5, 2020	October 5, 2020	April 27, 2020	April 27, 2020			https://ClinicalTrials.gov/show/NCT04362813
657	Interventional Studies | COVID-19	32	NCT04362813	Study of Efficacy and Safety of Canakinumab Treatment for CRS in Participants With COVID-19-induced Pneumonia	CAN-COVID	Not yet recruiting	Y	No Results Available							All	18 Years				450	Industry	Interventional				April 30, 2020	October 5, 2020	October 5, 2020	April 27, 2020	April 27, 2020			https://ClinicalTrials.gov/show/NCT04362813
657	Interventional Studies | COVID-19	32	NCT04362813	Study of Efficacy and Safety of Canakinumab Treatment for CRS in Participants With COVID-19-induced Pneumonia	CAN-COVID	Not yet recruiting	Y	No Results Available							All	18 Years				450		Interventional		Allocation: Randomized		April 30, 2020	October 5, 2020	October 5, 2020	April 27, 2020	April 27, 2020			https://ClinicalTrials.gov/show/NCT04362813
657	Interventional Studies | COVID-19	32	NCT04362813	Study of Efficacy and Safety of Canakinumab Treatment for CRS in Participants With COVID-19-induced Pneumonia	CAN-COVID	Not yet recruiting	Y	No Results Available							All	18 Years				450		Interventional		Intervention Model: Parallel Assignment		April 30, 2020	October 5, 2020	October 5, 2020	April 27, 2020	April 27, 2020			https://ClinicalTrials.gov/show/NCT04362813
657	Interventional Studies | COVID-19	32	NCT04362813	Study of Efficacy and Safety of Canakinumab Treatment for CRS in Participants With COVID-19-induced Pneumonia	CAN-COVID	Not yet recruiting	Y	No Results Available							All	18 Years				450		Interventional		Masking: Double (Participant, Investigator)		April 30, 2020	October 5, 2020	October 5, 2020	April 27, 2020	April 27, 2020			https://ClinicalTrials.gov/show/NCT04362813
657	Interventional Studies | COVID-19	32	NCT04362813	Study of Efficacy and Safety of Canakinumab Treatment for CRS in Participants With COVID-19-induced Pneumonia	CAN-COVID	Not yet recruiting	Y	No Results Available							All	18 Years				450		Interventional		Primary Purpose: Treatment		April 30, 2020	October 5, 2020	October 5, 2020	April 27, 2020	April 27, 2020			https://ClinicalTrials.gov/show/NCT04362813
657	Interventional Studies | COVID-19	32	NCT04362813	Study of Efficacy and Safety of Canakinumab Treatment for CRS in Participants With COVID-19-induced Pneumonia	CAN-COVID	Not yet recruiting	Y	No Results Available							All	18 Years				450		Interventional			CACZ885D2310	April 30, 2020	October 5, 2020	October 5, 2020	April 27, 2020	April 27, 2020			https://ClinicalTrials.gov/show/NCT04362813
657	Interventional Studies | COVID-19	32	NCT04362813	Study of Efficacy and Safety of Canakinumab Treatment for CRS in Participants With COVID-19-induced Pneumonia	CAN-COVID	Not yet recruiting	Y	No Results Available							All	18 Years				450		Interventional			2020-001370-30	April 30, 2020	October 5, 2020	October 5, 2020	April 27, 2020	April 27, 2020			https://ClinicalTrials.gov/show/NCT04362813
657	Interventional Studies | COVID-19	32	NCT04362813	Study of Efficacy and Safety of Canakinumab Treatment for CRS in Participants With COVID-19-induced Pneumonia	CAN-COVID	Not yet recruiting	Y	No Results Available							All	18 Years				450		Interventional				April 30, 2020	October 5, 2020	October 5, 2020	April 27, 2020	April 27, 2020			https://ClinicalTrials.gov/show/NCT04362813
657	Interventional Studies | COVID-19	33	NCT04354389	DAS181 for STOP COVID-19		Not yet recruiting	Y	No Results Available	COVID-19						All	18 Years				82		Interventional				April 25, 2020	June 30, 2020	July 31, 2020	April 21, 2020	April 22, 2020			https://ClinicalTrials.gov/show/NCT04354389
657	Interventional Studies | COVID-19	33	NCT04354389	DAS181 for STOP COVID-19		Not yet recruiting	Y	No Results Available		DAS181	Drug				All	18 Years				82		Interventional				April 25, 2020	June 30, 2020	July 31, 2020	April 21, 2020	April 22, 2020			https://ClinicalTrials.gov/show/NCT04354389
657	Interventional Studies | COVID-19	33	NCT04354389	DAS181 for STOP COVID-19		Not yet recruiting	Y	No Results Available		Placebo	Drug				All	18 Years				82		Interventional				April 25, 2020	June 30, 2020	July 31, 2020	April 21, 2020	April 22, 2020			https://ClinicalTrials.gov/show/NCT04354389
657	Interventional Studies | COVID-19	33	NCT04354389	DAS181 for STOP COVID-19		Not yet recruiting	Y	No Results Available				COVID-19 Clinical Status Scale (CCSS)			All	18 Years				82		Interventional				April 25, 2020	June 30, 2020	July 31, 2020	April 21, 2020	April 22, 2020			https://ClinicalTrials.gov/show/NCT04354389
657	Interventional Studies | COVID-19	33	NCT04354389	DAS181 for STOP COVID-19		Not yet recruiting	Y	No Results Available				Clinical Status Scale			All	18 Years				82		Interventional				April 25, 2020	June 30, 2020	July 31, 2020	April 21, 2020	April 22, 2020			https://ClinicalTrials.gov/show/NCT04354389
657	Interventional Studies | COVID-19	33	NCT04354389	DAS181 for STOP COVID-19		Not yet recruiting	Y	No Results Available				Return To Room Air (RTRA)			All	18 Years				82		Interventional				April 25, 2020	June 30, 2020	July 31, 2020	April 21, 2020	April 22, 2020			https://ClinicalTrials.gov/show/NCT04354389
657	Interventional Studies | COVID-19	33	NCT04354389	DAS181 for STOP COVID-19		Not yet recruiting	Y	No Results Available				Death (all cause)			All	18 Years				82		Interventional				April 25, 2020	June 30, 2020	July 31, 2020	April 21, 2020	April 22, 2020			https://ClinicalTrials.gov/show/NCT04354389
657	Interventional Studies | COVID-19	33	NCT04354389	DAS181 for STOP COVID-19		Not yet recruiting	Y	No Results Available				SARS-CoV-2 RNA undetectable			All	18 Years				82		Interventional				April 25, 2020	June 30, 2020	July 31, 2020	April 21, 2020	April 22, 2020			https://ClinicalTrials.gov/show/NCT04354389
657	Interventional Studies | COVID-19	33	NCT04354389	DAS181 for STOP COVID-19		Not yet recruiting	Y	No Results Available				Percent of subjects discharged			All	18 Years				82		Interventional				April 25, 2020	June 30, 2020	July 31, 2020	April 21, 2020	April 22, 2020			https://ClinicalTrials.gov/show/NCT04354389
657	Interventional Studies | COVID-19	33	NCT04354389	DAS181 for STOP COVID-19		Not yet recruiting	Y	No Results Available					Ansun Biopharma, Inc.		All	18 Years				82		Interventional				April 25, 2020	June 30, 2020	July 31, 2020	April 21, 2020	April 22, 2020			https://ClinicalTrials.gov/show/NCT04354389
657	Interventional Studies | COVID-19	33	NCT04354389	DAS181 for STOP COVID-19		Not yet recruiting	Y	No Results Available							All	18 Years		Adult		82		Interventional				April 25, 2020	June 30, 2020	July 31, 2020	April 21, 2020	April 22, 2020			https://ClinicalTrials.gov/show/NCT04354389
657	Interventional Studies | COVID-19	33	NCT04354389	DAS181 for STOP COVID-19		Not yet recruiting	Y	No Results Available							All	18 Years		Older Adult		82		Interventional				April 25, 2020	June 30, 2020	July 31, 2020	April 21, 2020	April 22, 2020			https://ClinicalTrials.gov/show/NCT04354389
657	Interventional Studies | COVID-19	33	NCT04354389	DAS181 for STOP COVID-19		Not yet recruiting	Y	No Results Available							All	18 Years			Phase 2	82		Interventional				April 25, 2020	June 30, 2020	July 31, 2020	April 21, 2020	April 22, 2020			https://ClinicalTrials.gov/show/NCT04354389
657	Interventional Studies | COVID-19	33	NCT04354389	DAS181 for STOP COVID-19		Not yet recruiting	Y	No Results Available							All	18 Years			Phase 3	82		Interventional				April 25, 2020	June 30, 2020	July 31, 2020	April 21, 2020	April 22, 2020			https://ClinicalTrials.gov/show/NCT04354389
657	Interventional Studies | COVID-19	33	NCT04354389	DAS181 for STOP COVID-19		Not yet recruiting	Y	No Results Available							All	18 Years				82	Industry	Interventional				April 25, 2020	June 30, 2020	July 31, 2020	April 21, 2020	April 22, 2020			https://ClinicalTrials.gov/show/NCT04354389
657	Interventional Studies | COVID-19	33	NCT04354389	DAS181 for STOP COVID-19		Not yet recruiting	Y	No Results Available							All	18 Years				82		Interventional		Allocation: Randomized		April 25, 2020	June 30, 2020	July 31, 2020	April 21, 2020	April 22, 2020			https://ClinicalTrials.gov/show/NCT04354389
657	Interventional Studies | COVID-19	33	NCT04354389	DAS181 for STOP COVID-19		Not yet recruiting	Y	No Results Available							All	18 Years				82		Interventional		Intervention Model: Parallel Assignment		April 25, 2020	June 30, 2020	July 31, 2020	April 21, 2020	April 22, 2020			https://ClinicalTrials.gov/show/NCT04354389
657	Interventional Studies | COVID-19	33	NCT04354389	DAS181 for STOP COVID-19		Not yet recruiting	Y	No Results Available							All	18 Years				82		Interventional		Masking: Triple (Participant, Care Provider, Investigator)		April 25, 2020	June 30, 2020	July 31, 2020	April 21, 2020	April 22, 2020			https://ClinicalTrials.gov/show/NCT04354389
657	Interventional Studies | COVID-19	33	NCT04354389	DAS181 for STOP COVID-19		Not yet recruiting	Y	No Results Available							All	18 Years				82		Interventional		Primary Purpose: Treatment		April 25, 2020	June 30, 2020	July 31, 2020	April 21, 2020	April 22, 2020			https://ClinicalTrials.gov/show/NCT04354389
657	Interventional Studies | COVID-19	33	NCT04354389	DAS181 for STOP COVID-19		Not yet recruiting	Y	No Results Available							All	18 Years				82		Interventional			DAS181-3-02-EU	April 25, 2020	June 30, 2020	July 31, 2020	April 21, 2020	April 22, 2020			https://ClinicalTrials.gov/show/NCT04354389
657	Interventional Studies | COVID-19	33	NCT04354389	DAS181 for STOP COVID-19		Not yet recruiting	Y	No Results Available							All	18 Years				82		Interventional			2020-001874-30	April 25, 2020	June 30, 2020	July 31, 2020	April 21, 2020	April 22, 2020			https://ClinicalTrials.gov/show/NCT04354389
657	Interventional Studies | COVID-19	33	NCT04354389	DAS181 for STOP COVID-19		Not yet recruiting	Y	No Results Available							All	18 Years				82		Interventional				April 25, 2020	June 30, 2020	July 31, 2020	April 21, 2020	April 22, 2020	Fondazione IRCCS Ca' Granda - Ospedale Maggiore Policlinico, Milano, Italy		https://ClinicalTrials.gov/show/NCT04354389
657	Interventional Studies | COVID-19	33	NCT04354389	DAS181 for STOP COVID-19		Not yet recruiting	Y	No Results Available							All	18 Years				82		Interventional				April 25, 2020	June 30, 2020	July 31, 2020	April 21, 2020	April 22, 2020	A.O.U Policlinico Di Modena, Modena, Italy		https://ClinicalTrials.gov/show/NCT04354389
657	Interventional Studies | COVID-19	34	NCT04361916	Home Care for Patients With COVID-19: Active Monitoring in Two Italian Health Units (Casale Monferrato and Torino)	Mon-Covid	Recruiting	Y	No Results Available	COVID-19						All	18 Years				425		Interventional				April 21, 2020	October 31, 2020	December 31, 2020	April 24, 2020	April 24, 2020			https://ClinicalTrials.gov/show/NCT04361916
657	Interventional Studies | COVID-19	34	NCT04361916	Home Care for Patients With COVID-19: Active Monitoring in Two Italian Health Units (Casale Monferrato and Torino)	Mon-Covid	Recruiting	Y	No Results Available		home care monitoring	Other				All	18 Years				425		Interventional				April 21, 2020	October 31, 2020	December 31, 2020	April 24, 2020	April 24, 2020			https://ClinicalTrials.gov/show/NCT04361916
657	Interventional Studies | COVID-19	34	NCT04361916	Home Care for Patients With COVID-19: Active Monitoring in Two Italian Health Units (Casale Monferrato and Torino)	Mon-Covid	Recruiting	Y	No Results Available				SpO2			All	18 Years				425		Interventional				April 21, 2020	October 31, 2020	December 31, 2020	April 24, 2020	April 24, 2020			https://ClinicalTrials.gov/show/NCT04361916
657	Interventional Studies | COVID-19	34	NCT04361916	Home Care for Patients With COVID-19: Active Monitoring in Two Italian Health Units (Casale Monferrato and Torino)	Mon-Covid	Recruiting	Y	No Results Available				in-hospital mortality			All	18 Years				425		Interventional				April 21, 2020	October 31, 2020	December 31, 2020	April 24, 2020	April 24, 2020			https://ClinicalTrials.gov/show/NCT04361916
657	Interventional Studies | COVID-19	34	NCT04361916	Home Care for Patients With COVID-19: Active Monitoring in Two Italian Health Units (Casale Monferrato and Torino)	Mon-Covid	Recruiting	Y	No Results Available				need of intubation			All	18 Years				425		Interventional				April 21, 2020	October 31, 2020	December 31, 2020	April 24, 2020	April 24, 2020			https://ClinicalTrials.gov/show/NCT04361916
657	Interventional Studies | COVID-19	34	NCT04361916	Home Care for Patients With COVID-19: Active Monitoring in Two Italian Health Units (Casale Monferrato and Torino)	Mon-Covid	Recruiting	Y	No Results Available				feasibility of active monitoring			All	18 Years				425		Interventional				April 21, 2020	October 31, 2020	December 31, 2020	April 24, 2020	April 24, 2020			https://ClinicalTrials.gov/show/NCT04361916
657	Interventional Studies | COVID-19	34	NCT04361916	Home Care for Patients With COVID-19: Active Monitoring in Two Italian Health Units (Casale Monferrato and Torino)	Mon-Covid	Recruiting	Y	No Results Available					Mario Negri Institute for Pharmacological Research		All	18 Years				425		Interventional				April 21, 2020	October 31, 2020	December 31, 2020	April 24, 2020	April 24, 2020			https://ClinicalTrials.gov/show/NCT04361916
657	Interventional Studies | COVID-19	34	NCT04361916	Home Care for Patients With COVID-19: Active Monitoring in Two Italian Health Units (Casale Monferrato and Torino)	Mon-Covid	Recruiting	Y	No Results Available							All	18 Years		Adult		425		Interventional				April 21, 2020	October 31, 2020	December 31, 2020	April 24, 2020	April 24, 2020			https://ClinicalTrials.gov/show/NCT04361916
657	Interventional Studies | COVID-19	34	NCT04361916	Home Care for Patients With COVID-19: Active Monitoring in Two Italian Health Units (Casale Monferrato and Torino)	Mon-Covid	Recruiting	Y	No Results Available							All	18 Years		Older Adult		425		Interventional				April 21, 2020	October 31, 2020	December 31, 2020	April 24, 2020	April 24, 2020			https://ClinicalTrials.gov/show/NCT04361916
657	Interventional Studies | COVID-19	34	NCT04361916	Home Care for Patients With COVID-19: Active Monitoring in Two Italian Health Units (Casale Monferrato and Torino)	Mon-Covid	Recruiting	Y	No Results Available							All	18 Years			Not Applicable	425		Interventional				April 21, 2020	October 31, 2020	December 31, 2020	April 24, 2020	April 24, 2020			https://ClinicalTrials.gov/show/NCT04361916
657	Interventional Studies | COVID-19	34	NCT04361916	Home Care for Patients With COVID-19: Active Monitoring in Two Italian Health Units (Casale Monferrato and Torino)	Mon-Covid	Recruiting	Y	No Results Available							All	18 Years				425	Other	Interventional				April 21, 2020	October 31, 2020	December 31, 2020	April 24, 2020	April 24, 2020			https://ClinicalTrials.gov/show/NCT04361916
657	Interventional Studies | COVID-19	34	NCT04361916	Home Care for Patients With COVID-19: Active Monitoring in Two Italian Health Units (Casale Monferrato and Torino)	Mon-Covid	Recruiting	Y	No Results Available							All	18 Years				425		Interventional		Intervention Model: Single Group Assignment		April 21, 2020	October 31, 2020	December 31, 2020	April 24, 2020	April 24, 2020			https://ClinicalTrials.gov/show/NCT04361916
657	Interventional Studies | COVID-19	34	NCT04361916	Home Care for Patients With COVID-19: Active Monitoring in Two Italian Health Units (Casale Monferrato and Torino)	Mon-Covid	Recruiting	Y	No Results Available							All	18 Years				425		Interventional		Masking: None (Open Label)		April 21, 2020	October 31, 2020	December 31, 2020	April 24, 2020	April 24, 2020			https://ClinicalTrials.gov/show/NCT04361916
657	Interventional Studies | COVID-19	34	NCT04361916	Home Care for Patients With COVID-19: Active Monitoring in Two Italian Health Units (Casale Monferrato and Torino)	Mon-Covid	Recruiting	Y	No Results Available							All	18 Years				425		Interventional		Primary Purpose: Health Services Research		April 21, 2020	October 31, 2020	December 31, 2020	April 24, 2020	April 24, 2020			https://ClinicalTrials.gov/show/NCT04361916
657	Interventional Studies | COVID-19	34	NCT04361916	Home Care for Patients With COVID-19: Active Monitoring in Two Italian Health Units (Casale Monferrato and Torino)	Mon-Covid	Recruiting	Y	No Results Available							All	18 Years				425		Interventional			Mon-Covid	April 21, 2020	October 31, 2020	December 31, 2020	April 24, 2020	April 24, 2020			https://ClinicalTrials.gov/show/NCT04361916
657	Interventional Studies | COVID-19	34	NCT04361916	Home Care for Patients With COVID-19: Active Monitoring in Two Italian Health Units (Casale Monferrato and Torino)	Mon-Covid	Recruiting	Y	No Results Available							All	18 Years				425		Interventional				April 21, 2020	October 31, 2020	December 31, 2020	April 24, 2020	April 24, 2020	Asl Alessandria, Casale Monferrato, Alessandria, Italy		https://ClinicalTrials.gov/show/NCT04361916
657	Interventional Studies | COVID-19	35	NCT04324996	A Phase I/II Study of Universal Off-the-shelf NKG2D-ACE2 CAR-NK Cells for Therapy of COVID-19		Recruiting	Y	No Results Available	COVID-19						All	18 Years				90		Interventional				March 21, 2020	May 31, 2020	September 30, 2020	March 27, 2020	March 27, 2020			https://ClinicalTrials.gov/show/NCT04324996
657	Interventional Studies | COVID-19	35	NCT04324996	A Phase I/II Study of Universal Off-the-shelf NKG2D-ACE2 CAR-NK Cells for Therapy of COVID-19		Recruiting	Y	No Results Available		NK cells,IL15-NK cells,NKG2D CAR-NK cells,ACE2 CAR-NK cells,NKG2D-ACE2 CAR-NK cells	Biological				All	18 Years				90		Interventional				March 21, 2020	May 31, 2020	September 30, 2020	March 27, 2020	March 27, 2020			https://ClinicalTrials.gov/show/NCT04324996
657	Interventional Studies | COVID-19	35	NCT04324996	A Phase I/II Study of Universal Off-the-shelf NKG2D-ACE2 CAR-NK Cells for Therapy of COVID-19		Recruiting	Y	No Results Available				Clinical response			All	18 Years				90		Interventional				March 21, 2020	May 31, 2020	September 30, 2020	March 27, 2020	March 27, 2020			https://ClinicalTrials.gov/show/NCT04324996
657	Interventional Studies | COVID-19	35	NCT04324996	A Phase I/II Study of Universal Off-the-shelf NKG2D-ACE2 CAR-NK Cells for Therapy of COVID-19		Recruiting	Y	No Results Available				Side effects in the treatment group			All	18 Years				90		Interventional				March 21, 2020	May 31, 2020	September 30, 2020	March 27, 2020	March 27, 2020			https://ClinicalTrials.gov/show/NCT04324996
657	Interventional Studies | COVID-19	35	NCT04324996	A Phase I/II Study of Universal Off-the-shelf NKG2D-ACE2 CAR-NK Cells for Therapy of COVID-19		Recruiting	Y	No Results Available					Chongqing Public Health Medical Center	Chongqing Sidemu Biotechnology Technology Co.,Ltd.	All	18 Years				90		Interventional				March 21, 2020	May 31, 2020	September 30, 2020	March 27, 2020	March 27, 2020			https://ClinicalTrials.gov/show/NCT04324996
657	Interventional Studies | COVID-19	35	NCT04324996	A Phase I/II Study of Universal Off-the-shelf NKG2D-ACE2 CAR-NK Cells for Therapy of COVID-19		Recruiting	Y	No Results Available							All	18 Years		Adult		90		Interventional				March 21, 2020	May 31, 2020	September 30, 2020	March 27, 2020	March 27, 2020			https://ClinicalTrials.gov/show/NCT04324996
657	Interventional Studies | COVID-19	35	NCT04324996	A Phase I/II Study of Universal Off-the-shelf NKG2D-ACE2 CAR-NK Cells for Therapy of COVID-19		Recruiting	Y	No Results Available							All	18 Years		Older Adult		90		Interventional				March 21, 2020	May 31, 2020	September 30, 2020	March 27, 2020	March 27, 2020			https://ClinicalTrials.gov/show/NCT04324996
657	Interventional Studies | COVID-19	35	NCT04324996	A Phase I/II Study of Universal Off-the-shelf NKG2D-ACE2 CAR-NK Cells for Therapy of COVID-19		Recruiting	Y	No Results Available							All	18 Years			Phase 1	90		Interventional				March 21, 2020	May 31, 2020	September 30, 2020	March 27, 2020	March 27, 2020			https://ClinicalTrials.gov/show/NCT04324996
657	Interventional Studies | COVID-19	35	NCT04324996	A Phase I/II Study of Universal Off-the-shelf NKG2D-ACE2 CAR-NK Cells for Therapy of COVID-19		Recruiting	Y	No Results Available							All	18 Years			Phase 2	90		Interventional				March 21, 2020	May 31, 2020	September 30, 2020	March 27, 2020	March 27, 2020			https://ClinicalTrials.gov/show/NCT04324996
657	Interventional Studies | COVID-19	35	NCT04324996	A Phase I/II Study of Universal Off-the-shelf NKG2D-ACE2 CAR-NK Cells for Therapy of COVID-19		Recruiting	Y	No Results Available							All	18 Years				90	Other	Interventional				March 21, 2020	May 31, 2020	September 30, 2020	March 27, 2020	March 27, 2020			https://ClinicalTrials.gov/show/NCT04324996
657	Interventional Studies | COVID-19	35	NCT04324996	A Phase I/II Study of Universal Off-the-shelf NKG2D-ACE2 CAR-NK Cells for Therapy of COVID-19		Recruiting	Y	No Results Available							All	18 Years				90		Interventional		Allocation: Randomized		March 21, 2020	May 31, 2020	September 30, 2020	March 27, 2020	March 27, 2020			https://ClinicalTrials.gov/show/NCT04324996
657	Interventional Studies | COVID-19	35	NCT04324996	A Phase I/II Study of Universal Off-the-shelf NKG2D-ACE2 CAR-NK Cells for Therapy of COVID-19		Recruiting	Y	No Results Available							All	18 Years				90		Interventional		Intervention Model: Parallel Assignment		March 21, 2020	May 31, 2020	September 30, 2020	March 27, 2020	March 27, 2020			https://ClinicalTrials.gov/show/NCT04324996
657	Interventional Studies | COVID-19	35	NCT04324996	A Phase I/II Study of Universal Off-the-shelf NKG2D-ACE2 CAR-NK Cells for Therapy of COVID-19		Recruiting	Y	No Results Available							All	18 Years				90		Interventional		Masking: Quadruple (Participant, Care Provider, Investigator, Outcomes Assessor)		March 21, 2020	May 31, 2020	September 30, 2020	March 27, 2020	March 27, 2020			https://ClinicalTrials.gov/show/NCT04324996
657	Interventional Studies | COVID-19	35	NCT04324996	A Phase I/II Study of Universal Off-the-shelf NKG2D-ACE2 CAR-NK Cells for Therapy of COVID-19		Recruiting	Y	No Results Available							All	18 Years				90		Interventional		Primary Purpose: Treatment		March 21, 2020	May 31, 2020	September 30, 2020	March 27, 2020	March 27, 2020			https://ClinicalTrials.gov/show/NCT04324996
657	Interventional Studies | COVID-19	35	NCT04324996	A Phase I/II Study of Universal Off-the-shelf NKG2D-ACE2 CAR-NK Cells for Therapy of COVID-19		Recruiting	Y	No Results Available							All	18 Years				90		Interventional			ChongqingPublicHMC	March 21, 2020	May 31, 2020	September 30, 2020	March 27, 2020	March 27, 2020			https://ClinicalTrials.gov/show/NCT04324996
657	Interventional Studies | COVID-19	35	NCT04324996	A Phase I/II Study of Universal Off-the-shelf NKG2D-ACE2 CAR-NK Cells for Therapy of COVID-19		Recruiting	Y	No Results Available							All	18 Years				90		Interventional				March 21, 2020	May 31, 2020	September 30, 2020	March 27, 2020	March 27, 2020	Chongqing Public Health Medical Center, Chongqing, China		https://ClinicalTrials.gov/show/NCT04324996
657	Interventional Studies | COVID-19	36	NCT04362137	Phase 3 Randomized, Double-blind, Placebo-controlled Multi-center Study to Assess the Efficacy and Safety of Ruxolitinib in Patients With COVID-19 Associated Cytokine Storm (RUXCOVID)	RUXCOVID	Not yet recruiting	Y	No Results Available	COVID-19						All	12 Years				402		Interventional				April 30, 2020	June 29, 2020	June 29, 2020	April 24, 2020	April 24, 2020			https://ClinicalTrials.gov/show/NCT04362137
657	Interventional Studies | COVID-19	36	NCT04362137	Phase 3 Randomized, Double-blind, Placebo-controlled Multi-center Study to Assess the Efficacy and Safety of Ruxolitinib in Patients With COVID-19 Associated Cytokine Storm (RUXCOVID)	RUXCOVID	Not yet recruiting	Y	No Results Available		Ruxolitinib	Drug				All	12 Years				402		Interventional				April 30, 2020	June 29, 2020	June 29, 2020	April 24, 2020	April 24, 2020			https://ClinicalTrials.gov/show/NCT04362137
657	Interventional Studies | COVID-19	36	NCT04362137	Phase 3 Randomized, Double-blind, Placebo-controlled Multi-center Study to Assess the Efficacy and Safety of Ruxolitinib in Patients With COVID-19 Associated Cytokine Storm (RUXCOVID)	RUXCOVID	Not yet recruiting	Y	No Results Available		Placebo	Drug				All	12 Years				402		Interventional				April 30, 2020	June 29, 2020	June 29, 2020	April 24, 2020	April 24, 2020			https://ClinicalTrials.gov/show/NCT04362137
657	Interventional Studies | COVID-19	36	NCT04362137	Phase 3 Randomized, Double-blind, Placebo-controlled Multi-center Study to Assess the Efficacy and Safety of Ruxolitinib in Patients With COVID-19 Associated Cytokine Storm (RUXCOVID)	RUXCOVID	Not yet recruiting	Y	No Results Available				Proportion of patients who die, develop respiratory failure [require mechanical ventilation] or require intensive care unit (ICU) care			All	12 Years				402		Interventional				April 30, 2020	June 29, 2020	June 29, 2020	April 24, 2020	April 24, 2020			https://ClinicalTrials.gov/show/NCT04362137
657	Interventional Studies | COVID-19	36	NCT04362137	Phase 3 Randomized, Double-blind, Placebo-controlled Multi-center Study to Assess the Efficacy and Safety of Ruxolitinib in Patients With COVID-19 Associated Cytokine Storm (RUXCOVID)	RUXCOVID	Not yet recruiting	Y	No Results Available				Clinical status			All	12 Years				402		Interventional				April 30, 2020	June 29, 2020	June 29, 2020	April 24, 2020	April 24, 2020			https://ClinicalTrials.gov/show/NCT04362137
657	Interventional Studies | COVID-19	36	NCT04362137	Phase 3 Randomized, Double-blind, Placebo-controlled Multi-center Study to Assess the Efficacy and Safety of Ruxolitinib in Patients With COVID-19 Associated Cytokine Storm (RUXCOVID)	RUXCOVID	Not yet recruiting	Y	No Results Available				Percentage of patients with at least two-point improvement from baseline in clinical status			All	12 Years				402		Interventional				April 30, 2020	June 29, 2020	June 29, 2020	April 24, 2020	April 24, 2020			https://ClinicalTrials.gov/show/NCT04362137
657	Interventional Studies | COVID-19	36	NCT04362137	Phase 3 Randomized, Double-blind, Placebo-controlled Multi-center Study to Assess the Efficacy and Safety of Ruxolitinib in Patients With COVID-19 Associated Cytokine Storm (RUXCOVID)	RUXCOVID	Not yet recruiting	Y	No Results Available				Percentage of patients with at least one-point improvement from baseline in clinical status			All	12 Years				402		Interventional				April 30, 2020	June 29, 2020	June 29, 2020	April 24, 2020	April 24, 2020			https://ClinicalTrials.gov/show/NCT04362137
657	Interventional Studies | COVID-19	36	NCT04362137	Phase 3 Randomized, Double-blind, Placebo-controlled Multi-center Study to Assess the Efficacy and Safety of Ruxolitinib in Patients With COVID-19 Associated Cytokine Storm (RUXCOVID)	RUXCOVID	Not yet recruiting	Y	No Results Available				Percentage of patients with at least one-point deterioration from baseline in clinical status			All	12 Years				402		Interventional				April 30, 2020	June 29, 2020	June 29, 2020	April 24, 2020	April 24, 2020			https://ClinicalTrials.gov/show/NCT04362137
657	Interventional Studies | COVID-19	36	NCT04362137	Phase 3 Randomized, Double-blind, Placebo-controlled Multi-center Study to Assess the Efficacy and Safety of Ruxolitinib in Patients With COVID-19 Associated Cytokine Storm (RUXCOVID)	RUXCOVID	Not yet recruiting	Y	No Results Available				Time to improvement in clinical status			All	12 Years				402		Interventional				April 30, 2020	June 29, 2020	June 29, 2020	April 24, 2020	April 24, 2020			https://ClinicalTrials.gov/show/NCT04362137
657	Interventional Studies | COVID-19	36	NCT04362137	Phase 3 Randomized, Double-blind, Placebo-controlled Multi-center Study to Assess the Efficacy and Safety of Ruxolitinib in Patients With COVID-19 Associated Cytokine Storm (RUXCOVID)	RUXCOVID	Not yet recruiting	Y	No Results Available				Mean change from baseline in the clinical status			All	12 Years				402		Interventional				April 30, 2020	June 29, 2020	June 29, 2020	April 24, 2020	April 24, 2020			https://ClinicalTrials.gov/show/NCT04362137
657	Interventional Studies | COVID-19	36	NCT04362137	Phase 3 Randomized, Double-blind, Placebo-controlled Multi-center Study to Assess the Efficacy and Safety of Ruxolitinib in Patients With COVID-19 Associated Cytokine Storm (RUXCOVID)	RUXCOVID	Not yet recruiting	Y	No Results Available				Mortality rate			All	12 Years				402		Interventional				April 30, 2020	June 29, 2020	June 29, 2020	April 24, 2020	April 24, 2020			https://ClinicalTrials.gov/show/NCT04362137
657	Interventional Studies | COVID-19	36	NCT04362137	Phase 3 Randomized, Double-blind, Placebo-controlled Multi-center Study to Assess the Efficacy and Safety of Ruxolitinib in Patients With COVID-19 Associated Cytokine Storm (RUXCOVID)	RUXCOVID	Not yet recruiting	Y	No Results Available				Proportion of patients requiring mechanical ventilation			All	12 Years				402		Interventional				April 30, 2020	June 29, 2020	June 29, 2020	April 24, 2020	April 24, 2020			https://ClinicalTrials.gov/show/NCT04362137
657	Interventional Studies | COVID-19	36	NCT04362137	Phase 3 Randomized, Double-blind, Placebo-controlled Multi-center Study to Assess the Efficacy and Safety of Ruxolitinib in Patients With COVID-19 Associated Cytokine Storm (RUXCOVID)	RUXCOVID	Not yet recruiting	Y	No Results Available				Duration of hospitalization			All	12 Years				402		Interventional				April 30, 2020	June 29, 2020	June 29, 2020	April 24, 2020	April 24, 2020			https://ClinicalTrials.gov/show/NCT04362137
657	Interventional Studies | COVID-19	36	NCT04362137	Phase 3 Randomized, Double-blind, Placebo-controlled Multi-center Study to Assess the Efficacy and Safety of Ruxolitinib in Patients With COVID-19 Associated Cytokine Storm (RUXCOVID)	RUXCOVID	Not yet recruiting	Y	No Results Available				Time to discharge or to a NEWS2 score of ≤2			All	12 Years				402		Interventional				April 30, 2020	June 29, 2020	June 29, 2020	April 24, 2020	April 24, 2020			https://ClinicalTrials.gov/show/NCT04362137
657	Interventional Studies | COVID-19	36	NCT04362137	Phase 3 Randomized, Double-blind, Placebo-controlled Multi-center Study to Assess the Efficacy and Safety of Ruxolitinib in Patients With COVID-19 Associated Cytokine Storm (RUXCOVID)	RUXCOVID	Not yet recruiting	Y	No Results Available				Change from baseline in NEWS2 score			All	12 Years				402		Interventional				April 30, 2020	June 29, 2020	June 29, 2020	April 24, 2020	April 24, 2020			https://ClinicalTrials.gov/show/NCT04362137
657	Interventional Studies | COVID-19	36	NCT04362137	Phase 3 Randomized, Double-blind, Placebo-controlled Multi-center Study to Assess the Efficacy and Safety of Ruxolitinib in Patients With COVID-19 Associated Cytokine Storm (RUXCOVID)	RUXCOVID	Not yet recruiting	Y	No Results Available				Change from baseline in SpO2/FiO2 ratio.			All	12 Years				402		Interventional				April 30, 2020	June 29, 2020	June 29, 2020	April 24, 2020	April 24, 2020			https://ClinicalTrials.gov/show/NCT04362137
657	Interventional Studies | COVID-19	36	NCT04362137	Phase 3 Randomized, Double-blind, Placebo-controlled Multi-center Study to Assess the Efficacy and Safety of Ruxolitinib in Patients With COVID-19 Associated Cytokine Storm (RUXCOVID)	RUXCOVID	Not yet recruiting	Y	No Results Available				Proportion of patients with no oxygen therapy			All	12 Years				402		Interventional				April 30, 2020	June 29, 2020	June 29, 2020	April 24, 2020	April 24, 2020			https://ClinicalTrials.gov/show/NCT04362137
657	Interventional Studies | COVID-19	36	NCT04362137	Phase 3 Randomized, Double-blind, Placebo-controlled Multi-center Study to Assess the Efficacy and Safety of Ruxolitinib in Patients With COVID-19 Associated Cytokine Storm (RUXCOVID)	RUXCOVID	Not yet recruiting	Y	No Results Available					Novartis Pharmaceuticals	Incyte Corporation	All	12 Years				402		Interventional				April 30, 2020	June 29, 2020	June 29, 2020	April 24, 2020	April 24, 2020			https://ClinicalTrials.gov/show/NCT04362137
657	Interventional Studies | COVID-19	36	NCT04362137	Phase 3 Randomized, Double-blind, Placebo-controlled Multi-center Study to Assess the Efficacy and Safety of Ruxolitinib in Patients With COVID-19 Associated Cytokine Storm (RUXCOVID)	RUXCOVID	Not yet recruiting	Y	No Results Available					Novartis Pharmaceuticals	Novartis	All	12 Years				402		Interventional				April 30, 2020	June 29, 2020	June 29, 2020	April 24, 2020	April 24, 2020			https://ClinicalTrials.gov/show/NCT04362137
657	Interventional Studies | COVID-19	36	NCT04362137	Phase 3 Randomized, Double-blind, Placebo-controlled Multi-center Study to Assess the Efficacy and Safety of Ruxolitinib in Patients With COVID-19 Associated Cytokine Storm (RUXCOVID)	RUXCOVID	Not yet recruiting	Y	No Results Available							All	12 Years		Child		402		Interventional				April 30, 2020	June 29, 2020	June 29, 2020	April 24, 2020	April 24, 2020			https://ClinicalTrials.gov/show/NCT04362137
657	Interventional Studies | COVID-19	36	NCT04362137	Phase 3 Randomized, Double-blind, Placebo-controlled Multi-center Study to Assess the Efficacy and Safety of Ruxolitinib in Patients With COVID-19 Associated Cytokine Storm (RUXCOVID)	RUXCOVID	Not yet recruiting	Y	No Results Available							All	12 Years		Adult		402		Interventional				April 30, 2020	June 29, 2020	June 29, 2020	April 24, 2020	April 24, 2020			https://ClinicalTrials.gov/show/NCT04362137
657	Interventional Studies | COVID-19	36	NCT04362137	Phase 3 Randomized, Double-blind, Placebo-controlled Multi-center Study to Assess the Efficacy and Safety of Ruxolitinib in Patients With COVID-19 Associated Cytokine Storm (RUXCOVID)	RUXCOVID	Not yet recruiting	Y	No Results Available							All	12 Years		Older Adult		402		Interventional				April 30, 2020	June 29, 2020	June 29, 2020	April 24, 2020	April 24, 2020			https://ClinicalTrials.gov/show/NCT04362137
657	Interventional Studies | COVID-19	36	NCT04362137	Phase 3 Randomized, Double-blind, Placebo-controlled Multi-center Study to Assess the Efficacy and Safety of Ruxolitinib in Patients With COVID-19 Associated Cytokine Storm (RUXCOVID)	RUXCOVID	Not yet recruiting	Y	No Results Available							All	12 Years			Phase 3	402		Interventional				April 30, 2020	June 29, 2020	June 29, 2020	April 24, 2020	April 24, 2020			https://ClinicalTrials.gov/show/NCT04362137
657	Interventional Studies | COVID-19	36	NCT04362137	Phase 3 Randomized, Double-blind, Placebo-controlled Multi-center Study to Assess the Efficacy and Safety of Ruxolitinib in Patients With COVID-19 Associated Cytokine Storm (RUXCOVID)	RUXCOVID	Not yet recruiting	Y	No Results Available							All	12 Years				402	Industry	Interventional				April 30, 2020	June 29, 2020	June 29, 2020	April 24, 2020	April 24, 2020			https://ClinicalTrials.gov/show/NCT04362137
657	Interventional Studies | COVID-19	36	NCT04362137	Phase 3 Randomized, Double-blind, Placebo-controlled Multi-center Study to Assess the Efficacy and Safety of Ruxolitinib in Patients With COVID-19 Associated Cytokine Storm (RUXCOVID)	RUXCOVID	Not yet recruiting	Y	No Results Available							All	12 Years				402		Interventional		Allocation: Randomized		April 30, 2020	June 29, 2020	June 29, 2020	April 24, 2020	April 24, 2020			https://ClinicalTrials.gov/show/NCT04362137
657	Interventional Studies | COVID-19	36	NCT04362137	Phase 3 Randomized, Double-blind, Placebo-controlled Multi-center Study to Assess the Efficacy and Safety of Ruxolitinib in Patients With COVID-19 Associated Cytokine Storm (RUXCOVID)	RUXCOVID	Not yet recruiting	Y	No Results Available							All	12 Years				402		Interventional		Intervention Model: Parallel Assignment		April 30, 2020	June 29, 2020	June 29, 2020	April 24, 2020	April 24, 2020			https://ClinicalTrials.gov/show/NCT04362137
657	Interventional Studies | COVID-19	36	NCT04362137	Phase 3 Randomized, Double-blind, Placebo-controlled Multi-center Study to Assess the Efficacy and Safety of Ruxolitinib in Patients With COVID-19 Associated Cytokine Storm (RUXCOVID)	RUXCOVID	Not yet recruiting	Y	No Results Available							All	12 Years				402		Interventional		Masking: Double (Participant, Investigator)		April 30, 2020	June 29, 2020	June 29, 2020	April 24, 2020	April 24, 2020			https://ClinicalTrials.gov/show/NCT04362137
657	Interventional Studies | COVID-19	36	NCT04362137	Phase 3 Randomized, Double-blind, Placebo-controlled Multi-center Study to Assess the Efficacy and Safety of Ruxolitinib in Patients With COVID-19 Associated Cytokine Storm (RUXCOVID)	RUXCOVID	Not yet recruiting	Y	No Results Available							All	12 Years				402		Interventional		Primary Purpose: Treatment		April 30, 2020	June 29, 2020	June 29, 2020	April 24, 2020	April 24, 2020			https://ClinicalTrials.gov/show/NCT04362137
657	Interventional Studies | COVID-19	36	NCT04362137	Phase 3 Randomized, Double-blind, Placebo-controlled Multi-center Study to Assess the Efficacy and Safety of Ruxolitinib in Patients With COVID-19 Associated Cytokine Storm (RUXCOVID)	RUXCOVID	Not yet recruiting	Y	No Results Available							All	12 Years				402		Interventional			CINC424J12301	April 30, 2020	June 29, 2020	June 29, 2020	April 24, 2020	April 24, 2020			https://ClinicalTrials.gov/show/NCT04362137
657	Interventional Studies | COVID-19	36	NCT04362137	Phase 3 Randomized, Double-blind, Placebo-controlled Multi-center Study to Assess the Efficacy and Safety of Ruxolitinib in Patients With COVID-19 Associated Cytokine Storm (RUXCOVID)	RUXCOVID	Not yet recruiting	Y	No Results Available							All	12 Years				402		Interventional			INCB 18424-368	April 30, 2020	June 29, 2020	June 29, 2020	April 24, 2020	April 24, 2020			https://ClinicalTrials.gov/show/NCT04362137
657	Interventional Studies | COVID-19	36	NCT04362137	Phase 3 Randomized, Double-blind, Placebo-controlled Multi-center Study to Assess the Efficacy and Safety of Ruxolitinib in Patients With COVID-19 Associated Cytokine Storm (RUXCOVID)	RUXCOVID	Not yet recruiting	Y	No Results Available							All	12 Years				402		Interventional			2020-001662-11	April 30, 2020	June 29, 2020	June 29, 2020	April 24, 2020	April 24, 2020			https://ClinicalTrials.gov/show/NCT04362137
657	Interventional Studies | COVID-19	36	NCT04362137	Phase 3 Randomized, Double-blind, Placebo-controlled Multi-center Study to Assess the Efficacy and Safety of Ruxolitinib in Patients With COVID-19 Associated Cytokine Storm (RUXCOVID)	RUXCOVID	Not yet recruiting	Y	No Results Available							All	12 Years				402		Interventional				April 30, 2020	June 29, 2020	June 29, 2020	April 24, 2020	April 24, 2020			https://ClinicalTrials.gov/show/NCT04362137
657	Interventional Studies | COVID-19	37	NCT04348071	Safety and Efficacy of Ruxolitinib for COVID-19		Not yet recruiting	Y	No Results Available	COVID-19						All	18 Years	89 Years			80		Interventional				April 2020	August 2020	October 2020	April 15, 2020	April 17, 2020			https://ClinicalTrials.gov/show/NCT04348071
657	Interventional Studies | COVID-19	37	NCT04348071	Safety and Efficacy of Ruxolitinib for COVID-19		Not yet recruiting	Y	No Results Available		Ruxolitinib	Drug				All	18 Years	89 Years			80		Interventional				April 2020	August 2020	October 2020	April 15, 2020	April 17, 2020			https://ClinicalTrials.gov/show/NCT04348071
657	Interventional Studies | COVID-19	37	NCT04348071	Safety and Efficacy of Ruxolitinib for COVID-19		Not yet recruiting	Y	No Results Available				Phase 2: Cumulative incidence of Grade 3 and 4 adverse events (AEs)			All	18 Years	89 Years			80		Interventional				April 2020	August 2020	October 2020	April 15, 2020	April 17, 2020			https://ClinicalTrials.gov/show/NCT04348071
657	Interventional Studies | COVID-19	37	NCT04348071	Safety and Efficacy of Ruxolitinib for COVID-19		Not yet recruiting	Y	No Results Available				Phase 2: Cumulative incidence of serious adverse events (SAEs)			All	18 Years	89 Years			80		Interventional				April 2020	August 2020	October 2020	April 15, 2020	April 17, 2020			https://ClinicalTrials.gov/show/NCT04348071
657	Interventional Studies | COVID-19	37	NCT04348071	Safety and Efficacy of Ruxolitinib for COVID-19		Not yet recruiting	Y	No Results Available				Phase 2: Changes in white blood cell count (CBC) through Day 15			All	18 Years	89 Years			80		Interventional				April 2020	August 2020	October 2020	April 15, 2020	April 17, 2020			https://ClinicalTrials.gov/show/NCT04348071
657	Interventional Studies | COVID-19	37	NCT04348071	Safety and Efficacy of Ruxolitinib for COVID-19		Not yet recruiting	Y	No Results Available				Phase 2: Changes in hemoglobin through Day 15			All	18 Years	89 Years			80		Interventional				April 2020	August 2020	October 2020	April 15, 2020	April 17, 2020			https://ClinicalTrials.gov/show/NCT04348071
657	Interventional Studies | COVID-19	37	NCT04348071	Safety and Efficacy of Ruxolitinib for COVID-19		Not yet recruiting	Y	No Results Available				Phase 2: Changes in platelets through Day 15			All	18 Years	89 Years			80		Interventional				April 2020	August 2020	October 2020	April 15, 2020	April 17, 2020			https://ClinicalTrials.gov/show/NCT04348071
657	Interventional Studies | COVID-19	37	NCT04348071	Safety and Efficacy of Ruxolitinib for COVID-19		Not yet recruiting	Y	No Results Available				Phase 2: Changes in creatinine through Day 15			All	18 Years	89 Years			80		Interventional				April 2020	August 2020	October 2020	April 15, 2020	April 17, 2020			https://ClinicalTrials.gov/show/NCT04348071
657	Interventional Studies | COVID-19	37	NCT04348071	Safety and Efficacy of Ruxolitinib for COVID-19		Not yet recruiting	Y	No Results Available				Phase 2: Changes in glucose through Day 15			All	18 Years	89 Years			80		Interventional				April 2020	August 2020	October 2020	April 15, 2020	April 17, 2020			https://ClinicalTrials.gov/show/NCT04348071
657	Interventional Studies | COVID-19	37	NCT04348071	Safety and Efficacy of Ruxolitinib for COVID-19		Not yet recruiting	Y	No Results Available				Phase 2: Changes in prothrombin time (PT) through Day 15			All	18 Years	89 Years			80		Interventional				April 2020	August 2020	October 2020	April 15, 2020	April 17, 2020			https://ClinicalTrials.gov/show/NCT04348071
657	Interventional Studies | COVID-19	37	NCT04348071	Safety and Efficacy of Ruxolitinib for COVID-19		Not yet recruiting	Y	No Results Available				Phase 2: Changes in total bilirubin through Day 15			All	18 Years	89 Years			80		Interventional				April 2020	August 2020	October 2020	April 15, 2020	April 17, 2020			https://ClinicalTrials.gov/show/NCT04348071
657	Interventional Studies | COVID-19	37	NCT04348071	Safety and Efficacy of Ruxolitinib for COVID-19		Not yet recruiting	Y	No Results Available				Phase 2: Changes in ALT through Day 15			All	18 Years	89 Years			80		Interventional				April 2020	August 2020	October 2020	April 15, 2020	April 17, 2020			https://ClinicalTrials.gov/show/NCT04348071
657	Interventional Studies | COVID-19	37	NCT04348071	Safety and Efficacy of Ruxolitinib for COVID-19		Not yet recruiting	Y	No Results Available				Phase 2: Changes in AST through Day 15			All	18 Years	89 Years			80		Interventional				April 2020	August 2020	October 2020	April 15, 2020	April 17, 2020			https://ClinicalTrials.gov/show/NCT04348071
657	Interventional Studies | COVID-19	37	NCT04348071	Safety and Efficacy of Ruxolitinib for COVID-19		Not yet recruiting	Y	No Results Available				Phase 2: Changes in white blood cell count (CBC) through End of Study (EOS)			All	18 Years	89 Years			80		Interventional				April 2020	August 2020	October 2020	April 15, 2020	April 17, 2020			https://ClinicalTrials.gov/show/NCT04348071
657	Interventional Studies | COVID-19	37	NCT04348071	Safety and Efficacy of Ruxolitinib for COVID-19		Not yet recruiting	Y	No Results Available				Phase 2: Changes in hemoglobin through End of Study (EOS)			All	18 Years	89 Years			80		Interventional				April 2020	August 2020	October 2020	April 15, 2020	April 17, 2020			https://ClinicalTrials.gov/show/NCT04348071
657	Interventional Studies | COVID-19	37	NCT04348071	Safety and Efficacy of Ruxolitinib for COVID-19		Not yet recruiting	Y	No Results Available				Phase 2: Changes in platelets through End of Study (EOS)			All	18 Years	89 Years			80		Interventional				April 2020	August 2020	October 2020	April 15, 2020	April 17, 2020			https://ClinicalTrials.gov/show/NCT04348071
657	Interventional Studies | COVID-19	37	NCT04348071	Safety and Efficacy of Ruxolitinib for COVID-19		Not yet recruiting	Y	No Results Available				Phase 2: Changes in creatinine through End of Study (EOS)			All	18 Years	89 Years			80		Interventional				April 2020	August 2020	October 2020	April 15, 2020	April 17, 2020			https://ClinicalTrials.gov/show/NCT04348071
657	Interventional Studies | COVID-19	37	NCT04348071	Safety and Efficacy of Ruxolitinib for COVID-19		Not yet recruiting	Y	No Results Available				Phase 2: Changes in glucose through End of Study (EOS)			All	18 Years	89 Years			80		Interventional				April 2020	August 2020	October 2020	April 15, 2020	April 17, 2020			https://ClinicalTrials.gov/show/NCT04348071
657	Interventional Studies | COVID-19	37	NCT04348071	Safety and Efficacy of Ruxolitinib for COVID-19		Not yet recruiting	Y	No Results Available				Phase 2: Changes in prothrombin time (PT) though End of Study (EOS)			All	18 Years	89 Years			80		Interventional				April 2020	August 2020	October 2020	April 15, 2020	April 17, 2020			https://ClinicalTrials.gov/show/NCT04348071
657	Interventional Studies | COVID-19	37	NCT04348071	Safety and Efficacy of Ruxolitinib for COVID-19		Not yet recruiting	Y	No Results Available				Phase 2: Changes in total bilirubin through End of Study (EOS)			All	18 Years	89 Years			80		Interventional				April 2020	August 2020	October 2020	April 15, 2020	April 17, 2020			https://ClinicalTrials.gov/show/NCT04348071
657	Interventional Studies | COVID-19	37	NCT04348071	Safety and Efficacy of Ruxolitinib for COVID-19		Not yet recruiting	Y	No Results Available				Phase 2: Changes in ALT through End of Study (EOS)			All	18 Years	89 Years			80		Interventional				April 2020	August 2020	October 2020	April 15, 2020	April 17, 2020			https://ClinicalTrials.gov/show/NCT04348071
657	Interventional Studies | COVID-19	37	NCT04348071	Safety and Efficacy of Ruxolitinib for COVID-19		Not yet recruiting	Y	No Results Available				Phase 2: Changes in AST through End of Study (EOS)			All	18 Years	89 Years			80		Interventional				April 2020	August 2020	October 2020	April 15, 2020	April 17, 2020			https://ClinicalTrials.gov/show/NCT04348071
657	Interventional Studies | COVID-19	37	NCT04348071	Safety and Efficacy of Ruxolitinib for COVID-19		Not yet recruiting	Y	No Results Available				Phase 3: Percentage of patients reporting each severity on an 8-point ordinal scale at Day 15			All	18 Years	89 Years			80		Interventional				April 2020	August 2020	October 2020	April 15, 2020	April 17, 2020			https://ClinicalTrials.gov/show/NCT04348071
657	Interventional Studies | COVID-19	37	NCT04348071	Safety and Efficacy of Ruxolitinib for COVID-19		Not yet recruiting	Y	No Results Available				Phase 2: Change in the 8-point ordinal scale			All	18 Years	89 Years			80		Interventional				April 2020	August 2020	October 2020	April 15, 2020	April 17, 2020			https://ClinicalTrials.gov/show/NCT04348071
657	Interventional Studies | COVID-19	37	NCT04348071	Safety and Efficacy of Ruxolitinib for COVID-19		Not yet recruiting	Y	No Results Available				Phase 2: Change in National Early Warning Score (NEWS)			All	18 Years	89 Years			80		Interventional				April 2020	August 2020	October 2020	April 15, 2020	April 17, 2020			https://ClinicalTrials.gov/show/NCT04348071
657	Interventional Studies | COVID-19	37	NCT04348071	Safety and Efficacy of Ruxolitinib for COVID-19		Not yet recruiting	Y	No Results Available				Phase 3: Change in the 8-point ordinal scale			All	18 Years	89 Years			80		Interventional				April 2020	August 2020	October 2020	April 15, 2020	April 17, 2020			https://ClinicalTrials.gov/show/NCT04348071
657	Interventional Studies | COVID-19	37	NCT04348071	Safety and Efficacy of Ruxolitinib for COVID-19		Not yet recruiting	Y	No Results Available				Phase 3: Change in National Early Warning Score (NEWS)			All	18 Years	89 Years			80		Interventional				April 2020	August 2020	October 2020	April 15, 2020	April 17, 2020			https://ClinicalTrials.gov/show/NCT04348071
657	Interventional Studies | COVID-19	37	NCT04348071	Safety and Efficacy of Ruxolitinib for COVID-19		Not yet recruiting	Y	No Results Available				Phase 3: Time to an improvement of one category using the 8-point ordinal scale			All	18 Years	89 Years			80		Interventional				April 2020	August 2020	October 2020	April 15, 2020	April 17, 2020			https://ClinicalTrials.gov/show/NCT04348071
657	Interventional Studies | COVID-19	37	NCT04348071	Safety and Efficacy of Ruxolitinib for COVID-19		Not yet recruiting	Y	No Results Available				Phase 3: Time to an improvement of two categories using the 8-point ordinal scale			All	18 Years	89 Years			80		Interventional				April 2020	August 2020	October 2020	April 15, 2020	April 17, 2020			https://ClinicalTrials.gov/show/NCT04348071
657	Interventional Studies | COVID-19	37	NCT04348071	Safety and Efficacy of Ruxolitinib for COVID-19		Not yet recruiting	Y	No Results Available				Phase 3: Time to discharge or to a NEWS ≤2 and maintained for 24 hours, whichever occurs first			All	18 Years	89 Years			80		Interventional				April 2020	August 2020	October 2020	April 15, 2020	April 17, 2020			https://ClinicalTrials.gov/show/NCT04348071
657	Interventional Studies | COVID-19	37	NCT04348071	Safety and Efficacy of Ruxolitinib for COVID-19		Not yet recruiting	Y	No Results Available				Phase 3: Cumulative incidence of Grade 3 and 4 adverse events (AEs)			All	18 Years	89 Years			80		Interventional				April 2020	August 2020	October 2020	April 15, 2020	April 17, 2020			https://ClinicalTrials.gov/show/NCT04348071
657	Interventional Studies | COVID-19	37	NCT04348071	Safety and Efficacy of Ruxolitinib for COVID-19		Not yet recruiting	Y	No Results Available				Phase 3: Cumulative incidence of serious adverse events (SAEs)			All	18 Years	89 Years			80		Interventional				April 2020	August 2020	October 2020	April 15, 2020	April 17, 2020			https://ClinicalTrials.gov/show/NCT04348071
657	Interventional Studies | COVID-19	37	NCT04348071	Safety and Efficacy of Ruxolitinib for COVID-19		Not yet recruiting	Y	No Results Available				Phase 3: Duration of hospitalization			All	18 Years	89 Years			80		Interventional				April 2020	August 2020	October 2020	April 15, 2020	April 17, 2020			https://ClinicalTrials.gov/show/NCT04348071
657	Interventional Studies | COVID-19	37	NCT04348071	Safety and Efficacy of Ruxolitinib for COVID-19		Not yet recruiting	Y	No Results Available				Phase 3: Duration of new oxygen use			All	18 Years	89 Years			80		Interventional				April 2020	August 2020	October 2020	April 15, 2020	April 17, 2020			https://ClinicalTrials.gov/show/NCT04348071
657	Interventional Studies | COVID-19	37	NCT04348071	Safety and Efficacy of Ruxolitinib for COVID-19		Not yet recruiting	Y	No Results Available				Phase 3: Duration of new ventilator or ECMO use			All	18 Years	89 Years			80		Interventional				April 2020	August 2020	October 2020	April 15, 2020	April 17, 2020			https://ClinicalTrials.gov/show/NCT04348071
657	Interventional Studies | COVID-19	37	NCT04348071	Safety and Efficacy of Ruxolitinib for COVID-19		Not yet recruiting	Y	No Results Available				Phase 3: Incidence of discontinuation or temporary suspension of drug for any reason			All	18 Years	89 Years			80		Interventional				April 2020	August 2020	October 2020	April 15, 2020	April 17, 2020			https://ClinicalTrials.gov/show/NCT04348071
657	Interventional Studies | COVID-19	37	NCT04348071	Safety and Efficacy of Ruxolitinib for COVID-19		Not yet recruiting	Y	No Results Available				Phase 3: Incidence of new oxygen use			All	18 Years	89 Years			80		Interventional				April 2020	August 2020	October 2020	April 15, 2020	April 17, 2020			https://ClinicalTrials.gov/show/NCT04348071
657	Interventional Studies | COVID-19	37	NCT04348071	Safety and Efficacy of Ruxolitinib for COVID-19		Not yet recruiting	Y	No Results Available				Phase 3: Incidence of new ventilator use			All	18 Years	89 Years			80		Interventional				April 2020	August 2020	October 2020	April 15, 2020	April 17, 2020			https://ClinicalTrials.gov/show/NCT04348071
657	Interventional Studies | COVID-19	37	NCT04348071	Safety and Efficacy of Ruxolitinib for COVID-19		Not yet recruiting	Y	No Results Available				Phase 3: Number of oxygen free days			All	18 Years	89 Years			80		Interventional				April 2020	August 2020	October 2020	April 15, 2020	April 17, 2020			https://ClinicalTrials.gov/show/NCT04348071
657	Interventional Studies | COVID-19	37	NCT04348071	Safety and Efficacy of Ruxolitinib for COVID-19		Not yet recruiting	Y	No Results Available				Phase 3: Number of ventilator or ECMO free days			All	18 Years	89 Years			80		Interventional				April 2020	August 2020	October 2020	April 15, 2020	April 17, 2020			https://ClinicalTrials.gov/show/NCT04348071
657	Interventional Studies | COVID-19	37	NCT04348071	Safety and Efficacy of Ruxolitinib for COVID-19		Not yet recruiting	Y	No Results Available				Phase 3: 14 day mortality rate			All	18 Years	89 Years			80		Interventional				April 2020	August 2020	October 2020	April 15, 2020	April 17, 2020			https://ClinicalTrials.gov/show/NCT04348071
657	Interventional Studies | COVID-19	37	NCT04348071	Safety and Efficacy of Ruxolitinib for COVID-19		Not yet recruiting	Y	No Results Available				Phase 3: 28 day mortality rate			All	18 Years	89 Years			80		Interventional				April 2020	August 2020	October 2020	April 15, 2020	April 17, 2020			https://ClinicalTrials.gov/show/NCT04348071
657	Interventional Studies | COVID-19	37	NCT04348071	Safety and Efficacy of Ruxolitinib for COVID-19		Not yet recruiting	Y	No Results Available				Phase 3: Changes in white blood cell count (CBC) through Day 15			All	18 Years	89 Years			80		Interventional				April 2020	August 2020	October 2020	April 15, 2020	April 17, 2020			https://ClinicalTrials.gov/show/NCT04348071
657	Interventional Studies | COVID-19	37	NCT04348071	Safety and Efficacy of Ruxolitinib for COVID-19		Not yet recruiting	Y	No Results Available				Phase 3: Changes in hemoglobin through Day 15			All	18 Years	89 Years			80		Interventional				April 2020	August 2020	October 2020	April 15, 2020	April 17, 2020			https://ClinicalTrials.gov/show/NCT04348071
657	Interventional Studies | COVID-19	37	NCT04348071	Safety and Efficacy of Ruxolitinib for COVID-19		Not yet recruiting	Y	No Results Available				Phase 3: Changes in platelets through Day 15			All	18 Years	89 Years			80		Interventional				April 2020	August 2020	October 2020	April 15, 2020	April 17, 2020			https://ClinicalTrials.gov/show/NCT04348071
657	Interventional Studies | COVID-19	37	NCT04348071	Safety and Efficacy of Ruxolitinib for COVID-19		Not yet recruiting	Y	No Results Available				Phase 3: Changes in creatinine through Day 15			All	18 Years	89 Years			80		Interventional				April 2020	August 2020	October 2020	April 15, 2020	April 17, 2020			https://ClinicalTrials.gov/show/NCT04348071
657	Interventional Studies | COVID-19	37	NCT04348071	Safety and Efficacy of Ruxolitinib for COVID-19		Not yet recruiting	Y	No Results Available				Phase 3: Changes in glucose through Day 15			All	18 Years	89 Years			80		Interventional				April 2020	August 2020	October 2020	April 15, 2020	April 17, 2020			https://ClinicalTrials.gov/show/NCT04348071
657	Interventional Studies | COVID-19	37	NCT04348071	Safety and Efficacy of Ruxolitinib for COVID-19		Not yet recruiting	Y	No Results Available				Phase 3: Changes in prothrombin time (PT) through Day 15			All	18 Years	89 Years			80		Interventional				April 2020	August 2020	October 2020	April 15, 2020	April 17, 2020			https://ClinicalTrials.gov/show/NCT04348071
657	Interventional Studies | COVID-19	37	NCT04348071	Safety and Efficacy of Ruxolitinib for COVID-19		Not yet recruiting	Y	No Results Available				Phase 3: Changes in total bilirubin through Day 15			All	18 Years	89 Years			80		Interventional				April 2020	August 2020	October 2020	April 15, 2020	April 17, 2020			https://ClinicalTrials.gov/show/NCT04348071
657	Interventional Studies | COVID-19	37	NCT04348071	Safety and Efficacy of Ruxolitinib for COVID-19		Not yet recruiting	Y	No Results Available				Phase 3: Changes in ALT through Day 15			All	18 Years	89 Years			80		Interventional				April 2020	August 2020	October 2020	April 15, 2020	April 17, 2020			https://ClinicalTrials.gov/show/NCT04348071
657	Interventional Studies | COVID-19	37	NCT04348071	Safety and Efficacy of Ruxolitinib for COVID-19		Not yet recruiting	Y	No Results Available				Phase 3: Changes in AST through Day 15			All	18 Years	89 Years			80		Interventional				April 2020	August 2020	October 2020	April 15, 2020	April 17, 2020			https://ClinicalTrials.gov/show/NCT04348071
657	Interventional Studies | COVID-19	37	NCT04348071	Safety and Efficacy of Ruxolitinib for COVID-19		Not yet recruiting	Y	No Results Available				Phase 3: Changes in white blood cell count (CBC) through End of Study (EOS)			All	18 Years	89 Years			80		Interventional				April 2020	August 2020	October 2020	April 15, 2020	April 17, 2020			https://ClinicalTrials.gov/show/NCT04348071
657	Interventional Studies | COVID-19	37	NCT04348071	Safety and Efficacy of Ruxolitinib for COVID-19		Not yet recruiting	Y	No Results Available				Phase 3: Changes in hemoglobin through End of Study (EOS)			All	18 Years	89 Years			80		Interventional				April 2020	August 2020	October 2020	April 15, 2020	April 17, 2020			https://ClinicalTrials.gov/show/NCT04348071
657	Interventional Studies | COVID-19	37	NCT04348071	Safety and Efficacy of Ruxolitinib for COVID-19		Not yet recruiting	Y	No Results Available				Phase 3: Changes in platelets through End of Study (EOS)			All	18 Years	89 Years			80		Interventional				April 2020	August 2020	October 2020	April 15, 2020	April 17, 2020			https://ClinicalTrials.gov/show/NCT04348071
657	Interventional Studies | COVID-19	37	NCT04348071	Safety and Efficacy of Ruxolitinib for COVID-19		Not yet recruiting	Y	No Results Available				Phase 3: Changes in creatinine through End of Study (EOS)			All	18 Years	89 Years			80		Interventional				April 2020	August 2020	October 2020	April 15, 2020	April 17, 2020			https://ClinicalTrials.gov/show/NCT04348071
657	Interventional Studies | COVID-19	37	NCT04348071	Safety and Efficacy of Ruxolitinib for COVID-19		Not yet recruiting	Y	No Results Available				Phase 3: Changes in glucose through End of Study (EOS)			All	18 Years	89 Years			80		Interventional				April 2020	August 2020	October 2020	April 15, 2020	April 17, 2020			https://ClinicalTrials.gov/show/NCT04348071
657	Interventional Studies | COVID-19	37	NCT04348071	Safety and Efficacy of Ruxolitinib for COVID-19		Not yet recruiting	Y	No Results Available				Phase 3: Changes in prothrombin time (PT) though End of Study (EOS)			All	18 Years	89 Years			80		Interventional				April 2020	August 2020	October 2020	April 15, 2020	April 17, 2020			https://ClinicalTrials.gov/show/NCT04348071
657	Interventional Studies | COVID-19	37	NCT04348071	Safety and Efficacy of Ruxolitinib for COVID-19		Not yet recruiting	Y	No Results Available				Phase 3: Changes in total bilirubin through End of Study (EOS)			All	18 Years	89 Years			80		Interventional				April 2020	August 2020	October 2020	April 15, 2020	April 17, 2020			https://ClinicalTrials.gov/show/NCT04348071
657	Interventional Studies | COVID-19	37	NCT04348071	Safety and Efficacy of Ruxolitinib for COVID-19		Not yet recruiting	Y	No Results Available				Phase 3: Changes in ALT through End of Study (EOS)			All	18 Years	89 Years			80		Interventional				April 2020	August 2020	October 2020	April 15, 2020	April 17, 2020			https://ClinicalTrials.gov/show/NCT04348071
657	Interventional Studies | COVID-19	37	NCT04348071	Safety and Efficacy of Ruxolitinib for COVID-19		Not yet recruiting	Y	No Results Available				Phase 3: Changes in AST through End of Study (EOS)			All	18 Years	89 Years			80		Interventional				April 2020	August 2020	October 2020	April 15, 2020	April 17, 2020			https://ClinicalTrials.gov/show/NCT04348071
657	Interventional Studies | COVID-19	37	NCT04348071	Safety and Efficacy of Ruxolitinib for COVID-19		Not yet recruiting	Y	No Results Available					University of Colorado, Denver		All	18 Years	89 Years			80		Interventional				April 2020	August 2020	October 2020	April 15, 2020	April 17, 2020			https://ClinicalTrials.gov/show/NCT04348071
657	Interventional Studies | COVID-19	37	NCT04348071	Safety and Efficacy of Ruxolitinib for COVID-19		Not yet recruiting	Y	No Results Available							All	18 Years	89 Years	Adult		80		Interventional				April 2020	August 2020	October 2020	April 15, 2020	April 17, 2020			https://ClinicalTrials.gov/show/NCT04348071
657	Interventional Studies | COVID-19	37	NCT04348071	Safety and Efficacy of Ruxolitinib for COVID-19		Not yet recruiting	Y	No Results Available							All	18 Years	89 Years	Older Adult		80		Interventional				April 2020	August 2020	October 2020	April 15, 2020	April 17, 2020			https://ClinicalTrials.gov/show/NCT04348071
657	Interventional Studies | COVID-19	37	NCT04348071	Safety and Efficacy of Ruxolitinib for COVID-19		Not yet recruiting	Y	No Results Available							All	18 Years	89 Years		Phase 2	80		Interventional				April 2020	August 2020	October 2020	April 15, 2020	April 17, 2020			https://ClinicalTrials.gov/show/NCT04348071
657	Interventional Studies | COVID-19	37	NCT04348071	Safety and Efficacy of Ruxolitinib for COVID-19		Not yet recruiting	Y	No Results Available							All	18 Years	89 Years		Phase 3	80		Interventional				April 2020	August 2020	October 2020	April 15, 2020	April 17, 2020			https://ClinicalTrials.gov/show/NCT04348071
657	Interventional Studies | COVID-19	37	NCT04348071	Safety and Efficacy of Ruxolitinib for COVID-19		Not yet recruiting	Y	No Results Available							All	18 Years	89 Years			80	Other	Interventional				April 2020	August 2020	October 2020	April 15, 2020	April 17, 2020			https://ClinicalTrials.gov/show/NCT04348071
657	Interventional Studies | COVID-19	37	NCT04348071	Safety and Efficacy of Ruxolitinib for COVID-19		Not yet recruiting	Y	No Results Available							All	18 Years	89 Years			80		Interventional		Intervention Model: Single Group Assignment		April 2020	August 2020	October 2020	April 15, 2020	April 17, 2020			https://ClinicalTrials.gov/show/NCT04348071
657	Interventional Studies | COVID-19	37	NCT04348071	Safety and Efficacy of Ruxolitinib for COVID-19		Not yet recruiting	Y	No Results Available							All	18 Years	89 Years			80		Interventional		Masking: None (Open Label)		April 2020	August 2020	October 2020	April 15, 2020	April 17, 2020			https://ClinicalTrials.gov/show/NCT04348071
657	Interventional Studies | COVID-19	37	NCT04348071	Safety and Efficacy of Ruxolitinib for COVID-19		Not yet recruiting	Y	No Results Available							All	18 Years	89 Years			80		Interventional		Primary Purpose: Treatment		April 2020	August 2020	October 2020	April 15, 2020	April 17, 2020			https://ClinicalTrials.gov/show/NCT04348071
657	Interventional Studies | COVID-19	37	NCT04348071	Safety and Efficacy of Ruxolitinib for COVID-19		Not yet recruiting	Y	No Results Available							All	18 Years	89 Years			80		Interventional			20-0869	April 2020	August 2020	October 2020	April 15, 2020	April 17, 2020			https://ClinicalTrials.gov/show/NCT04348071
657	Interventional Studies | COVID-19	37	NCT04348071	Safety and Efficacy of Ruxolitinib for COVID-19		Not yet recruiting	Y	No Results Available							All	18 Years	89 Years			80		Interventional				April 2020	August 2020	October 2020	April 15, 2020	April 17, 2020			https://ClinicalTrials.gov/show/NCT04348071
657	Interventional Studies | COVID-19	38	NCT04340232	Safety and Efficacy of Baricitinib for COVID-19		Not yet recruiting	Y	No Results Available	COVID-19						All	18 Years	89 Years			80		Interventional				April 2020	August 2020	October 2020	April 9, 2020	April 9, 2020			https://ClinicalTrials.gov/show/NCT04340232
657	Interventional Studies | COVID-19	38	NCT04340232	Safety and Efficacy of Baricitinib for COVID-19		Not yet recruiting	Y	No Results Available		Baricitinib	Drug				All	18 Years	89 Years			80		Interventional				April 2020	August 2020	October 2020	April 9, 2020	April 9, 2020			https://ClinicalTrials.gov/show/NCT04340232
657	Interventional Studies | COVID-19	38	NCT04340232	Safety and Efficacy of Baricitinib for COVID-19		Not yet recruiting	Y	No Results Available				Phase 2: Cumulative incidence of Grade 3 and 4 adverse events (AEs)			All	18 Years	89 Years			80		Interventional				April 2020	August 2020	October 2020	April 9, 2020	April 9, 2020			https://ClinicalTrials.gov/show/NCT04340232
657	Interventional Studies | COVID-19	38	NCT04340232	Safety and Efficacy of Baricitinib for COVID-19		Not yet recruiting	Y	No Results Available				Phase 2: Cumulative incidence of serious adverse events (SAEs)			All	18 Years	89 Years			80		Interventional				April 2020	August 2020	October 2020	April 9, 2020	April 9, 2020			https://ClinicalTrials.gov/show/NCT04340232
657	Interventional Studies | COVID-19	38	NCT04340232	Safety and Efficacy of Baricitinib for COVID-19		Not yet recruiting	Y	No Results Available				Phase 2: Changes in white blood cell count (CBC) through Day 15			All	18 Years	89 Years			80		Interventional				April 2020	August 2020	October 2020	April 9, 2020	April 9, 2020			https://ClinicalTrials.gov/show/NCT04340232
657	Interventional Studies | COVID-19	38	NCT04340232	Safety and Efficacy of Baricitinib for COVID-19		Not yet recruiting	Y	No Results Available				Phase 2: Changes in hemoglobin through Day 15			All	18 Years	89 Years			80		Interventional				April 2020	August 2020	October 2020	April 9, 2020	April 9, 2020			https://ClinicalTrials.gov/show/NCT04340232
657	Interventional Studies | COVID-19	38	NCT04340232	Safety and Efficacy of Baricitinib for COVID-19		Not yet recruiting	Y	No Results Available				Phase 2: Changes in platelets through Day 15			All	18 Years	89 Years			80		Interventional				April 2020	August 2020	October 2020	April 9, 2020	April 9, 2020			https://ClinicalTrials.gov/show/NCT04340232
657	Interventional Studies | COVID-19	38	NCT04340232	Safety and Efficacy of Baricitinib for COVID-19		Not yet recruiting	Y	No Results Available				Phase 2: Changes in creatinine through Day 15			All	18 Years	89 Years			80		Interventional				April 2020	August 2020	October 2020	April 9, 2020	April 9, 2020			https://ClinicalTrials.gov/show/NCT04340232
657	Interventional Studies | COVID-19	38	NCT04340232	Safety and Efficacy of Baricitinib for COVID-19		Not yet recruiting	Y	No Results Available				Phase 2: Changes in glucose through Day 15			All	18 Years	89 Years			80		Interventional				April 2020	August 2020	October 2020	April 9, 2020	April 9, 2020			https://ClinicalTrials.gov/show/NCT04340232
657	Interventional Studies | COVID-19	38	NCT04340232	Safety and Efficacy of Baricitinib for COVID-19		Not yet recruiting	Y	No Results Available				Phase 2: Changes in prothrombin time (PT) through Day 15			All	18 Years	89 Years			80		Interventional				April 2020	August 2020	October 2020	April 9, 2020	April 9, 2020			https://ClinicalTrials.gov/show/NCT04340232
657	Interventional Studies | COVID-19	38	NCT04340232	Safety and Efficacy of Baricitinib for COVID-19		Not yet recruiting	Y	No Results Available				Phase 2: Changes in total bilirubin through Day 15			All	18 Years	89 Years			80		Interventional				April 2020	August 2020	October 2020	April 9, 2020	April 9, 2020			https://ClinicalTrials.gov/show/NCT04340232
657	Interventional Studies | COVID-19	38	NCT04340232	Safety and Efficacy of Baricitinib for COVID-19		Not yet recruiting	Y	No Results Available				Phase 2: Changes in ALT through Day 15			All	18 Years	89 Years			80		Interventional				April 2020	August 2020	October 2020	April 9, 2020	April 9, 2020			https://ClinicalTrials.gov/show/NCT04340232
657	Interventional Studies | COVID-19	38	NCT04340232	Safety and Efficacy of Baricitinib for COVID-19		Not yet recruiting	Y	No Results Available				Phase 2: Changes in AST through Day 15			All	18 Years	89 Years			80		Interventional				April 2020	August 2020	October 2020	April 9, 2020	April 9, 2020			https://ClinicalTrials.gov/show/NCT04340232
657	Interventional Studies | COVID-19	38	NCT04340232	Safety and Efficacy of Baricitinib for COVID-19		Not yet recruiting	Y	No Results Available				Phase 2: Changes in white blood cell count (CBC) through End of Study (EOS)			All	18 Years	89 Years			80		Interventional				April 2020	August 2020	October 2020	April 9, 2020	April 9, 2020			https://ClinicalTrials.gov/show/NCT04340232
657	Interventional Studies | COVID-19	38	NCT04340232	Safety and Efficacy of Baricitinib for COVID-19		Not yet recruiting	Y	No Results Available				Phase 2: Changes in hemoglobin through End of Study (EOS)			All	18 Years	89 Years			80		Interventional				April 2020	August 2020	October 2020	April 9, 2020	April 9, 2020			https://ClinicalTrials.gov/show/NCT04340232
657	Interventional Studies | COVID-19	38	NCT04340232	Safety and Efficacy of Baricitinib for COVID-19		Not yet recruiting	Y	No Results Available				Phase 2: Changes in platelets through End of Study (EOS)			All	18 Years	89 Years			80		Interventional				April 2020	August 2020	October 2020	April 9, 2020	April 9, 2020			https://ClinicalTrials.gov/show/NCT04340232
657	Interventional Studies | COVID-19	38	NCT04340232	Safety and Efficacy of Baricitinib for COVID-19		Not yet recruiting	Y	No Results Available				Phase 2: Changes in creatinine through End of Study (EOS)			All	18 Years	89 Years			80		Interventional				April 2020	August 2020	October 2020	April 9, 2020	April 9, 2020			https://ClinicalTrials.gov/show/NCT04340232
657	Interventional Studies | COVID-19	38	NCT04340232	Safety and Efficacy of Baricitinib for COVID-19		Not yet recruiting	Y	No Results Available				Phase 2: Changes in glucose through End of Study (EOS)			All	18 Years	89 Years			80		Interventional				April 2020	August 2020	October 2020	April 9, 2020	April 9, 2020			https://ClinicalTrials.gov/show/NCT04340232
657	Interventional Studies | COVID-19	38	NCT04340232	Safety and Efficacy of Baricitinib for COVID-19		Not yet recruiting	Y	No Results Available				Phase 2: Changes in prothrombin time (PT) though End of Study (EOS)			All	18 Years	89 Years			80		Interventional				April 2020	August 2020	October 2020	April 9, 2020	April 9, 2020			https://ClinicalTrials.gov/show/NCT04340232
657	Interventional Studies | COVID-19	38	NCT04340232	Safety and Efficacy of Baricitinib for COVID-19		Not yet recruiting	Y	No Results Available				Phase 2: Changes in total bilirubin through End of Study (EOS)			All	18 Years	89 Years			80		Interventional				April 2020	August 2020	October 2020	April 9, 2020	April 9, 2020			https://ClinicalTrials.gov/show/NCT04340232
657	Interventional Studies | COVID-19	38	NCT04340232	Safety and Efficacy of Baricitinib for COVID-19		Not yet recruiting	Y	No Results Available				Phase 2: Changes in ALT through End of Study (EOS)			All	18 Years	89 Years			80		Interventional				April 2020	August 2020	October 2020	April 9, 2020	April 9, 2020			https://ClinicalTrials.gov/show/NCT04340232
657	Interventional Studies | COVID-19	38	NCT04340232	Safety and Efficacy of Baricitinib for COVID-19		Not yet recruiting	Y	No Results Available				Phase 2: Changes in AST through End of Study (EOS)			All	18 Years	89 Years			80		Interventional				April 2020	August 2020	October 2020	April 9, 2020	April 9, 2020			https://ClinicalTrials.gov/show/NCT04340232
657	Interventional Studies | COVID-19	38	NCT04340232	Safety and Efficacy of Baricitinib for COVID-19		Not yet recruiting	Y	No Results Available				Phase 3: Percentage of patients reporting each severity on an 8-point ordinal scale at Day 15			All	18 Years	89 Years			80		Interventional				April 2020	August 2020	October 2020	April 9, 2020	April 9, 2020			https://ClinicalTrials.gov/show/NCT04340232
657	Interventional Studies | COVID-19	38	NCT04340232	Safety and Efficacy of Baricitinib for COVID-19		Not yet recruiting	Y	No Results Available				Phase 2: Change in the 8-point ordinal scale			All	18 Years	89 Years			80		Interventional				April 2020	August 2020	October 2020	April 9, 2020	April 9, 2020			https://ClinicalTrials.gov/show/NCT04340232
657	Interventional Studies | COVID-19	38	NCT04340232	Safety and Efficacy of Baricitinib for COVID-19		Not yet recruiting	Y	No Results Available				Phase 2: Change in National Early Warning Score (NEWS)			All	18 Years	89 Years			80		Interventional				April 2020	August 2020	October 2020	April 9, 2020	April 9, 2020			https://ClinicalTrials.gov/show/NCT04340232
657	Interventional Studies | COVID-19	38	NCT04340232	Safety and Efficacy of Baricitinib for COVID-19		Not yet recruiting	Y	No Results Available				Phase 3: Change in the 8-point ordinal scale			All	18 Years	89 Years			80		Interventional				April 2020	August 2020	October 2020	April 9, 2020	April 9, 2020			https://ClinicalTrials.gov/show/NCT04340232
657	Interventional Studies | COVID-19	38	NCT04340232	Safety and Efficacy of Baricitinib for COVID-19		Not yet recruiting	Y	No Results Available				Phase 3: Change in National Early Warning Score (NEWS)			All	18 Years	89 Years			80		Interventional				April 2020	August 2020	October 2020	April 9, 2020	April 9, 2020			https://ClinicalTrials.gov/show/NCT04340232
657	Interventional Studies | COVID-19	38	NCT04340232	Safety and Efficacy of Baricitinib for COVID-19		Not yet recruiting	Y	No Results Available				Phase 3: Time to an improvement of one category using the 8-point ordinal scale			All	18 Years	89 Years			80		Interventional				April 2020	August 2020	October 2020	April 9, 2020	April 9, 2020			https://ClinicalTrials.gov/show/NCT04340232
657	Interventional Studies | COVID-19	38	NCT04340232	Safety and Efficacy of Baricitinib for COVID-19		Not yet recruiting	Y	No Results Available				Phase 3: Time to an improvement of two categories using the 8-point ordinal scale			All	18 Years	89 Years			80		Interventional				April 2020	August 2020	October 2020	April 9, 2020	April 9, 2020			https://ClinicalTrials.gov/show/NCT04340232
657	Interventional Studies | COVID-19	38	NCT04340232	Safety and Efficacy of Baricitinib for COVID-19		Not yet recruiting	Y	No Results Available				Phase 3: Time to discharge or to a NEWS ≤2 and maintained for 24 hours, whichever occurs first			All	18 Years	89 Years			80		Interventional				April 2020	August 2020	October 2020	April 9, 2020	April 9, 2020			https://ClinicalTrials.gov/show/NCT04340232
657	Interventional Studies | COVID-19	38	NCT04340232	Safety and Efficacy of Baricitinib for COVID-19		Not yet recruiting	Y	No Results Available				Phase 3: Cumulative incidence of Grade 3 and 4 adverse events (AEs)			All	18 Years	89 Years			80		Interventional				April 2020	August 2020	October 2020	April 9, 2020	April 9, 2020			https://ClinicalTrials.gov/show/NCT04340232
657	Interventional Studies | COVID-19	38	NCT04340232	Safety and Efficacy of Baricitinib for COVID-19		Not yet recruiting	Y	No Results Available				Phase 3: Cumulative incidence of serious adverse events (SAEs)			All	18 Years	89 Years			80		Interventional				April 2020	August 2020	October 2020	April 9, 2020	April 9, 2020			https://ClinicalTrials.gov/show/NCT04340232
657	Interventional Studies | COVID-19	38	NCT04340232	Safety and Efficacy of Baricitinib for COVID-19		Not yet recruiting	Y	No Results Available				Phase 3: Duration of hospitalization			All	18 Years	89 Years			80		Interventional				April 2020	August 2020	October 2020	April 9, 2020	April 9, 2020			https://ClinicalTrials.gov/show/NCT04340232
657	Interventional Studies | COVID-19	38	NCT04340232	Safety and Efficacy of Baricitinib for COVID-19		Not yet recruiting	Y	No Results Available				Phase 3: Duration of new oxygen use			All	18 Years	89 Years			80		Interventional				April 2020	August 2020	October 2020	April 9, 2020	April 9, 2020			https://ClinicalTrials.gov/show/NCT04340232
657	Interventional Studies | COVID-19	38	NCT04340232	Safety and Efficacy of Baricitinib for COVID-19		Not yet recruiting	Y	No Results Available				Phase 3: Duration of new ventilator or ECMO use			All	18 Years	89 Years			80		Interventional				April 2020	August 2020	October 2020	April 9, 2020	April 9, 2020			https://ClinicalTrials.gov/show/NCT04340232
657	Interventional Studies | COVID-19	38	NCT04340232	Safety and Efficacy of Baricitinib for COVID-19		Not yet recruiting	Y	No Results Available				Phase 3: Incidence of discontinuation or temporary suspension of drug for any reason			All	18 Years	89 Years			80		Interventional				April 2020	August 2020	October 2020	April 9, 2020	April 9, 2020			https://ClinicalTrials.gov/show/NCT04340232
657	Interventional Studies | COVID-19	38	NCT04340232	Safety and Efficacy of Baricitinib for COVID-19		Not yet recruiting	Y	No Results Available				Phase 3: Incidence of new oxygen use			All	18 Years	89 Years			80		Interventional				April 2020	August 2020	October 2020	April 9, 2020	April 9, 2020			https://ClinicalTrials.gov/show/NCT04340232
657	Interventional Studies | COVID-19	38	NCT04340232	Safety and Efficacy of Baricitinib for COVID-19		Not yet recruiting	Y	No Results Available				Phase 3: Incidence of new ventilator use			All	18 Years	89 Years			80		Interventional				April 2020	August 2020	October 2020	April 9, 2020	April 9, 2020			https://ClinicalTrials.gov/show/NCT04340232
657	Interventional Studies | COVID-19	38	NCT04340232	Safety and Efficacy of Baricitinib for COVID-19		Not yet recruiting	Y	No Results Available				Phase 3: Number of oxygen free days			All	18 Years	89 Years			80		Interventional				April 2020	August 2020	October 2020	April 9, 2020	April 9, 2020			https://ClinicalTrials.gov/show/NCT04340232
657	Interventional Studies | COVID-19	38	NCT04340232	Safety and Efficacy of Baricitinib for COVID-19		Not yet recruiting	Y	No Results Available				Phase 3: Number of ventilator or ECMO free days			All	18 Years	89 Years			80		Interventional				April 2020	August 2020	October 2020	April 9, 2020	April 9, 2020			https://ClinicalTrials.gov/show/NCT04340232
657	Interventional Studies | COVID-19	38	NCT04340232	Safety and Efficacy of Baricitinib for COVID-19		Not yet recruiting	Y	No Results Available				Phase 3: 14 day mortality rate			All	18 Years	89 Years			80		Interventional				April 2020	August 2020	October 2020	April 9, 2020	April 9, 2020			https://ClinicalTrials.gov/show/NCT04340232
657	Interventional Studies | COVID-19	38	NCT04340232	Safety and Efficacy of Baricitinib for COVID-19		Not yet recruiting	Y	No Results Available				Phase 3: 28 day mortality rate			All	18 Years	89 Years			80		Interventional				April 2020	August 2020	October 2020	April 9, 2020	April 9, 2020			https://ClinicalTrials.gov/show/NCT04340232
657	Interventional Studies | COVID-19	38	NCT04340232	Safety and Efficacy of Baricitinib for COVID-19		Not yet recruiting	Y	No Results Available				Phase 3: Changes in white blood cell count (CBC) through Day 15			All	18 Years	89 Years			80		Interventional				April 2020	August 2020	October 2020	April 9, 2020	April 9, 2020			https://ClinicalTrials.gov/show/NCT04340232
657	Interventional Studies | COVID-19	38	NCT04340232	Safety and Efficacy of Baricitinib for COVID-19		Not yet recruiting	Y	No Results Available				Phase 3: Changes in hemoglobin through Day 15			All	18 Years	89 Years			80		Interventional				April 2020	August 2020	October 2020	April 9, 2020	April 9, 2020			https://ClinicalTrials.gov/show/NCT04340232
657	Interventional Studies | COVID-19	38	NCT04340232	Safety and Efficacy of Baricitinib for COVID-19		Not yet recruiting	Y	No Results Available				Phase 3: Changes in platelets through Day 15			All	18 Years	89 Years			80		Interventional				April 2020	August 2020	October 2020	April 9, 2020	April 9, 2020			https://ClinicalTrials.gov/show/NCT04340232
657	Interventional Studies | COVID-19	38	NCT04340232	Safety and Efficacy of Baricitinib for COVID-19		Not yet recruiting	Y	No Results Available				Phase 3: Changes in creatinine through Day 15			All	18 Years	89 Years			80		Interventional				April 2020	August 2020	October 2020	April 9, 2020	April 9, 2020			https://ClinicalTrials.gov/show/NCT04340232
657	Interventional Studies | COVID-19	38	NCT04340232	Safety and Efficacy of Baricitinib for COVID-19		Not yet recruiting	Y	No Results Available				Phase 3: Changes in glucose through Day 15			All	18 Years	89 Years			80		Interventional				April 2020	August 2020	October 2020	April 9, 2020	April 9, 2020			https://ClinicalTrials.gov/show/NCT04340232
657	Interventional Studies | COVID-19	38	NCT04340232	Safety and Efficacy of Baricitinib for COVID-19		Not yet recruiting	Y	No Results Available				Phase 3: Changes in prothrombin time (PT) through Day 15			All	18 Years	89 Years			80		Interventional				April 2020	August 2020	October 2020	April 9, 2020	April 9, 2020			https://ClinicalTrials.gov/show/NCT04340232
657	Interventional Studies | COVID-19	38	NCT04340232	Safety and Efficacy of Baricitinib for COVID-19		Not yet recruiting	Y	No Results Available				Phase 3: Changes in total bilirubin through Day 15			All	18 Years	89 Years			80		Interventional				April 2020	August 2020	October 2020	April 9, 2020	April 9, 2020			https://ClinicalTrials.gov/show/NCT04340232
657	Interventional Studies | COVID-19	38	NCT04340232	Safety and Efficacy of Baricitinib for COVID-19		Not yet recruiting	Y	No Results Available				Phase 3: Changes in ALT through Day 15			All	18 Years	89 Years			80		Interventional				April 2020	August 2020	October 2020	April 9, 2020	April 9, 2020			https://ClinicalTrials.gov/show/NCT04340232
657	Interventional Studies | COVID-19	38	NCT04340232	Safety and Efficacy of Baricitinib for COVID-19		Not yet recruiting	Y	No Results Available				Phase 3: Changes in AST through Day 15			All	18 Years	89 Years			80		Interventional				April 2020	August 2020	October 2020	April 9, 2020	April 9, 2020			https://ClinicalTrials.gov/show/NCT04340232
657	Interventional Studies | COVID-19	38	NCT04340232	Safety and Efficacy of Baricitinib for COVID-19		Not yet recruiting	Y	No Results Available				Phase 3: Changes in white blood cell count (CBC) through End of Study (EOS)			All	18 Years	89 Years			80		Interventional				April 2020	August 2020	October 2020	April 9, 2020	April 9, 2020			https://ClinicalTrials.gov/show/NCT04340232
657	Interventional Studies | COVID-19	38	NCT04340232	Safety and Efficacy of Baricitinib for COVID-19		Not yet recruiting	Y	No Results Available				Phase 3: Changes in hemoglobin through End of Study (EOS)			All	18 Years	89 Years			80		Interventional				April 2020	August 2020	October 2020	April 9, 2020	April 9, 2020			https://ClinicalTrials.gov/show/NCT04340232
657	Interventional Studies | COVID-19	38	NCT04340232	Safety and Efficacy of Baricitinib for COVID-19		Not yet recruiting	Y	No Results Available				Phase 3: Changes in platelets through End of Study (EOS)			All	18 Years	89 Years			80		Interventional				April 2020	August 2020	October 2020	April 9, 2020	April 9, 2020			https://ClinicalTrials.gov/show/NCT04340232
657	Interventional Studies | COVID-19	38	NCT04340232	Safety and Efficacy of Baricitinib for COVID-19		Not yet recruiting	Y	No Results Available				Phase 3: Changes in creatinine through End of Study (EOS)			All	18 Years	89 Years			80		Interventional				April 2020	August 2020	October 2020	April 9, 2020	April 9, 2020			https://ClinicalTrials.gov/show/NCT04340232
657	Interventional Studies | COVID-19	38	NCT04340232	Safety and Efficacy of Baricitinib for COVID-19		Not yet recruiting	Y	No Results Available				Phase 3: Changes in glucose through End of Study (EOS)			All	18 Years	89 Years			80		Interventional				April 2020	August 2020	October 2020	April 9, 2020	April 9, 2020			https://ClinicalTrials.gov/show/NCT04340232
657	Interventional Studies | COVID-19	38	NCT04340232	Safety and Efficacy of Baricitinib for COVID-19		Not yet recruiting	Y	No Results Available				Phase 3: Changes in prothrombin time (PT) though End of Study (EOS)			All	18 Years	89 Years			80		Interventional				April 2020	August 2020	October 2020	April 9, 2020	April 9, 2020			https://ClinicalTrials.gov/show/NCT04340232
657	Interventional Studies | COVID-19	38	NCT04340232	Safety and Efficacy of Baricitinib for COVID-19		Not yet recruiting	Y	No Results Available				Phase 3: Changes in total bilirubin through End of Study (EOS)			All	18 Years	89 Years			80		Interventional				April 2020	August 2020	October 2020	April 9, 2020	April 9, 2020			https://ClinicalTrials.gov/show/NCT04340232
657	Interventional Studies | COVID-19	38	NCT04340232	Safety and Efficacy of Baricitinib for COVID-19		Not yet recruiting	Y	No Results Available				Phase 3: Changes in ALT through End of Study (EOS)			All	18 Years	89 Years			80		Interventional				April 2020	August 2020	October 2020	April 9, 2020	April 9, 2020			https://ClinicalTrials.gov/show/NCT04340232
657	Interventional Studies | COVID-19	38	NCT04340232	Safety and Efficacy of Baricitinib for COVID-19		Not yet recruiting	Y	No Results Available				Phase 3: Changes in AST through End of Study (EOS)			All	18 Years	89 Years			80		Interventional				April 2020	August 2020	October 2020	April 9, 2020	April 9, 2020			https://ClinicalTrials.gov/show/NCT04340232
657	Interventional Studies | COVID-19	38	NCT04340232	Safety and Efficacy of Baricitinib for COVID-19		Not yet recruiting	Y	No Results Available					University of Colorado, Denver		All	18 Years	89 Years			80		Interventional				April 2020	August 2020	October 2020	April 9, 2020	April 9, 2020			https://ClinicalTrials.gov/show/NCT04340232
657	Interventional Studies | COVID-19	38	NCT04340232	Safety and Efficacy of Baricitinib for COVID-19		Not yet recruiting	Y	No Results Available							All	18 Years	89 Years	Adult		80		Interventional				April 2020	August 2020	October 2020	April 9, 2020	April 9, 2020			https://ClinicalTrials.gov/show/NCT04340232
657	Interventional Studies | COVID-19	38	NCT04340232	Safety and Efficacy of Baricitinib for COVID-19		Not yet recruiting	Y	No Results Available							All	18 Years	89 Years	Older Adult		80		Interventional				April 2020	August 2020	October 2020	April 9, 2020	April 9, 2020			https://ClinicalTrials.gov/show/NCT04340232
657	Interventional Studies | COVID-19	38	NCT04340232	Safety and Efficacy of Baricitinib for COVID-19		Not yet recruiting	Y	No Results Available							All	18 Years	89 Years		Phase 2	80		Interventional				April 2020	August 2020	October 2020	April 9, 2020	April 9, 2020			https://ClinicalTrials.gov/show/NCT04340232
657	Interventional Studies | COVID-19	38	NCT04340232	Safety and Efficacy of Baricitinib for COVID-19		Not yet recruiting	Y	No Results Available							All	18 Years	89 Years		Phase 3	80		Interventional				April 2020	August 2020	October 2020	April 9, 2020	April 9, 2020			https://ClinicalTrials.gov/show/NCT04340232
657	Interventional Studies | COVID-19	38	NCT04340232	Safety and Efficacy of Baricitinib for COVID-19		Not yet recruiting	Y	No Results Available							All	18 Years	89 Years			80	Other	Interventional				April 2020	August 2020	October 2020	April 9, 2020	April 9, 2020			https://ClinicalTrials.gov/show/NCT04340232
657	Interventional Studies | COVID-19	38	NCT04340232	Safety and Efficacy of Baricitinib for COVID-19		Not yet recruiting	Y	No Results Available							All	18 Years	89 Years			80		Interventional		Intervention Model: Single Group Assignment		April 2020	August 2020	October 2020	April 9, 2020	April 9, 2020			https://ClinicalTrials.gov/show/NCT04340232
657	Interventional Studies | COVID-19	38	NCT04340232	Safety and Efficacy of Baricitinib for COVID-19		Not yet recruiting	Y	No Results Available							All	18 Years	89 Years			80		Interventional		Masking: None (Open Label)		April 2020	August 2020	October 2020	April 9, 2020	April 9, 2020			https://ClinicalTrials.gov/show/NCT04340232
657	Interventional Studies | COVID-19	38	NCT04340232	Safety and Efficacy of Baricitinib for COVID-19		Not yet recruiting	Y	No Results Available							All	18 Years	89 Years			80		Interventional		Primary Purpose: Treatment		April 2020	August 2020	October 2020	April 9, 2020	April 9, 2020			https://ClinicalTrials.gov/show/NCT04340232
657	Interventional Studies | COVID-19	38	NCT04340232	Safety and Efficacy of Baricitinib for COVID-19		Not yet recruiting	Y	No Results Available							All	18 Years	89 Years			80		Interventional			20-0738	April 2020	August 2020	October 2020	April 9, 2020	April 9, 2020			https://ClinicalTrials.gov/show/NCT04340232
657	Interventional Studies | COVID-19	38	NCT04340232	Safety and Efficacy of Baricitinib for COVID-19		Not yet recruiting	Y	No Results Available							All	18 Years	89 Years			80		Interventional				April 2020	August 2020	October 2020	April 9, 2020	April 9, 2020	University of Colorado, Denver, Aurora, Colorado, United States		https://ClinicalTrials.gov/show/NCT04340232
657	Interventional Studies | COVID-19	39	NCT04359615	Favipiravir in Hospitalized COVID-19 Patients	FIC	Not yet recruiting	Y	No Results Available	COVID-19						All	18 Years				40		Interventional				April 20, 2020	May 3, 2020	May 5, 2020	April 24, 2020	April 28, 2020			https://ClinicalTrials.gov/show/NCT04359615
657	Interventional Studies | COVID-19	39	NCT04359615	Favipiravir in Hospitalized COVID-19 Patients	FIC	Not yet recruiting	Y	No Results Available		Favipiravir	Drug				All	18 Years				40		Interventional				April 20, 2020	May 3, 2020	May 5, 2020	April 24, 2020	April 28, 2020			https://ClinicalTrials.gov/show/NCT04359615
657	Interventional Studies | COVID-19	39	NCT04359615	Favipiravir in Hospitalized COVID-19 Patients	FIC	Not yet recruiting	Y	No Results Available		Hydroxychloroquine	Drug				All	18 Years				40		Interventional				April 20, 2020	May 3, 2020	May 5, 2020	April 24, 2020	April 28, 2020			https://ClinicalTrials.gov/show/NCT04359615
657	Interventional Studies | COVID-19	39	NCT04359615	Favipiravir in Hospitalized COVID-19 Patients	FIC	Not yet recruiting	Y	No Results Available				Time to clinical improvement			All	18 Years				40		Interventional				April 20, 2020	May 3, 2020	May 5, 2020	April 24, 2020	April 28, 2020			https://ClinicalTrials.gov/show/NCT04359615
657	Interventional Studies | COVID-19	39	NCT04359615	Favipiravir in Hospitalized COVID-19 Patients	FIC	Not yet recruiting	Y	No Results Available				Mortality			All	18 Years				40		Interventional				April 20, 2020	May 3, 2020	May 5, 2020	April 24, 2020	April 28, 2020			https://ClinicalTrials.gov/show/NCT04359615
657	Interventional Studies | COVID-19	39	NCT04359615	Favipiravir in Hospitalized COVID-19 Patients	FIC	Not yet recruiting	Y	No Results Available				oxygen saturation by pulse oximetry (SpO2) Improvement			All	18 Years				40		Interventional				April 20, 2020	May 3, 2020	May 5, 2020	April 24, 2020	April 28, 2020			https://ClinicalTrials.gov/show/NCT04359615
657	Interventional Studies | COVID-19	39	NCT04359615	Favipiravir in Hospitalized COVID-19 Patients	FIC	Not yet recruiting	Y	No Results Available				Incidence of new mechanical ventilation use			All	18 Years				40		Interventional				April 20, 2020	May 3, 2020	May 5, 2020	April 24, 2020	April 28, 2020			https://ClinicalTrials.gov/show/NCT04359615
657	Interventional Studies | COVID-19	39	NCT04359615	Favipiravir in Hospitalized COVID-19 Patients	FIC	Not yet recruiting	Y	No Results Available				Duration of hospitalization			All	18 Years				40		Interventional				April 20, 2020	May 3, 2020	May 5, 2020	April 24, 2020	April 28, 2020			https://ClinicalTrials.gov/show/NCT04359615
657	Interventional Studies | COVID-19	39	NCT04359615	Favipiravir in Hospitalized COVID-19 Patients	FIC	Not yet recruiting	Y	No Results Available				Cumulative incidence of serious adverse events			All	18 Years				40		Interventional				April 20, 2020	May 3, 2020	May 5, 2020	April 24, 2020	April 28, 2020			https://ClinicalTrials.gov/show/NCT04359615
657	Interventional Studies | COVID-19	39	NCT04359615	Favipiravir in Hospitalized COVID-19 Patients	FIC	Not yet recruiting	Y	No Results Available					Shahid Beheshti University of Medical Sciences		All	18 Years				40		Interventional				April 20, 2020	May 3, 2020	May 5, 2020	April 24, 2020	April 28, 2020			https://ClinicalTrials.gov/show/NCT04359615
657	Interventional Studies | COVID-19	39	NCT04359615	Favipiravir in Hospitalized COVID-19 Patients	FIC	Not yet recruiting	Y	No Results Available							All	18 Years		Adult		40		Interventional				April 20, 2020	May 3, 2020	May 5, 2020	April 24, 2020	April 28, 2020			https://ClinicalTrials.gov/show/NCT04359615
657	Interventional Studies | COVID-19	39	NCT04359615	Favipiravir in Hospitalized COVID-19 Patients	FIC	Not yet recruiting	Y	No Results Available							All	18 Years		Older Adult		40		Interventional				April 20, 2020	May 3, 2020	May 5, 2020	April 24, 2020	April 28, 2020			https://ClinicalTrials.gov/show/NCT04359615
657	Interventional Studies | COVID-19	39	NCT04359615	Favipiravir in Hospitalized COVID-19 Patients	FIC	Not yet recruiting	Y	No Results Available							All	18 Years			Phase 4	40		Interventional				April 20, 2020	May 3, 2020	May 5, 2020	April 24, 2020	April 28, 2020			https://ClinicalTrials.gov/show/NCT04359615
657	Interventional Studies | COVID-19	39	NCT04359615	Favipiravir in Hospitalized COVID-19 Patients	FIC	Not yet recruiting	Y	No Results Available							All	18 Years				40	Other	Interventional				April 20, 2020	May 3, 2020	May 5, 2020	April 24, 2020	April 28, 2020			https://ClinicalTrials.gov/show/NCT04359615
657	Interventional Studies | COVID-19	39	NCT04359615	Favipiravir in Hospitalized COVID-19 Patients	FIC	Not yet recruiting	Y	No Results Available							All	18 Years				40		Interventional		Allocation: Randomized		April 20, 2020	May 3, 2020	May 5, 2020	April 24, 2020	April 28, 2020			https://ClinicalTrials.gov/show/NCT04359615
657	Interventional Studies | COVID-19	39	NCT04359615	Favipiravir in Hospitalized COVID-19 Patients	FIC	Not yet recruiting	Y	No Results Available							All	18 Years				40		Interventional		Intervention Model: Parallel Assignment		April 20, 2020	May 3, 2020	May 5, 2020	April 24, 2020	April 28, 2020			https://ClinicalTrials.gov/show/NCT04359615
657	Interventional Studies | COVID-19	39	NCT04359615	Favipiravir in Hospitalized COVID-19 Patients	FIC	Not yet recruiting	Y	No Results Available							All	18 Years				40		Interventional		Masking: Triple (Participant, Care Provider, Investigator)		April 20, 2020	May 3, 2020	May 5, 2020	April 24, 2020	April 28, 2020			https://ClinicalTrials.gov/show/NCT04359615
657	Interventional Studies | COVID-19	39	NCT04359615	Favipiravir in Hospitalized COVID-19 Patients	FIC	Not yet recruiting	Y	No Results Available							All	18 Years				40		Interventional		Primary Purpose: Treatment		April 20, 2020	May 3, 2020	May 5, 2020	April 24, 2020	April 28, 2020			https://ClinicalTrials.gov/show/NCT04359615
657	Interventional Studies | COVID-19	39	NCT04359615	Favipiravir in Hospitalized COVID-19 Patients	FIC	Not yet recruiting	Y	No Results Available							All	18 Years				40		Interventional			Favipiravir in COVID-19	April 20, 2020	May 3, 2020	May 5, 2020	April 24, 2020	April 28, 2020			https://ClinicalTrials.gov/show/NCT04359615
657	Interventional Studies | COVID-19	39	NCT04359615	Favipiravir in Hospitalized COVID-19 Patients	FIC	Not yet recruiting	Y	No Results Available							All	18 Years				40		Interventional				April 20, 2020	May 3, 2020	May 5, 2020	April 24, 2020	April 28, 2020	Shahid Modarres Hospital, Shahid Beheshti University of Medical Sciences and Health Services, Tehran, Iran, Islamic Republic of		https://ClinicalTrials.gov/show/NCT04359615
657	Interventional Studies | COVID-19	40	NCT04321993	Treatment of Moderate to Severe Coronavirus Disease (COVID-19) in Hospitalized Patients		Enrolling by invitation	N	No Results Available	COVID-19						All	18 Years				1000		Interventional				April 17, 2020	February 2021	July 2021	March 26, 2020	April 24, 2020			https://ClinicalTrials.gov/show/NCT04321993
657	Interventional Studies | COVID-19	40	NCT04321993	Treatment of Moderate to Severe Coronavirus Disease (COVID-19) in Hospitalized Patients		Enrolling by invitation	N	No Results Available		Lopinavir/ritonavir	Drug				All	18 Years				1000		Interventional				April 17, 2020	February 2021	July 2021	March 26, 2020	April 24, 2020			https://ClinicalTrials.gov/show/NCT04321993
657	Interventional Studies | COVID-19	40	NCT04321993	Treatment of Moderate to Severe Coronavirus Disease (COVID-19) in Hospitalized Patients		Enrolling by invitation	N	No Results Available		Hydroxychloroquine sulfate	Drug				All	18 Years				1000		Interventional				April 17, 2020	February 2021	July 2021	March 26, 2020	April 24, 2020			https://ClinicalTrials.gov/show/NCT04321993
657	Interventional Studies | COVID-19	40	NCT04321993	Treatment of Moderate to Severe Coronavirus Disease (COVID-19) in Hospitalized Patients		Enrolling by invitation	N	No Results Available		Baricitinib (janus kinase inhibitor)	Drug				All	18 Years				1000		Interventional				April 17, 2020	February 2021	July 2021	March 26, 2020	April 24, 2020			https://ClinicalTrials.gov/show/NCT04321993
657	Interventional Studies | COVID-19	40	NCT04321993	Treatment of Moderate to Severe Coronavirus Disease (COVID-19) in Hospitalized Patients		Enrolling by invitation	N	No Results Available				Clinical status of subject at day 15 (on a 7 point ordinal scale).			All	18 Years				1000		Interventional				April 17, 2020	February 2021	July 2021	March 26, 2020	April 24, 2020			https://ClinicalTrials.gov/show/NCT04321993
657	Interventional Studies | COVID-19	40	NCT04321993	Treatment of Moderate to Severe Coronavirus Disease (COVID-19) in Hospitalized Patients		Enrolling by invitation	N	No Results Available				Status on an ordinal scale assessed daily while hospitalized and on days 15 and 29 and 180.			All	18 Years				1000		Interventional				April 17, 2020	February 2021	July 2021	March 26, 2020	April 24, 2020			https://ClinicalTrials.gov/show/NCT04321993
657	Interventional Studies | COVID-19	40	NCT04321993	Treatment of Moderate to Severe Coronavirus Disease (COVID-19) in Hospitalized Patients		Enrolling by invitation	N	No Results Available				Length of time to clinical improvement			All	18 Years				1000		Interventional				April 17, 2020	February 2021	July 2021	March 26, 2020	April 24, 2020			https://ClinicalTrials.gov/show/NCT04321993
657	Interventional Studies | COVID-19	40	NCT04321993	Treatment of Moderate to Severe Coronavirus Disease (COVID-19) in Hospitalized Patients		Enrolling by invitation	N	No Results Available				Number of participants with normal pulmonary function and normal O2 saturation on days 11, 15 and 29			All	18 Years				1000		Interventional				April 17, 2020	February 2021	July 2021	March 26, 2020	April 24, 2020			https://ClinicalTrials.gov/show/NCT04321993
657	Interventional Studies | COVID-19	40	NCT04321993	Treatment of Moderate to Severe Coronavirus Disease (COVID-19) in Hospitalized Patients		Enrolling by invitation	N	No Results Available				Number of participants that developed Acute Respiratory Distress Syndrome (ARDS) after treatment			All	18 Years				1000		Interventional				April 17, 2020	February 2021	July 2021	March 26, 2020	April 24, 2020			https://ClinicalTrials.gov/show/NCT04321993
657	Interventional Studies | COVID-19	40	NCT04321993	Treatment of Moderate to Severe Coronavirus Disease (COVID-19) in Hospitalized Patients		Enrolling by invitation	N	No Results Available				Length of time to clinical progression			All	18 Years				1000		Interventional				April 17, 2020	February 2021	July 2021	March 26, 2020	April 24, 2020			https://ClinicalTrials.gov/show/NCT04321993
657	Interventional Studies | COVID-19	40	NCT04321993	Treatment of Moderate to Severe Coronavirus Disease (COVID-19) in Hospitalized Patients		Enrolling by invitation	N	No Results Available				Cause of death (if applicable)			All	18 Years				1000		Interventional				April 17, 2020	February 2021	July 2021	March 26, 2020	April 24, 2020			https://ClinicalTrials.gov/show/NCT04321993
657	Interventional Studies | COVID-19	40	NCT04321993	Treatment of Moderate to Severe Coronavirus Disease (COVID-19) in Hospitalized Patients		Enrolling by invitation	N	No Results Available				Sequential Organ Failure Assessment (SOFA) score, daily while hospitalized and on days 15 and 29. (Initial, highest, deltas and mean)			All	18 Years				1000		Interventional				April 17, 2020	February 2021	July 2021	March 26, 2020	April 24, 2020			https://ClinicalTrials.gov/show/NCT04321993
657	Interventional Studies | COVID-19	40	NCT04321993	Treatment of Moderate to Severe Coronavirus Disease (COVID-19) in Hospitalized Patients		Enrolling by invitation	N	No Results Available				Length of time to normalization of fever			All	18 Years				1000		Interventional				April 17, 2020	February 2021	July 2021	March 26, 2020	April 24, 2020			https://ClinicalTrials.gov/show/NCT04321993
657	Interventional Studies | COVID-19	40	NCT04321993	Treatment of Moderate to Severe Coronavirus Disease (COVID-19) in Hospitalized Patients		Enrolling by invitation	N	No Results Available				Length of time to normalization of oxygen saturation			All	18 Years				1000		Interventional				April 17, 2020	February 2021	July 2021	March 26, 2020	April 24, 2020			https://ClinicalTrials.gov/show/NCT04321993
657	Interventional Studies | COVID-19	40	NCT04321993	Treatment of Moderate to Severe Coronavirus Disease (COVID-19) in Hospitalized Patients		Enrolling by invitation	N	No Results Available				Duration of supplemental oxygen (if applicable)			All	18 Years				1000		Interventional				April 17, 2020	February 2021	July 2021	March 26, 2020	April 24, 2020			https://ClinicalTrials.gov/show/NCT04321993
657	Interventional Studies | COVID-19	40	NCT04321993	Treatment of Moderate to Severe Coronavirus Disease (COVID-19) in Hospitalized Patients		Enrolling by invitation	N	No Results Available				Duration of mechanical ventilation (if applicable)			All	18 Years				1000		Interventional				April 17, 2020	February 2021	July 2021	March 26, 2020	April 24, 2020			https://ClinicalTrials.gov/show/NCT04321993
657	Interventional Studies | COVID-19	40	NCT04321993	Treatment of Moderate to Severe Coronavirus Disease (COVID-19) in Hospitalized Patients		Enrolling by invitation	N	No Results Available				Duration of hospitalization			All	18 Years				1000		Interventional				April 17, 2020	February 2021	July 2021	March 26, 2020	April 24, 2020			https://ClinicalTrials.gov/show/NCT04321993
657	Interventional Studies | COVID-19	40	NCT04321993	Treatment of Moderate to Severe Coronavirus Disease (COVID-19) in Hospitalized Patients		Enrolling by invitation	N	No Results Available				Adverse events			All	18 Years				1000		Interventional				April 17, 2020	February 2021	July 2021	March 26, 2020	April 24, 2020			https://ClinicalTrials.gov/show/NCT04321993
657	Interventional Studies | COVID-19	40	NCT04321993	Treatment of Moderate to Severe Coronavirus Disease (COVID-19) in Hospitalized Patients		Enrolling by invitation	N	No Results Available					Lisa Barrett	Nova Scotia Health Authority	All	18 Years				1000		Interventional				April 17, 2020	February 2021	July 2021	March 26, 2020	April 24, 2020			https://ClinicalTrials.gov/show/NCT04321993
657	Interventional Studies | COVID-19	40	NCT04321993	Treatment of Moderate to Severe Coronavirus Disease (COVID-19) in Hospitalized Patients		Enrolling by invitation	N	No Results Available					Lisa Barrett	Dalhousie University	All	18 Years				1000		Interventional				April 17, 2020	February 2021	July 2021	March 26, 2020	April 24, 2020			https://ClinicalTrials.gov/show/NCT04321993
657	Interventional Studies | COVID-19	40	NCT04321993	Treatment of Moderate to Severe Coronavirus Disease (COVID-19) in Hospitalized Patients		Enrolling by invitation	N	No Results Available							All	18 Years		Adult		1000		Interventional				April 17, 2020	February 2021	July 2021	March 26, 2020	April 24, 2020			https://ClinicalTrials.gov/show/NCT04321993
657	Interventional Studies | COVID-19	40	NCT04321993	Treatment of Moderate to Severe Coronavirus Disease (COVID-19) in Hospitalized Patients		Enrolling by invitation	N	No Results Available							All	18 Years		Older Adult		1000		Interventional				April 17, 2020	February 2021	July 2021	March 26, 2020	April 24, 2020			https://ClinicalTrials.gov/show/NCT04321993
657	Interventional Studies | COVID-19	40	NCT04321993	Treatment of Moderate to Severe Coronavirus Disease (COVID-19) in Hospitalized Patients		Enrolling by invitation	N	No Results Available							All	18 Years			Phase 2	1000		Interventional				April 17, 2020	February 2021	July 2021	March 26, 2020	April 24, 2020			https://ClinicalTrials.gov/show/NCT04321993
657	Interventional Studies | COVID-19	40	NCT04321993	Treatment of Moderate to Severe Coronavirus Disease (COVID-19) in Hospitalized Patients		Enrolling by invitation	N	No Results Available							All	18 Years				1000	Other	Interventional				April 17, 2020	February 2021	July 2021	March 26, 2020	April 24, 2020			https://ClinicalTrials.gov/show/NCT04321993
657	Interventional Studies | COVID-19	40	NCT04321993	Treatment of Moderate to Severe Coronavirus Disease (COVID-19) in Hospitalized Patients		Enrolling by invitation	N	No Results Available							All	18 Years				1000		Interventional		Allocation: Non-Randomized		April 17, 2020	February 2021	July 2021	March 26, 2020	April 24, 2020			https://ClinicalTrials.gov/show/NCT04321993
657	Interventional Studies | COVID-19	40	NCT04321993	Treatment of Moderate to Severe Coronavirus Disease (COVID-19) in Hospitalized Patients		Enrolling by invitation	N	No Results Available							All	18 Years				1000		Interventional		Intervention Model: Parallel Assignment		April 17, 2020	February 2021	July 2021	March 26, 2020	April 24, 2020			https://ClinicalTrials.gov/show/NCT04321993
657	Interventional Studies | COVID-19	40	NCT04321993	Treatment of Moderate to Severe Coronavirus Disease (COVID-19) in Hospitalized Patients		Enrolling by invitation	N	No Results Available							All	18 Years				1000		Interventional		Masking: None (Open Label)		April 17, 2020	February 2021	July 2021	March 26, 2020	April 24, 2020			https://ClinicalTrials.gov/show/NCT04321993
657	Interventional Studies | COVID-19	40	NCT04321993	Treatment of Moderate to Severe Coronavirus Disease (COVID-19) in Hospitalized Patients		Enrolling by invitation	N	No Results Available							All	18 Years				1000		Interventional		Primary Purpose: Treatment		April 17, 2020	February 2021	July 2021	March 26, 2020	April 24, 2020			https://ClinicalTrials.gov/show/NCT04321993
657	Interventional Studies | COVID-19	40	NCT04321993	Treatment of Moderate to Severe Coronavirus Disease (COVID-19) in Hospitalized Patients		Enrolling by invitation	N	No Results Available							All	18 Years				1000		Interventional			SAIL-004	April 17, 2020	February 2021	July 2021	March 26, 2020	April 24, 2020			https://ClinicalTrials.gov/show/NCT04321993
657	Interventional Studies | COVID-19	40	NCT04321993	Treatment of Moderate to Severe Coronavirus Disease (COVID-19) in Hospitalized Patients		Enrolling by invitation	N	No Results Available							All	18 Years				1000		Interventional				April 17, 2020	February 2021	July 2021	March 26, 2020	April 24, 2020	Nova Scotia Health Authority, Halifax, Nova Scotia, Canada		https://ClinicalTrials.gov/show/NCT04321993
657	Interventional Studies | COVID-19	41	NCT04359316	Azithromycin in Hospitalized COVID-19 Patients	AIC	Not yet recruiting	Y	No Results Available	COVID-19						All	18 Years				40		Interventional				April 20, 2020	May 3, 2020	May 5, 2020	April 24, 2020	April 24, 2020			https://ClinicalTrials.gov/show/NCT04359316
657	Interventional Studies | COVID-19	41	NCT04359316	Azithromycin in Hospitalized COVID-19 Patients	AIC	Not yet recruiting	Y	No Results Available		Hydroxychloroquine	Drug				All	18 Years				40		Interventional				April 20, 2020	May 3, 2020	May 5, 2020	April 24, 2020	April 24, 2020			https://ClinicalTrials.gov/show/NCT04359316
657	Interventional Studies | COVID-19	41	NCT04359316	Azithromycin in Hospitalized COVID-19 Patients	AIC	Not yet recruiting	Y	No Results Available		Azithromycin	Drug				All	18 Years				40		Interventional				April 20, 2020	May 3, 2020	May 5, 2020	April 24, 2020	April 24, 2020			https://ClinicalTrials.gov/show/NCT04359316
657	Interventional Studies | COVID-19	41	NCT04359316	Azithromycin in Hospitalized COVID-19 Patients	AIC	Not yet recruiting	Y	No Results Available				Time to clinical improvement			All	18 Years				40		Interventional				April 20, 2020	May 3, 2020	May 5, 2020	April 24, 2020	April 24, 2020			https://ClinicalTrials.gov/show/NCT04359316
657	Interventional Studies | COVID-19	41	NCT04359316	Azithromycin in Hospitalized COVID-19 Patients	AIC	Not yet recruiting	Y	No Results Available				Mortality			All	18 Years				40		Interventional				April 20, 2020	May 3, 2020	May 5, 2020	April 24, 2020	April 24, 2020			https://ClinicalTrials.gov/show/NCT04359316
657	Interventional Studies | COVID-19	41	NCT04359316	Azithromycin in Hospitalized COVID-19 Patients	AIC	Not yet recruiting	Y	No Results Available				SpO2 Improvement			All	18 Years				40		Interventional				April 20, 2020	May 3, 2020	May 5, 2020	April 24, 2020	April 24, 2020			https://ClinicalTrials.gov/show/NCT04359316
657	Interventional Studies | COVID-19	41	NCT04359316	Azithromycin in Hospitalized COVID-19 Patients	AIC	Not yet recruiting	Y	No Results Available				Incidence of new mechanical ventilation use			All	18 Years				40		Interventional				April 20, 2020	May 3, 2020	May 5, 2020	April 24, 2020	April 24, 2020			https://ClinicalTrials.gov/show/NCT04359316
657	Interventional Studies | COVID-19	41	NCT04359316	Azithromycin in Hospitalized COVID-19 Patients	AIC	Not yet recruiting	Y	No Results Available				Duration of hospitalization			All	18 Years				40		Interventional				April 20, 2020	May 3, 2020	May 5, 2020	April 24, 2020	April 24, 2020			https://ClinicalTrials.gov/show/NCT04359316
657	Interventional Studies | COVID-19	41	NCT04359316	Azithromycin in Hospitalized COVID-19 Patients	AIC	Not yet recruiting	Y	No Results Available				Cumulative incidence of serious adverse events			All	18 Years				40		Interventional				April 20, 2020	May 3, 2020	May 5, 2020	April 24, 2020	April 24, 2020			https://ClinicalTrials.gov/show/NCT04359316
657	Interventional Studies | COVID-19	41	NCT04359316	Azithromycin in Hospitalized COVID-19 Patients	AIC	Not yet recruiting	Y	No Results Available					Shahid Beheshti University of Medical Sciences		All	18 Years				40		Interventional				April 20, 2020	May 3, 2020	May 5, 2020	April 24, 2020	April 24, 2020			https://ClinicalTrials.gov/show/NCT04359316
657	Interventional Studies | COVID-19	41	NCT04359316	Azithromycin in Hospitalized COVID-19 Patients	AIC	Not yet recruiting	Y	No Results Available							All	18 Years		Adult		40		Interventional				April 20, 2020	May 3, 2020	May 5, 2020	April 24, 2020	April 24, 2020			https://ClinicalTrials.gov/show/NCT04359316
657	Interventional Studies | COVID-19	41	NCT04359316	Azithromycin in Hospitalized COVID-19 Patients	AIC	Not yet recruiting	Y	No Results Available							All	18 Years		Older Adult		40		Interventional				April 20, 2020	May 3, 2020	May 5, 2020	April 24, 2020	April 24, 2020			https://ClinicalTrials.gov/show/NCT04359316
657	Interventional Studies | COVID-19	41	NCT04359316	Azithromycin in Hospitalized COVID-19 Patients	AIC	Not yet recruiting	Y	No Results Available							All	18 Years			Phase 4	40		Interventional				April 20, 2020	May 3, 2020	May 5, 2020	April 24, 2020	April 24, 2020			https://ClinicalTrials.gov/show/NCT04359316
657	Interventional Studies | COVID-19	41	NCT04359316	Azithromycin in Hospitalized COVID-19 Patients	AIC	Not yet recruiting	Y	No Results Available							All	18 Years				40	Other	Interventional				April 20, 2020	May 3, 2020	May 5, 2020	April 24, 2020	April 24, 2020			https://ClinicalTrials.gov/show/NCT04359316
657	Interventional Studies | COVID-19	41	NCT04359316	Azithromycin in Hospitalized COVID-19 Patients	AIC	Not yet recruiting	Y	No Results Available							All	18 Years				40		Interventional		Allocation: Randomized		April 20, 2020	May 3, 2020	May 5, 2020	April 24, 2020	April 24, 2020			https://ClinicalTrials.gov/show/NCT04359316
657	Interventional Studies | COVID-19	41	NCT04359316	Azithromycin in Hospitalized COVID-19 Patients	AIC	Not yet recruiting	Y	No Results Available							All	18 Years				40		Interventional		Intervention Model: Parallel Assignment		April 20, 2020	May 3, 2020	May 5, 2020	April 24, 2020	April 24, 2020			https://ClinicalTrials.gov/show/NCT04359316
657	Interventional Studies | COVID-19	41	NCT04359316	Azithromycin in Hospitalized COVID-19 Patients	AIC	Not yet recruiting	Y	No Results Available							All	18 Years				40		Interventional		Masking: Triple (Participant, Care Provider, Investigator)		April 20, 2020	May 3, 2020	May 5, 2020	April 24, 2020	April 24, 2020			https://ClinicalTrials.gov/show/NCT04359316
657	Interventional Studies | COVID-19	41	NCT04359316	Azithromycin in Hospitalized COVID-19 Patients	AIC	Not yet recruiting	Y	No Results Available							All	18 Years				40		Interventional		Primary Purpose: Treatment		April 20, 2020	May 3, 2020	May 5, 2020	April 24, 2020	April 24, 2020			https://ClinicalTrials.gov/show/NCT04359316
657	Interventional Studies | COVID-19	41	NCT04359316	Azithromycin in Hospitalized COVID-19 Patients	AIC	Not yet recruiting	Y	No Results Available							All	18 Years				40		Interventional			Azithromycin in COVID-19	April 20, 2020	May 3, 2020	May 5, 2020	April 24, 2020	April 24, 2020			https://ClinicalTrials.gov/show/NCT04359316
657	Interventional Studies | COVID-19	41	NCT04359316	Azithromycin in Hospitalized COVID-19 Patients	AIC	Not yet recruiting	Y	No Results Available							All	18 Years				40		Interventional				April 20, 2020	May 3, 2020	May 5, 2020	April 24, 2020	April 24, 2020	Shahid Modarres Hospital, Shahid Beheshti University of Medical Sciences and Health Services, Tehran, Iran, Islamic Republic of		https://ClinicalTrials.gov/show/NCT04359316
657	Interventional Studies | COVID-19	42	NCT04364828	NGS Diagnostic in COVID-19 Hosts - Genetic Cause Relating to the Course of Disease Progression	COVID-19 NGS	Not yet recruiting	Y	No Results Available	COVID-19						All	18 Years				1000		Interventional				April 2020	April 2021	August 2021	April 28, 2020	April 28, 2020			https://ClinicalTrials.gov/show/NCT04364828
657	Interventional Studies | COVID-19	42	NCT04364828	NGS Diagnostic in COVID-19 Hosts - Genetic Cause Relating to the Course of Disease Progression	COVID-19 NGS	Not yet recruiting	Y	No Results Available		Whole Genome Analysis	Genetic				All	18 Years				1000		Interventional				April 2020	April 2021	August 2021	April 28, 2020	April 28, 2020			https://ClinicalTrials.gov/show/NCT04364828
657	Interventional Studies | COVID-19	42	NCT04364828	NGS Diagnostic in COVID-19 Hosts - Genetic Cause Relating to the Course of Disease Progression	COVID-19 NGS	Not yet recruiting	Y	No Results Available		T-cell receptor (TCR) repertoire	Genetic				All	18 Years				1000		Interventional				April 2020	April 2021	August 2021	April 28, 2020	April 28, 2020			https://ClinicalTrials.gov/show/NCT04364828
657	Interventional Studies | COVID-19	42	NCT04364828	NGS Diagnostic in COVID-19 Hosts - Genetic Cause Relating to the Course of Disease Progression	COVID-19 NGS	Not yet recruiting	Y	No Results Available		SARS-CoV-2 viral composition	Genetic				All	18 Years				1000		Interventional				April 2020	April 2021	August 2021	April 28, 2020	April 28, 2020			https://ClinicalTrials.gov/show/NCT04364828
657	Interventional Studies | COVID-19	42	NCT04364828	NGS Diagnostic in COVID-19 Hosts - Genetic Cause Relating to the Course of Disease Progression	COVID-19 NGS	Not yet recruiting	Y	No Results Available				Viral evolution			All	18 Years				1000		Interventional				April 2020	April 2021	August 2021	April 28, 2020	April 28, 2020			https://ClinicalTrials.gov/show/NCT04364828
657	Interventional Studies | COVID-19	42	NCT04364828	NGS Diagnostic in COVID-19 Hosts - Genetic Cause Relating to the Course of Disease Progression	COVID-19 NGS	Not yet recruiting	Y	No Results Available				Immune response			All	18 Years				1000		Interventional				April 2020	April 2021	August 2021	April 28, 2020	April 28, 2020			https://ClinicalTrials.gov/show/NCT04364828
657	Interventional Studies | COVID-19	42	NCT04364828	NGS Diagnostic in COVID-19 Hosts - Genetic Cause Relating to the Course of Disease Progression	COVID-19 NGS	Not yet recruiting	Y	No Results Available				Disease severity			All	18 Years				1000		Interventional				April 2020	April 2021	August 2021	April 28, 2020	April 28, 2020			https://ClinicalTrials.gov/show/NCT04364828
657	Interventional Studies | COVID-19	42	NCT04364828	NGS Diagnostic in COVID-19 Hosts - Genetic Cause Relating to the Course of Disease Progression	COVID-19 NGS	Not yet recruiting	Y	No Results Available					University Hospital Tuebingen		All	18 Years				1000		Interventional				April 2020	April 2021	August 2021	April 28, 2020	April 28, 2020			https://ClinicalTrials.gov/show/NCT04364828
657	Interventional Studies | COVID-19	42	NCT04364828	NGS Diagnostic in COVID-19 Hosts - Genetic Cause Relating to the Course of Disease Progression	COVID-19 NGS	Not yet recruiting	Y	No Results Available							All	18 Years		Adult		1000		Interventional				April 2020	April 2021	August 2021	April 28, 2020	April 28, 2020			https://ClinicalTrials.gov/show/NCT04364828
657	Interventional Studies | COVID-19	42	NCT04364828	NGS Diagnostic in COVID-19 Hosts - Genetic Cause Relating to the Course of Disease Progression	COVID-19 NGS	Not yet recruiting	Y	No Results Available							All	18 Years		Older Adult		1000		Interventional				April 2020	April 2021	August 2021	April 28, 2020	April 28, 2020			https://ClinicalTrials.gov/show/NCT04364828
657	Interventional Studies | COVID-19	42	NCT04364828	NGS Diagnostic in COVID-19 Hosts - Genetic Cause Relating to the Course of Disease Progression	COVID-19 NGS	Not yet recruiting	Y	No Results Available							All	18 Years			Not Applicable	1000		Interventional				April 2020	April 2021	August 2021	April 28, 2020	April 28, 2020			https://ClinicalTrials.gov/show/NCT04364828
657	Interventional Studies | COVID-19	42	NCT04364828	NGS Diagnostic in COVID-19 Hosts - Genetic Cause Relating to the Course of Disease Progression	COVID-19 NGS	Not yet recruiting	Y	No Results Available							All	18 Years				1000	Other	Interventional				April 2020	April 2021	August 2021	April 28, 2020	April 28, 2020			https://ClinicalTrials.gov/show/NCT04364828
657	Interventional Studies | COVID-19	42	NCT04364828	NGS Diagnostic in COVID-19 Hosts - Genetic Cause Relating to the Course of Disease Progression	COVID-19 NGS	Not yet recruiting	Y	No Results Available							All	18 Years				1000		Interventional		Allocation: Non-Randomized		April 2020	April 2021	August 2021	April 28, 2020	April 28, 2020			https://ClinicalTrials.gov/show/NCT04364828
657	Interventional Studies | COVID-19	42	NCT04364828	NGS Diagnostic in COVID-19 Hosts - Genetic Cause Relating to the Course of Disease Progression	COVID-19 NGS	Not yet recruiting	Y	No Results Available							All	18 Years				1000		Interventional		Intervention Model: Sequential Assignment		April 2020	April 2021	August 2021	April 28, 2020	April 28, 2020			https://ClinicalTrials.gov/show/NCT04364828
657	Interventional Studies | COVID-19	42	NCT04364828	NGS Diagnostic in COVID-19 Hosts - Genetic Cause Relating to the Course of Disease Progression	COVID-19 NGS	Not yet recruiting	Y	No Results Available							All	18 Years				1000		Interventional		Masking: None (Open Label)		April 2020	April 2021	August 2021	April 28, 2020	April 28, 2020			https://ClinicalTrials.gov/show/NCT04364828
657	Interventional Studies | COVID-19	42	NCT04364828	NGS Diagnostic in COVID-19 Hosts - Genetic Cause Relating to the Course of Disease Progression	COVID-19 NGS	Not yet recruiting	Y	No Results Available							All	18 Years				1000		Interventional		Primary Purpose: Diagnostic		April 2020	April 2021	August 2021	April 28, 2020	April 28, 2020			https://ClinicalTrials.gov/show/NCT04364828
657	Interventional Studies | COVID-19	42	NCT04364828	NGS Diagnostic in COVID-19 Hosts - Genetic Cause Relating to the Course of Disease Progression	COVID-19 NGS	Not yet recruiting	Y	No Results Available							All	18 Years				1000		Interventional			COVID-19 NGS	April 2020	April 2021	August 2021	April 28, 2020	April 28, 2020			https://ClinicalTrials.gov/show/NCT04364828
657	Interventional Studies | COVID-19	42	NCT04364828	NGS Diagnostic in COVID-19 Hosts - Genetic Cause Relating to the Course of Disease Progression	COVID-19 NGS	Not yet recruiting	Y	No Results Available							All	18 Years				1000		Interventional				April 2020	April 2021	August 2021	April 28, 2020	April 28, 2020			https://ClinicalTrials.gov/show/NCT04364828
657	Interventional Studies | COVID-19	43	NCT04317092	Tocilizumab in COVID-19 Pneumonia (TOCIVID-19)	TOCIVID-19	Recruiting	Y	No Results Available	COVID-19 Pneumonia						All					400		Interventional				March 19, 2020	December 19, 2020	December 19, 2022	March 20, 2020	April 7, 2020			https://ClinicalTrials.gov/show/NCT04317092
657	Interventional Studies | COVID-19	43	NCT04317092	Tocilizumab in COVID-19 Pneumonia (TOCIVID-19)	TOCIVID-19	Recruiting	Y	No Results Available		Tocilizumab Injection	Drug				All					400		Interventional				March 19, 2020	December 19, 2020	December 19, 2022	March 20, 2020	April 7, 2020			https://ClinicalTrials.gov/show/NCT04317092
657	Interventional Studies | COVID-19	43	NCT04317092	Tocilizumab in COVID-19 Pneumonia (TOCIVID-19)	TOCIVID-19	Recruiting	Y	No Results Available				One-month mortality rate			All					400		Interventional				March 19, 2020	December 19, 2020	December 19, 2022	March 20, 2020	April 7, 2020			https://ClinicalTrials.gov/show/NCT04317092
657	Interventional Studies | COVID-19	43	NCT04317092	Tocilizumab in COVID-19 Pneumonia (TOCIVID-19)	TOCIVID-19	Recruiting	Y	No Results Available				Interleukin-6 level			All					400		Interventional				March 19, 2020	December 19, 2020	December 19, 2022	March 20, 2020	April 7, 2020			https://ClinicalTrials.gov/show/NCT04317092
657	Interventional Studies | COVID-19	43	NCT04317092	Tocilizumab in COVID-19 Pneumonia (TOCIVID-19)	TOCIVID-19	Recruiting	Y	No Results Available				Lymphocyte count			All					400		Interventional				March 19, 2020	December 19, 2020	December 19, 2022	March 20, 2020	April 7, 2020			https://ClinicalTrials.gov/show/NCT04317092
657	Interventional Studies | COVID-19	43	NCT04317092	Tocilizumab in COVID-19 Pneumonia (TOCIVID-19)	TOCIVID-19	Recruiting	Y	No Results Available				CRP (C-reactive protein) level			All					400		Interventional				March 19, 2020	December 19, 2020	December 19, 2022	March 20, 2020	April 7, 2020			https://ClinicalTrials.gov/show/NCT04317092
657	Interventional Studies | COVID-19	43	NCT04317092	Tocilizumab in COVID-19 Pneumonia (TOCIVID-19)	TOCIVID-19	Recruiting	Y	No Results Available				PaO2 (partial pressure of oxygen) / FiO2 (fraction of inspired oxygen, FiO2) ratio (or P/F ratio)			All					400		Interventional				March 19, 2020	December 19, 2020	December 19, 2022	March 20, 2020	April 7, 2020			https://ClinicalTrials.gov/show/NCT04317092
657	Interventional Studies | COVID-19	43	NCT04317092	Tocilizumab in COVID-19 Pneumonia (TOCIVID-19)	TOCIVID-19	Recruiting	Y	No Results Available				Change of the SOFA (Sequential Organ Failure Assessment)			All					400		Interventional				March 19, 2020	December 19, 2020	December 19, 2022	March 20, 2020	April 7, 2020			https://ClinicalTrials.gov/show/NCT04317092
657	Interventional Studies | COVID-19	43	NCT04317092	Tocilizumab in COVID-19 Pneumonia (TOCIVID-19)	TOCIVID-19	Recruiting	Y	No Results Available				Number of participants with treatment-related side effects as assessed by Common Terminology Criteria for Adverse Event (CTCAE) version 5.0			All					400		Interventional				March 19, 2020	December 19, 2020	December 19, 2022	March 20, 2020	April 7, 2020			https://ClinicalTrials.gov/show/NCT04317092
657	Interventional Studies | COVID-19	43	NCT04317092	Tocilizumab in COVID-19 Pneumonia (TOCIVID-19)	TOCIVID-19	Recruiting	Y	No Results Available				Radiological response			All					400		Interventional				March 19, 2020	December 19, 2020	December 19, 2022	March 20, 2020	April 7, 2020			https://ClinicalTrials.gov/show/NCT04317092
657	Interventional Studies | COVID-19	43	NCT04317092	Tocilizumab in COVID-19 Pneumonia (TOCIVID-19)	TOCIVID-19	Recruiting	Y	No Results Available				Duration of hospitalization			All					400		Interventional				March 19, 2020	December 19, 2020	December 19, 2022	March 20, 2020	April 7, 2020			https://ClinicalTrials.gov/show/NCT04317092
657	Interventional Studies | COVID-19	43	NCT04317092	Tocilizumab in COVID-19 Pneumonia (TOCIVID-19)	TOCIVID-19	Recruiting	Y	No Results Available				Remission of respiratory symptoms			All					400		Interventional				March 19, 2020	December 19, 2020	December 19, 2022	March 20, 2020	April 7, 2020			https://ClinicalTrials.gov/show/NCT04317092
657	Interventional Studies | COVID-19	43	NCT04317092	Tocilizumab in COVID-19 Pneumonia (TOCIVID-19)	TOCIVID-19	Recruiting	Y	No Results Available					National Cancer Institute, Naples		All					400		Interventional				March 19, 2020	December 19, 2020	December 19, 2022	March 20, 2020	April 7, 2020			https://ClinicalTrials.gov/show/NCT04317092
657	Interventional Studies | COVID-19	43	NCT04317092	Tocilizumab in COVID-19 Pneumonia (TOCIVID-19)	TOCIVID-19	Recruiting	Y	No Results Available							All			Child		400		Interventional				March 19, 2020	December 19, 2020	December 19, 2022	March 20, 2020	April 7, 2020			https://ClinicalTrials.gov/show/NCT04317092
657	Interventional Studies | COVID-19	43	NCT04317092	Tocilizumab in COVID-19 Pneumonia (TOCIVID-19)	TOCIVID-19	Recruiting	Y	No Results Available							All			Adult		400		Interventional				March 19, 2020	December 19, 2020	December 19, 2022	March 20, 2020	April 7, 2020			https://ClinicalTrials.gov/show/NCT04317092
657	Interventional Studies | COVID-19	43	NCT04317092	Tocilizumab in COVID-19 Pneumonia (TOCIVID-19)	TOCIVID-19	Recruiting	Y	No Results Available							All			Older Adult		400		Interventional				March 19, 2020	December 19, 2020	December 19, 2022	March 20, 2020	April 7, 2020			https://ClinicalTrials.gov/show/NCT04317092
657	Interventional Studies | COVID-19	43	NCT04317092	Tocilizumab in COVID-19 Pneumonia (TOCIVID-19)	TOCIVID-19	Recruiting	Y	No Results Available							All				Phase 2	400		Interventional				March 19, 2020	December 19, 2020	December 19, 2022	March 20, 2020	April 7, 2020			https://ClinicalTrials.gov/show/NCT04317092
657	Interventional Studies | COVID-19	43	NCT04317092	Tocilizumab in COVID-19 Pneumonia (TOCIVID-19)	TOCIVID-19	Recruiting	Y	No Results Available							All					400	Other	Interventional				March 19, 2020	December 19, 2020	December 19, 2022	March 20, 2020	April 7, 2020			https://ClinicalTrials.gov/show/NCT04317092
657	Interventional Studies | COVID-19	43	NCT04317092	Tocilizumab in COVID-19 Pneumonia (TOCIVID-19)	TOCIVID-19	Recruiting	Y	No Results Available							All					400		Interventional		Intervention Model: Single Group Assignment		March 19, 2020	December 19, 2020	December 19, 2022	March 20, 2020	April 7, 2020			https://ClinicalTrials.gov/show/NCT04317092
657	Interventional Studies | COVID-19	43	NCT04317092	Tocilizumab in COVID-19 Pneumonia (TOCIVID-19)	TOCIVID-19	Recruiting	Y	No Results Available							All					400		Interventional		Masking: None (Open Label)		March 19, 2020	December 19, 2020	December 19, 2022	March 20, 2020	April 7, 2020			https://ClinicalTrials.gov/show/NCT04317092
657	Interventional Studies | COVID-19	43	NCT04317092	Tocilizumab in COVID-19 Pneumonia (TOCIVID-19)	TOCIVID-19	Recruiting	Y	No Results Available							All					400		Interventional		Primary Purpose: Treatment		March 19, 2020	December 19, 2020	December 19, 2022	March 20, 2020	April 7, 2020			https://ClinicalTrials.gov/show/NCT04317092
657	Interventional Studies | COVID-19	43	NCT04317092	Tocilizumab in COVID-19 Pneumonia (TOCIVID-19)	TOCIVID-19	Recruiting	Y	No Results Available							All					400		Interventional			TOCIVID-19	March 19, 2020	December 19, 2020	December 19, 2022	March 20, 2020	April 7, 2020			https://ClinicalTrials.gov/show/NCT04317092
657	Interventional Studies | COVID-19	43	NCT04317092	Tocilizumab in COVID-19 Pneumonia (TOCIVID-19)	TOCIVID-19	Recruiting	Y	No Results Available							All					400		Interventional			2020-001110-38	March 19, 2020	December 19, 2020	December 19, 2022	March 20, 2020	April 7, 2020			https://ClinicalTrials.gov/show/NCT04317092
657	Interventional Studies | COVID-19	43	NCT04317092	Tocilizumab in COVID-19 Pneumonia (TOCIVID-19)	TOCIVID-19	Recruiting	Y	No Results Available							All					400		Interventional				March 19, 2020	December 19, 2020	December 19, 2022	March 20, 2020	April 7, 2020	Azienda Ospedaliera "SS. Antonio e Biagio e C. Arrigo" (Dipartimento Internistico SSD Reumatologia), Alessandria, Italy		https://ClinicalTrials.gov/show/NCT04317092
657	Interventional Studies | COVID-19	43	NCT04317092	Tocilizumab in COVID-19 Pneumonia (TOCIVID-19)	TOCIVID-19	Recruiting	Y	No Results Available							All					400		Interventional				March 19, 2020	December 19, 2020	December 19, 2022	March 20, 2020	April 7, 2020	Ospedale di Busto Arsizio ASST Valle Olona (U.O.C. Malattie Infettive), Busto Arsizio, Italy		https://ClinicalTrials.gov/show/NCT04317092
[truncated: 15,755 more rows]
